# Supplementary material for: Loss of Katnal2 leads to ependymal ciliary hyperfunction and autism-related phenotypes in mice
Source: PLoS Biol. 2024 May 8;22(5):e3002596. doi: 10.1371/journal.pbio.3002596 (PMC11104772; doi:10.1371/journal.pbio.3002596)
Supplement: S1 Data — (XLSX) [file pbio.3002596.s009.xlsx]

## Sheet: Statistics
Extended Data Table 1. Statistical Results
Figure		Assay Performed	Parameter (Unit)	Comparison			N	Descriptive Statistics	Statistical Analysis					Column statistics
				Sex	Age	groups		Average ± SEM	Statistical Test	ANOVA Table/Significance				D'Agostino & Pearson normality test	Shapiro-Wilk normality test
1	a	Gross morphology at Postnatal day 28	Lateral ventricle area (mm2)	Male	P28	WT, KO	3, 3	2-way ANOVA		Interaction :: P = 0.0034, **, DF = 9 AP-axis :: P < 0.0001, ***, DF = 9 Genotype :: P = 0.0411, *, DF = 1
								Sidak's multiple comparisons test		1.78	P > 0.9999, n.s.
										0.86	P = 0.9992, n.s.
										0.62	P = 0.9073, n.s.
										0.38	P = 0.1021, n.s.
										0.14	P = 0.1688, n.s.
										-0.34	P = 0.027, *
										-0.94	P = 0.2176, n.s.
										-1.22	P = 0.5315, n.s.
										-1.46	P = 0.3156, n.s.
										-1.7	P = 0.0002, ***
			Brain area (mm2)					2-way ANOVA		Interaction :: P = 0.5238, n.s., DF = 9 AP-axis :: P < 0.0001, ***, DF = 9 Genotype :: P = 0.2681, n.s., DF = 1
								Sidak's multiple comparisons test		1.78	P > 0.9999, n.s.
										0.86	P > 0.9999, n.s.
										0.62	P > 0.9999, n.s.
										0.38	P = 0.6092, n.s.
										0.14	P = 0.9999, n.s.
										-0.34	P = 0.9066, n.s.
										-0.94	P = 0.7964, n.s.
										-1.22	P = 0.7447, n.s.
										-1.46	P = 0.9784, n.s.
										-1.7	P = 0.8302, n.s.
	c	Gross morphology at P70	Lateral ventricle area (mm2)	Male	P70	WT, KO	3, 3	2-way ANOVA		Interaction :: P = 0.0112, *, DF = 11 AP-axis :: P < 0.0001, ***, DF = 11 Genotype :: P = 0.0016, **, DF = 1
								Sidak's multiple comparisons test		1.1	P = 0.9998, ns
										0.86	P = 0.7946, ns
										0.14	P = 0.1887, n.s.
										-0.1	P = 0.9942, n.s.
										-0.22	P = 0.5621, n.s.
										-0.46	P = 0.0004, ***
										-0.94	P = 0.0022, **
										-1.22	P = 0.0368, *
										-1.46	P = 0.2775, n.s.
										-1.7	P = 0.0779, n.s.
										-1.94	P < 0.0001, ***
										-2.18	P = 0.0008, ***
			Brain area (mm2)					2-way ANOVA		Interaction :: P = 0.365, n.s., DF = 11 AP-axis :: P < 0.0001, ***, DF = 11 Genotype :: P = 0.0102, *, DF = 1
								Sidak's multiple comparisons test		1.1	P = 0.0287, *
										0.86	P = 0.0297, *
										0.14	P = 0.5186, n.s.
										-0.1	P > 0.9999, n.s.
										-0.22	P = 0.0086, **
										-0.46	P = 0.1341, n.s.
										-0.94	P = 0.8056, n.s.
										-1.22	P = 0.3749, n.s.
										-1.46	P = 0.1027, n.s.
										-1.7	P = 0.1854, n.s.
										-1.94	P = 0.0476, *
										-2.18	P = 0.0103, *
	d	Volumetric analysis at adult	Lateral ventricle volume (mm3)	Male	3M	WT, KO	10, 9	2-way ANOVA		Interaction :: P = 0.3103, n.s., DF = 7 AP-axis :: P < 0.0001, ***, DF = 7 Genotype :: P = 0.0018, **, DF = 1
								Sidak's multiple comparisons test		1.6	P = 0.2272, ns
										1.1	P = 0.0598, ns
										0.6	P = 0.0709, n.s.
										0.1	P = 0.1374, n.s.
										-0.4	P = 0.7707, n.s.
										-0.9	P = 0.1839, n.s.
										-1.4	P = 0.0003, ***
										-1.9	P = 0.007, **
			Total lateral ventricle volume (mm3)				10, 9	WT = 4.074 ± 0.3815	Unpaired Student's t-test	P = 0.0018, **		t(17)=3.693	Two-tailed	P = 0.05599, n.s.	P = 0.8456, n.s.
								KO = 6.922 ± 0.6952						P = 0.5839, n.s.	P = 0.5237, n.s.
			Intracrainal brain volume (mm3)				8, 6	WT = 297.5 ± 10.43	Unpaired Student's t-test	P = 0.7702, n.s.		t(12)=0.2989	Two-tailed	P = 0.4162, n.s.	P = 0.0871, n.s.
								KO = 302.8 ± 15.32							P = 0.2611, n.s.
3	b	SEM	Cilia length (μm)	Male	P28-33	WT, KO	42(6), 77(11)	WT = 7.094 ± 0.2194	Mann-Whitney test	P = 0.0093, **		U = 1151	Two-tailed	P = 0.0298, *	P = 0.0002, ***
								KO = 7.397 ± 0.08646						P = 0.4464, n.s.	P = 0.0382, *
	e	Local CSF flow test	AD Bead flow (μm/s)	Male	P31-40	WT, KO	60(4), 62(4)	WT = 649.2 ± 17.39	Mann-Whitney test	P < 0.0001, ***		U = 953	Two-tailed	P = 0.0057, **	P = 0.0014, **
								KO = 746.3 ± 17.1						P = 0.0014, **	P = 0.0001, ***
			AV Bead flow (μm/s)				39(4), 33(4)	WT = 479.3901 ± 20.13	Unpaired Student's t-test	P < 0.0001, ***		t(70) = 7.586	Two-tailed	P = 0.6721, n.s.	P = 0.7123, n.s.
								KO = 707.39 ± 23.04						P = 0.2003, n.s.	P = 0.1042, n.s.
	g		PM Bead flow (μm/s)				116(4), 82(4)	WT = 526.9 ± 12.9	Mann-Whitney test	P = 0.0406, *		U = 3943	Two-tailed	P = 0.7975, n.s.	P = 0.0658, n.s.
								KO = 572.7 ± 9.992						P = 0.0338, *	P = 0.0031, **
	h		Pneumolysin Bead flow (μm/s)				40(3), 40(3)	WT = 648.3936 ± 14.65	Mann-Whitney test	P = 0.0005, ***		U =443	Two-tailed	P = 0.1005, n.s.	P = 0.021, **
								KO = 535.3213 ± 26.720						P = 0.0334, n.s.	P = 0.9695, n.s.
	i	Ciliary beating frequency test	Lateral ventricle ciliary beating frequency (Hz)	Male	P28-P42	WT, KO	1442(10), 1346(9)	WT = 22.24 ± 0.1122	Permutation test	P < 0.0001, ***		Iteration number 10000		P < 0.0001, ***	P < 0.0001, ***
								KO = 23.47 ± 0.1199						P < 0.0001, ***	P < 0.0001, ***
	k	CSF velocity with MRI	CSF velocity (Aq; -cm/s)	Male	P28-P42	WT, KO	6, 5	WT = 0.474 ± 0.02422	Unpaired Student's t-test	P = 0.0025, **		t(9)=4.151	Two-tailed		P = 0.1214, n.s.
								KO = 0.6058 ± 0.01891							P = 0.6839, n.s.
	l	Intracranial pressure	mmHg	Male	3M	WT, KO	9,6	WT = 2.511 ± 0.22	unpaired Student's t-test	P = 0.6829, n.s.		t(13) = 0.4178	Two-tailed	P = 0.9412, n.s.	P = 0.9503, n.s.
								KO = 2.657 ± 0.27
4	c	Relative CBV test	Hippocampal region relative CBV (a.u.)	Male	3M	WT, KO	8, 6	WT = 61.4 ± 2.624	Unpaired Student's t-test	P = 0.0105, *		t(12)=3.028	Two-tailed	P = 0.4875, n.s.	P = 0.4107, n.s.
								KO = 47.45 ± 4.03							P = 0.9908, n.s.
	d		Entire brain relative CBV (a.u.)					WT = 42.45 ± 2.228	Unpaired Student's t-test	P = 0.0094, **		t(12)=3.088	Two-tailed	P = 0.0613, n.s.	P = 0.2552, n.s.
								KO = 32.23 ± 2.4							P = 0.1766, n.s.
	e	Hippocampal CA1 TBS-Longterm Potentiation	Last 5 min fEPSP slope (% of baseline)	Female	P26-33	WT, KO	7(3), 9(3)	WT = 143 ± 4.8	Unpaired Student's t-test	P = 0.6736, n.s.		t(14)=0.4301	Two-tailed		P = 0.0542, n.s.
								KO = 147 ± 7.5						P = 0.6009, n.s.	P = 0.5919, n.s.
	f	Hippocampal CA1 Input-Output	fEPSP slope (mV/ms)	Female	P25-30	WT, KO	7(3), 8(4)	2-way ANOVA		Interaction :: P = 0.7188, n.s., DF = 5 Fiber volley amplitude :: P < 0.0001, ***, DF = 5 Genotype :: P = 0.1499, n.s., DF = 1
	g	Hippocampal CA1 Paired-pulse ratio	Paired pulse ratio	Female	P25-30	WT, KO	9(4), 10(4)	2-way ANOVA		Interaction :: P = 0.9511, n.s., DF = 5 Inter-stimulus interval :: P < 0.0001, ***, DF = 5 Genotype :: P = 0.5707, n.s., DF = 1
	h	Hippocampal CA1 NMDA/AMPA ratio	NMDA/AMPA ratio	Female	P20-21	WT, KO	9(4), 11(4)	WT = 0.44 ± 0.08	Unpaired Student's t-test	P = 0.3851, n.s.		t(18)=0.8902	Two-tailed	P = 0.1126, n.s.	P = 0.3349, n.s.
								KO = 0.36 ± 0.048						P = 0.6171, n.s.	P = 0.5319, n.s.
			Decay tau (60ms after)					WT = 101.2 ± 4.552	Unpaired Student's t-test	P = 0.7038, n.s.		t(17)=0.3866	Two-tailed	P = 0.6053, n.s.	P = 0.7937, n.s.
								KO = 102.9 ± 1.751						P = 0.837, n.s.	P = 0.6308, n.s.
	i	Hippocampal CA1 Excitability	Spike number (Count)	Female	P26-30	WT,KO	20(3), 14(3)	2-way ANOVA		Interaction :: P = 0.9043, n.s., DF = 12 Input current :: P < 0.0001, ***, DF = 12 Genotype :: P = 0.4972, n.s., DF = 1
	j	Hippocampal CA1 TBS-Longterm Potentiation	Last 5 min fEPSP slope (% of baseline)	Male	P56-70	WT, KO	9(4), 7(3)	WT = 158.8 ± 6.957	Unpaired Student's t-test	P = 0.0257, *		t(14)=2.496	Two-tailed	P = 0.6637, n.s.	P = 0.5064, n.s.
								KO = 134.2 ± 6.675							P = 0.3675, n.s.
	k	Hippocampal CA1 Input-Output	fEPSP slope (mV/ms)	Male	P56-70	WT, KO	9(3), 9(4)	2-way ANOVA		Interaction :: P = 0.1771, n.s., DF = 5 Fiber volley amplitude :: P < 0.0001, ***, DF = 5 Genotype :: P = 0.1866, n.s., DF = 1
	l	Hippocampal CA1 Paired-pulse ratio	Paired pulse ratio	Male	P56-70	WT, KO	10(4), 10(4)	2-way ANOVA		Interaction :: P = 0.5164, n.s., DF = 5 Inter-stimulus interval :: P < 0.0001, ***, DF = 5 Genotype :: P = 0.0127, *, DF = 1
								Sidak's multiple comparisons test		25	P = 0.0257, *
										50	P = 0.1327, n.s.
										75	P = 0.2661, n.s.
										100	P = 0.8966, n.s.
										200	P = 0.2661, n.s.
										300	P = 0.9001, n.s.
	m	Hippocampal CA1 NMDA/AMPA ratio	NMDA/AMPA ratio	Male	P56-70	WT, KO	13(5), 9(5)	WT = 0.3783 ± 0.04302	Mann-Whitney test	P = 0.2624, n.s.		U=41	Two-tailed	P = 0.049, *	P = 0.1963, n.s.
								KO = 0.2925 ± 0.03942						P = 0.956, n.s.	P = 0.8798, n.s.
			Decay tau					WT = 123.2 ± 5.913	Unpaired Student's t-test	P = 0.6948, n.s.		U=52	Two-tailed	P = 0.0015, **	P = 0.0133, *
								KO = 122.7 ± 5.6						P = 0.9156, n.s.	P = 0.8334, n.s.
	n	Hippocampal CA1 Excitability	Spike number (Count)	Male	P56-70	WT,KO	15(4), 15(4)	2-way ANOVA		Interaction :: P = 0.0259, *, DF = 12 Input current :: P < 0.0001, ***, DF = 12 Genotype :: P = 0.1238, n.s., DF = 1
								Sidak's multiple comparisons test		0	P > 0.9999, n.s.
										30	P > 0.9999, n.s.
										60	P > 0.9999, n.s.
										90	P > 0.9999, n.s.
										120	P > 0.9999, n.s.
										150	P = 0.9988, n.s.
										180	P = 0.9860, n.s.
										210	P = 0.4608, n.s.
										240	P = 0.5984, n.s.
										270	P = 0.2337, n.s.
										300	P = 0.5289, n.s.
										330	P = 0.3363, n.s.
										360	P = 0.1556, n.s.
6	c	SEM	Cilia length (μm)	Male	P28-33	WT+EGFP, KO+EGFP, KO+KTNL2 WT	160(4), 120(3), 120(3)	1-way ANOVA		F(2, 397) = 87.05
										WT-EGFP vs KO-EGFP	P < 0.0001, ***
										WT-EGFP vs KO-Katnal2 WT	P = 0.9911, n.s.
										KO-EGFP vs KO-Katnal2 WT	P < 0.0001, ***
	d	Gross morphology rescue	Lateral ventricle area (mm2)	Male	P56-70	WT-EGFP, KO-EGFP, KO-Katnal2 WT	22, 20, 8	2-way ANOVA		Interaction :: P < 0.0001, ***, DF = 12 AP-axis :: P < 0.0001, ***, DF = 6 Genotype :: P < 0.0001, ***, DF = 2
								Sidak's multiple comparisons test		WT-EGFP vs KO-EGFP	P < 0.0001, ***
										WT-EGFP vs KO-Katnal2 WT	P < 0.0001, ***
										KO-EGFP vs KO-Katnal2 WT	P = 0.0003, ***
			Brain area (mm2)					2-way ANOVA		Interaction :: P = 0.9994, n.s., DF = 12 AP-axis :: P < 0.0001, ***, DF = 6 Genotype :: P = 0.3185, n.s., DF = 2
								Sidak's multiple comparisons test		WT-EGFP vs KO-EGFP	P = 0.9554, n.s.
										WT-EGFP vs KO-Katnal2 WT	P = 0.3443, n.s.
										KO-EGFP vs KO-Katnal2 WT	P = 0.5775, n.s.
	e	Behavior rescue	Total USV number	Male	P56-70	WT-EGFP, KO-EGFP, KO-Katnal2 WT	8, 10, 8	1-way ANOVA		F(2, 23) =1.464, P = 0.0025, *
								Sidak's multiple comparisons test		WT-EGFP vs KO-EGFP	P = 0.0019, **
										WT-EGFP vs KO-Katnal2 WT	P = 0.079, n.s.
										KO-EGFP vs KO-Katnal2 WT	P = 0.4045, n.s.
			Total USV duration (s)					1-way ANOVA		F(2,23) = 1.067, P = 0.0407, *
								Sidak's multiple comparisons test		WT-EGFP vs KO-EGFP	P = 0.0324, *
										WT-EGFP vs KO-Katnal2 WT	P = 0.4438, n.s.
										KO-EGFP vs KO-Katnal2 WT	P = 0.3556, n.s.
			Duration / call					1-way ANOVA		F(2,23) = 0.1028, P = 0.0126, *
								Sidak's multiple comparisons test		WT-EGFP vs KO-EGFP	P = 0.0102, *
										WT-EGFP vs KO-Katnal2 WT	P = 0.3038, n.s.
										KO-EGFP vs KO-Katnal2 WT	P = 0.3633, n.s.
S1	e	Body weight	Body weight (g)	Male	2M	WT, KO	7, 9	WT = 25.74 ± 0.934	Unpaired Student's t-test	P = 0.6964, n.s.		t(14)=0.3983	Two-tailed		P = 0.359, n.s.
								KO = 25.34 ± 0.5072						P = 0.8934, n.s.	P = 0.68, n.s.
	h	Sholl analysis	Interaction (count)	Male	P21-23	WT, KO	19(6), 19(6)	2-way ANOVA		Interaction :: P = 0.7307, n.s., DF = 19 Choice :: P < 0.0001, ***, DF = 19 Genotype :: P = 0.5387, n.s., DF = 1
	g	Immunocytochemistry (primary cilia)	Primary cilia lenth (um)		DIV 7	WT, KO	11, 11 (Glass)	WT = 6.772 ± 0.2732	Unpaired Student's t-test	P = 0.6344, n.s.		t(10) = 1.087	Two-tailed	P = 0.1931, n.s.	P = 0.9898, n.s.
								KO = 6.589 ± 0.2621						P = 0.4380, n.s.	P = 0.3717, n.s.
S2	a	3-Chamber test	Interaction time for Ob vs S1 (s)	Male	2-3M	WT, KO	17, 16	2-way ANOVA		Interaction :: P = 0.8562, n.s., DF = 1 Choice :: P < 0.0001, ***, DF = 1 Genotype :: P = 0.2028, n.s., DF = 1
			Spent time in chamber for Ob vs S1 (s)					2-way ANOVA		Interaction :: P = 0.2858, n.s., DF = 1 Choice :: P < 0.0001, ***, DF = 1 Genotype :: P = 0.1027, n.s., DF = 1
			Interaction time for S1 vs S2 (s)					2-way ANOVA		Interaction :: P = 0.3946, n.s., DF = 1 Choice :: P < 0.0001, ***, DF = 1 Genotype :: P = 0.1085, n.s., DF = 1
			Spent time in chamber for S1 vs S2 (s)					2-way ANOVA		Interaction :: P = 0.1343, n.s., DF = 1 Choice :: P = 0.0179, *, DF = 1 Genotype :: P = 0.3889, n.s., DF = 1
	b	Direct interaction test (B6-B6 pair)	Interaction time (s)	Male	2-3M	WT, KO	11,13	2-way ANOVA		Interaction :: P = 0.6872, n.s., DF = 3 Behavior :: P < 0.0001, ***, DF = 3 Genotype :: P = 0.1594, n.s., DF = 1
	c	Direct interaction test (B6-C3H pair)	Interaction time (s)	Male	2-3M	WT, KO	10, 11	2-way ANOVA		Interaction :: P = 0.2136, n.s., DF = 1 Behavior :: P = 0.0008, ***, DF = 1 Genotype :: P = 0.2836, n.s., DF = 1
	d	Adult courtship behaviors and call	Total USV number	Male	2-3M	WT, KO	19, 22	WT = 764.3 ± 97.81	Unpaired Student's t-test	P = 0.0016, **		t(39)=3.402	Two-tailed	P = 0.2307, n.s.	P = 0.2917, n.s.
								KO = 1145 ± 60.95						P = 0.7606, n.s.	P = 0.8719, n.s.
			Total USV duration (s)					WT = 18.90 ± 3.793	Mann-Whitney test	P = 0.0142, *		U = 116	Two-tailed	P = 0.1996, n.s.	P = 0.0248, *
								KO = 30.40 ± 2.784						P = 0.4752, n.s.	P = 0.7384, n.s.
			Duration / call					WT = 0.02054 ± 0.002988	Unpaired Student's t-test	P = 0.1170, n.s.		t(39)=1.603	Two-tailed	P = 0.0739, n.s.	P = 0.0776, n.s.
								KO = 0.02621 ± 0.002044						P = 0.0976, n.s.	P = 0.1824, n.s.
	e		Total time spent (s)				12, 14	2-way ANOVA		Interaction :: P = 0.5832, n.s., DF = 7 Behavior :: P < 0.0001, ***, DF = 7 Genotype :: P = 0.6161, n.s., DF = 1
	f		Mounting success (%)				15, 20	Chi-square test		P = 0.0364, *
	g	Self-grooming test	Self-grooming (s)	Male	2-3M	WT, KO	13, 17	WT = 152.1 ± 26.90	Unpaired Student's t-test	P = 0.2607, n.s.		t(28)=1.148	Two-tailed	P = 0.2931, n.s.	P = 0.2687, n.s.
								KO = 119.4 ± 14.17						P = 0.4933, n.s.	P = 0.8064, n.s.
S3	a	Open-field test	Distance moved (m)	Male	2-3M	WT, KO	18, 21	2-way ANOVA		Interaction :: P = 0.0279, *, DF = 5 Time :: P < 0.0001, ***, DF = 5 Genotype :: P = 0.929, n.s., DF = 1
								Sidak's multiple comparisons test		10 min	P = 0.832, n.s.
										20 min	P > 0.9999, n.s
										30 min	P = 0.9371, n.s.
										40 min	P = 0.9639, n.s.
										50 min	P = 0.9353, n.s.
										60 min	P = 0.2214, n.s.
			Total distance moved (m)					WT = 158.5 ± 8.961	Mann-Whitney test	P = 0.7487, n.s.		U = 177	Two-tailed	P = 0.125, n.s.	P = 0.0714, n.s.
								KO = 157.6 ± 6.101						P = 0.0275, *	P = 0.0659, n.s.
			Time in Center (sec)					2-way ANOVA		Interaction :: P = 0.5813, n.s., DF = 5 Time :: P < 0.0001, ***, DF = 5 Genotype :: P = 0.8426, n.s., DF = 1
			Total time in center (sec)					WT = 242 ± 28.77	Unpaired Student's t-test	P = 0.8426, n.s.		t(37)=0.1999	Two-tailed	P = 0.4297, n.s.	P = 0.1999, n.s.
								KO = 234.7 ± 23.25						P = 0.2019, n.s.	P = 0.0643, n.s.
	b	Elevated-plus maze test	% Time in open arms	Male	2-3M	WT, KO	18, 22	WT = 39.29 ± 3.561	Unpaired Student's t-test	P = 0.1445, n.s.		t(38)=1.49	Two-tailed	P = 0.3576, n.s.	P = 0.1685, n.s.
								KO = 46.43 ± 3.211						P = 0.6993, n.s.	P = 0.8074, n.s.
	c	Light/dark-box test	Time in light chamber (s)	Male	2-3M	WT, KO	12, 16	WT = 247 ± 40.41	Unpaired Student's t-test	P = 0.2025, n.s.		t(26)=1.308	Two-tailed	P = 0.315, n.s.	P = 0.7308, n.s.
								KO = 309.6 ± 28.43						P = 0.1574, n.s.	P = 0.2815, n.s.
	d	Acoustic startle response	Startle response (a.u.)	Male	2-3M	WT, KO	9, 7	2-way ANOVA		Interaction :: P = 0.9987, n.s., DF = 11 Sound dBs :: P < 0.0001, ***, DF = 11 Genotype :: P = 0.6706, n.s., DF = 1
	e	ROTAROD test	Latency to fall (s)	Male	2-3M	WT, KO	17, 15	2-way ANOVA		Interaction :: P = 0.2274, n.s., DF = 4 Day :: P < 0.0001, ***, DF = 4 Genotype :: P = 0.9653, n.s., DF = 1
	f	Morris water maze test	Escape latency (s)	Male	2-3M	WT, KO	12, 15	2-way ANOVA		Interaction :: P = 0.8678, n.s., DF = 8 Day :: P < 0.0001, ***, DF = 8 Genotype :: P = 0.3291, n.s., DF = 1
			Time in quadrant (%)					2-way ANOVA		Interaction :: P = 0.7987, n.s., DF = 3 Quadrant position :: P < 0.0001, ***, DF = 3 Genotype :: P = 0.162, n.s., DF = 1
			Crossing number					WT = 4.333 ± 0.772	Mann-Whitney test	P = 0.4873, n.s.		U = 75.5	Two-tailed	P = 0.5337, n.s.	P = 0.468, n.s.
								KO = 3.667 ± 0.7346						P = 0.1627, n.s.	P = 0.0111, *
			Time in quadrant (reversal)(%)					2-way ANOVA		Interaction :: P = 0.4216, n.s., DF = 3 Quadrant position :: P < 0.0001, ***, DF = 3 Genotype :: P = 0.2844, n.s., DF = 1
			Crossing number (reversal)					WT = 2.667 ± 0.482	Unpaired Student's t-test	P = 0.6441, n.s.		t(25)=0.4677	Two-tailed	P = 0.4599, n.s.	P = 0.1037, n.s.
								KO = 3 ± 0.5071						P = 0.6797, n.s.	P = 0.3534, n.s.
	g	Novel object recognition test	Novel object preference (%)	Male	2-3M	WT, KO	13, 10	WT = 57.12 ± 3.334	Unpaired Student's t-test	P = 0.2351, n.s.		t(21)=1.222	Two-tailed	P = 0.0585, n.s.	P = 0.2753, n.s.
								KO = 64.29 ± 5.106						P = 0.8874, n.s.	P = 0.6896, n.s.
	h	Contextual-fear conditioning	Freezing (%)	Male	2-3M	WT, KO	18, 15	2-way ANOVA		Interaction :: P = 0.4894, n.s., DF = 5 Day :: P < 0.0001, ***, DF = 5 Genotype :: P = 0.4892, n.s., DF = 1
S4	a	Gross morphology at P7	Lateral ventricle area (mm2)	Male and female	P7	WT, KO	5, 6	2-way ANOVA		Interaction :: P = 0.0897, n.s., DF = 6 AP-axis :: P < 0.0001, ***, DF = 6 Genotype :: P = 0.1152, **, DF = 1
			Brain area (mm2)					2-way ANOVA		Interaction :: P = 0.0856, n.s., DF = 6 AP-axis :: P < 0.0001, ***, DF = 6 Genotype :: P = 0.4386, n.s., DF = 1
	b	Absolute volume of brain regions	Absolute volume (mm3)	Male	3M	WT, KO	8, 6	2-way ANOVA		Interaction :: P = 0.4512, n.s., DF = 26 Brain regions :: P < 0.0001, ***, DF = 26 Genotype :: P = 0.2719, n.s., DF = 1
		Relative volume of brain regions	Relative volume (%WT)	Male	3M	WT, KO	8, 6	One sample t-test		Isocortex mean	P = 0.1306 , n.s.
										Somatomotor cortex	P = 0.0875 , n.s.
										Somatosensory cortex	P = 0.4637 , n.s.
										Gustatory cortex	P = 0.0971 , n.s.
										Visceral cortex	P = 0.1815 , n.s.
										Auditory cortex	P = 0.2166 , n.s.
										Visual cortex	P = 0.9741 , n.s.
										Anterior cingulate cortex	P = 0.043 , n.s.
										Prelimbic cortex	P = 0.7016 , n.s.
										Infralimbic cortex	P = 0.0173 , *
										Orbitofrontal cortex	P = 0.061 , n.s.
										Agranular insular	P = 0.4077 , n.s.
										Restrosplenial cortex	P = 0.0815 , n.s.
										Posterior pariatal association	P = 0.9741 , n.s.
										Temporal association	P = 0.2673 , n.s.
										Perirhinal cortex	P = 0.2414 , n.s.
										Ectorhinal cortex	P = 0.169 , n.s.
										Olfactory cortex	P = 0.9741 , n.s.
										Subiculum	P = 0.0232 , *
										Pallidum	P = 0.2975 , n.s.
										Striatum	P = 0.9741 , n.s.
										Thalamus	P = 0.1184 , n.s.
										Hypothalamus	P = 0.0497 , *
										Pons	P = 0.9741 , n.s.
										Midbrain	P = 0.9741 , n.s.
										Corpus callosum	P = 0.0353 , *
										Hippocampal formation	P = 0.1546 , n.s.
S7	a	Absolute value of relative CBV	Relative CBV (a.u.)	Male	3M	WT, KO	8, 6	2-way ANOVA		Interaction :: P = 0.1322, n.s., DF = 27 Brain regions :: P < 0.0001, ***, DF = 26 Genotype :: P = 0.0156, *, DF = 1
								Sidak's multiple comparisons test		Whole brain mean	P = 0.2327, n.s.
										Isocortex mean	P = 0.5801, n.s.
										Somatomotor cortex	P = 0.4444, n.s.
										Somatosensory cortex	P = 0.7946, n.s.
										Gustatory cortex	P = 0.9994, n.s.
										Visceral cortex	P = 0.8517, n.s.
										Auditory cortex	P = 0.2203, n.s.
										Visual cortex	P = 0.7146, n.s.
										Anterior cingulate cortex	P = 0.4676, n.s.
										Prelimbic cortex	P = 0.9982, n.s.
										Infralimbic cortex	P = 0.861, n.s.
										Orbitofrontal cortex	P = 0.4743, n.s.
										Agranular insular	P = 0.1542, n.s.
										Restrosplenial cortex	P = 0.82, n.s.
										Posterior pariatal association	P = 0.2484, n.s.
										Temporal association	P = 0.9521, n.s.
										Perirhinal cortex	P = 0.9747, n.s.
										Ectorhinal cortex	P = 0.9415, n.s.
										Olfactory cortex	P= 0.1855, n.s.
										Subiculum	P = 0.62, n.s.
										Pallidum	P = 0.7747, n.s.
										Striatum	P = 0.3153, n.s.
										Thalamus	P = 0.2684, n.s.
										Hypothalamus	P = 0.3901, n.s.
										Pons	P = 0.7069, n.s.
										Midbrain	P = 0.5542, n.s.
										Corpus callosum	P = 0.3043, n.s.
										Hippocampal formation	P = 0.3919, n.s.
		Relative value of relative CBV	Relative CBV (%WT)	Male	3M	WT, KO	8, 6	One sample t-test		Whole brain mean	P=0.009,**
										Isocortex mean	P=0.0644,n.s.
										Somatomotor cortex	P=0.0267,*
										Somatosensory cortex	P=0.1533,n.s.
										Gustatory cortex	P=0.1644,n.s.
										Visceral cortex	P=0.1644,n.s.
										Auditory cortex	P=0.006,**
										Visual cortex	P=0.1201,n.s.
										Anterior cingulate cortex	P=0.0504,n.s.
										Prelimbic cortex	P=0.1644,n.s.
										Infralimbic cortex	P=0.0977,n.s.
										Orbitofrontal cortex	P=0.0287,*
										Agranular insular	P=0.0082,**
										Restrosplenial cortex	P=0.1644,n.s.
										Posterior pariatal association	P=0.013,*
										Temporal association	P=0.1644,n.s.
										Perirhinal cortex	P=0.1644,n.s.
										Ectorhinal cortex	P=0.1644,n.s.
										Olfactory cortex	P=0.004,**
										Subiculum	P=0.0376,*
										Pallidum	P=0.0868,n.s.
										Striatum	P=0.0162,*
										Thalamus	P=0.0145,*
										Hypothalamus	P=0.0116,*
										Pons	P=0.0102,*
										Midbrain	P=0.0174,*
										Corpus callosum	P=0.0229,*
										Hippocampal formation	P=0.0336,*
	b	Relative CBV	Choroid plexus CBV (a.u.)	Male	3M	WT, KO	9, 9	WT = 7.958 ± 0.732	Mann-Whitney test	P = 0.22, n.s.		U = 26	Two-tailed	P = 0.0485, *	P = 0.9912, n.s.
								KO = 6.652 ± 0.648						P = 0.2049, n.s.	P = 0.9814, n.s.
	d	Choroid plexus Western Blot	AE2 expression (% WT)	Male	3M	WT, KO	6, 5 (2 mice per each sample)	WT = 100 ± 8.9	Student's t-test	P= 0.11, n.s		df =9	Two-tailed
								KO = 126.3 ± 12.1
			Na+/K+-ATPase expression (% WT)					WT = 1 00± 17.1	Student's t-test	P= 0.68, n.s		df =9	Two-tailed
								KO = 109.2 ± 11.8
			Aquaporin-1 expression (% WT)					WT = 100 ± 15.4	Student's t-test	P= 0.45, n.s		df =9	Two-tailed
								KO = 120.1 ± 21.0
	f	CSF drainage	OVA coverage (%)	Male	2M	WT, KO	3, 5	WT = 8.194 ± 0.186	Mann-Whitney test	P = 0.25, n.s.		U = 3943	Two-tailed		P = 0.1137, n.s.
								KO = 9.754 ± 1.197							P = 0.0321, *

## Sheet: Fig 1
	Fig 1A
		P28_LV area
	AP(mm) (*)	WT										KO
		1.78	0.86	0.62	0.38	0.14	-0.34	-0.94	-1.22	-1.46	-1.7	1.78	0.86	0.62	0.38	0.14	-0.34	-0.94	-1.22	-1.46	-1.7
	1	0	0.179275	0.227781	0.384812	0.612072	0.595271	0.282603	0.177909	0.013211	0.41163	0	0.504028	0.73732	1.53538	1.63979	1.72592	1.01884	0.792768	1.27574	2.49434
	2	0	0.231717	0.360661	0.629794	0.522713	0.387647	0.143554	0.042394	0	0	0	0.33058	0.670308	1.19872	0.861763	1.14105	0.818935	0.696256	0.359542	1.00981
	3	0	0.17914	0.273244	0.299873	0.465891	0.605851	0.155871	0.356688	0.163637	0	0	0.270711	0.437119	0.65369	1.00418	1.19582	0.558037	0.513897	0.210697	0.687414
		P28_Brain area
	AP(mm) (*)	WT										KO
		1.78	0.86	0.62	0.38	0.14	-0.34	-0.94	-1.22	-1.46	-1.7	1.78	0.86	0.62	0.38	0.14	-0.34	-0.94	-1.22	-1.46	-1.7
	1	12.1294	17.5849	19.405	20.4945	21.2097	21.9964	23.6686	24.0221	25.1386	24.5944	14.1029	18.6887	20.4155	23.939	22.7002	23.6774	25.3272	26.6256	26.6182	28.487
	2	14.5117	18.5459	21.3411	22.0858	22.3421	22.6027	23.4204	23.9874	24.9146	25.4613	13.4585	18.2884	19.7855	22.2774	22.2976	23.1012	23.9922	24.328	25.661	24.9055
	3	13.0191	17.2213	19.3379	20.7531	21.732	22.9098	23.7825	25.2092	25.1942	25.2868	13.0334	17.0821	18.9656	20.9206	21.4524	23.5101	24.7851	25.6678	25.1778	25.0622
	*Axis of P28 brain were set relatives to the adult brain location based on the anatomical landmark (CC/AC/HC morphology)
	Fig 1C
		Adult_LV area
		WT												KO
	AP(mm)	1.1	0.86	0.14	-0.1	-0.22	-0.46	-0.94	-1.22	-1.46	-1.7	-1.94	-2.18	1.1	0.86	0.14	-0.1	-0.22	-0.46	-0.94	-1.22	-1.46	-1.7	-1.94	-2.18
	1	0.353955	0.460142	0.484149	0.664	1.1212	0	0.5257	0.49	0.3028	0.186981	0.3228	1.008	0.284139	0.647765	0.882479	0	0	1.86428	2.04504	1.34303	0.861606	1.0122	1.93694	2.63973
	2	0.116449	0.228052	0.156003	0.152244	0.293837	0.779893	0.713603	0.23745	0.208317	0.086763	0.114026	0.208317	0.356363	0.641453	0.986786	0.893864	1.52176	1.11521	1.34433	1.08711	0.862554	0.795179	1.48237	1.54297
	3	0.104463	0.071074	0.067107	0.097521	0.133884	0.242645	0.282314	0	0	0	0	0.961653	0.515306	0.813492	0.951814	0.830499	1.63662	1.96202	1.60771	0.96542	0.746032	0.893991	2.00964	1.74036
		Adult_Brain area
		WT												KO
	AP(mm)	1.1	0.86	0.14	-0.1	-0.22	-0.46	-0.94	-1.22	-1.46	-1.7	-1.94	-2.18	1.1	0.86	0.14	-0.1	-0.22	-0.46	-0.94	-1.22	-1.46	-1.7	-1.94	-2.18
	1	16.0425	16.4494	21.2521	22.2892	22.6364	24.6294	24.0028	26.0116	26.7264	26.5362	26.8204	26.6152	17.7439	19.3465	20.5817	22.9779	24.5995	25.3678	26.4576	27.3427	27.5962	27.851	28.6263	29.9267
	2	14.9778	18.0033	19.012	21.5087	21.3116	21.2246	25.1794	25.743	24.4216	25.7723	25.8244	27.1952	20.0779	20.8053	22.7176	21.8497	25.1346	25.7329	26.3362	27.1741	28.1697	28.2966	29.2979	29.208
	3	17.5336	17.999	18.8869	19.6446	21.1544	22.2129	23.7987	24.9111	24.7977	25.8618	25.8635	24.6969	18.7863	20.3231	20.7154	19.6417	24.4609	23.5414	24.0879	27.5051	27.03	28.2466	28.1774	28.3141
	Fig 1D
		LV area-AP-axis																	LV		Intracranial vol
		WT								KO									WT	KO	WT	KO
	AP(mm)	1.6	1.1	0.6	0.1	-0.4	-0.9	-1.4	-1.9	1.6	1.1	0.6	0.1	-0.4	-0.9	-1.4	-1.9
	1	0.078964	0.551033	0.693512	1.03855	1.52092	0.835991	0.585365	0.868607	0.118446	0.568199	0.85144	1.26171	1.84021	1.80416	0.933838	0.734711	1	6.17294	8.11272	278.65	347.18
	2	0	0.272942	0.193977	0.5476	1.05743	0.884056	0.367355	0.296974	0.403404	0.829124	1.0334	1.60332	1.73035	1.40247	0.921822	1.09005	2	3.62034	9.01394	269.089	292.953
	3	0	0.254059	0.439453	0.5476	1.20335	1.11923	0.408554	0.43602	0	0.496101	0.830841	1.12095	1.66683	1.7561	1.18275	1.02653	3	4.40826	8.0801	281.554	252.724
	4	0	0.279808	0.310707	0.652313	1.33038	0.889206	0.369072	0.43087	0	0.470352	0.791359	0.933838	1.60675	1.53465	0.762177	0.782776	4	4.26235	6.8819	283.2	285.375
	5	0	0.351906	0.453186	0.539017	1.50375	0.964737	0.451469	0.477219	0.556183	1.00594	1.13468	1.65482	1.79043	1.52779	1.11923	1.09005	5	4.74129	9.87911	275.207	290.912
	6	0	0.255775	0.5373	0.690079	1.17931	1.45912	0.629997	0.437737	0	0.286865	0.701904	0.872803	1.53503	1.66016	1.15356	0.759888	6	5.18932	6.97021	311.877	347.754
	7	0	0.149536	0.170898	0.20752	1.06201	0.817871	0.378418	0.253296	0.333946	0.404412	0.333946	0.441176	0.67402	0.795037	0.742953	0.494792	7	3.03955	4.22028	331.803
	8	0	0.189209	0.396729	0.549316	1.11694	1.28174	0.628662	0.289917	0.441176	0.467218	0.441176	0.58364	0.908395	0.89614	0.738358	0.626532	8	4.45252	5.10264	348.433
	9	0.199142	0.252757	0.199142	0.249694	0.491728	0.554534	0.35386	0.238971	0.284926	0.373775	0.284926	0.4519	0.660233	0.78125	0.670956	0.533088	9	2.53983	4.04105
	10	0.20527	0.150123	0.20527	0.183824	0.421262	0.557598	0.303309	0.189951									10	2.31771

## Sheet: Fig 3
	Fig 3B				Fig 3E				Fig 3E				Fig 3G				Fig 3H				Fig 3I				Fig 3K				Figure 3L
		SEM cilia length			Bead speed_AD				Bead speed_PM				Bead speed_AV				Bead speed_PNML				SEM cilia beating freq.				CSF velocity (Aq)				Intracranial Pressure
	(um)	WT	KO		um/sec	WT	KO		um/sec	WT	KO		um/sec	WT	KO		um/sec	Ctrl	PNML		beat/sec	WT	KO		-cm/s	WT	KO		mmHg	WT	KO
	1	9.52835	7.08272		1	571.492	680.778		1	605.412	547.534		1	570.042	783.608		1	592.171	372.831		1	23	22		1	0.402	0.631		1	2.65814	2.3793
	2	8.37432	6.14337		2	602.137	746.581		2	597.023	534.336		2	589.602	882.905		2	636.845	397.674		2	23	22		2	0.515	0.58		2	2.03518	2.1089
	3	9.62777	5.45706		3	639.971	746.941		3	474.299	605.785		3	607.923	762.88		3	604.884	297.478		3	23	22		3	0.535	0.546		3	3.39779	3.16066
	4	9.54739	5.51365		4	819.538	681.22		4	512.671	730.528		4	557.143	862.825		4	671.209	410.127		4	23	22		4	0.476	0.621		4	1.36977	3.47677
	5	9.51387	6.0994		5	797.443	488.036		5	515.211	646.175		5	616.192	762.772		5	597.548	475.744		5	23	17		5	0.401	0.651		5	2.16795	1.7677
	6	8.5713	6.7495		6	873.942	432.917		6	521.671	598.156		6	671.253	703.357		6	598.259	370.664		6	23	24		6	0.515			6	2.39726	3.04734
	7	9.33934	6.8365		7	809.846	384.429		7	423.138	656.397		7	623.41	804.222		7	612.299	192.692		7	20	24						7	2.60753
					8	812.72	697.756		8	400.992	633.462		8	575.643	738.09		8	582.95	151.626		8	20	22						8	2.47649
	8	5.86027	6.82419		9	422	831.465		9	404.328	624.408		9	428.87	821.535		9	643.554	257.715		9	25	22						9	3.49045
	9	6.67187	7.43477		10	427.277	603.748		10	659.038	669.133		10	527.59	772.817		10	646.979	361.72		10	17	22
	10	6.53324	7.41036		11	855.534	854.823		11	519.197	533.584		11	543.165	749.73		11	639.279	698.969		11	22	21
	11	6.07577	7.10134		12	1016.3	807.122		12	532.048	591.111		12	571.338	896.018		12	618.598	645.692		12	22	23
	12	5.78299	6.66891		13	1049.18	771.967		13	425.194	668.5		13	563.682	766.58		13	826.058	708.921		13	26	23
	13	6.0587	7.44088		14	987.025	833.337		14	528.604	655.631		14	471.43	718.53		14	885.558	707.888		14	26	23
	14	5.86317	7.36587		15	497.723	679.743		15	453.534	661.138		15	420.245	663.905		15	759.37	754.779		15	22	20
					16	411.768	672.475		16	543.183	551.883		16	355.67	705.732		16	768.312	869.214		16	22	17
	15	6.61953	7.72341		17	465.289	755.58		17	515.111	552.766		17	364.783	577.322		17	774.873	838.43		17	27	27
	16	5.25838	8.29095		18	582.195	810.802		18	431.444	570.188		18	360.654	649.968		18	769.108	817.212		18	27	27
	17	5.56584	8.33533		19	636.07	990.216		19	352.865	558.057		19	697.157	488.503		19	794.783	619.282		19	23	13
	18	7.19411	8.48162		20	533.008	705.799		20	604.378	486.068		20	763.068	517.198		20	587.905	677.254		20	27	28
	19	5.93269	8.66773		21	590.283	691.235		21	638.752	472.234		21	532.812	679.212		21	568.486	775.219		21	27	28
	20	6.26333	7.34922		22	633.797	601.571		22	524.569	535.582		22	360.678	640.867		22	628.062	687.038		22	27	28
	21	6.49414	8.51514		23	474.23	759.534		23	514.734	740.095		23	353.748	389.203		23	605.256	708.117		23	27	24
					24	590.567	745.765		24	532.809	711.915		24	482.42	454.624		24	672.959	517.607		24	23	24
	22	5.79582	7.19794		25	631.189	489.331		25	465.506	753.134		25	336.258	467.388		25	610.336	563.279		25	22	24
	23	6.08953	6.93568		26	681.024	478.093		26	550.336	599.506		26	335.582	830.545		26	641.984	495.694		26	23	21
	24	5.19227	7.62438		27	619.921	469.221		27	697.963	620.634		27	493.678	913.223		27	628.568	528.811		27	25	21
	25	6.3461	7.08207		28	680.009	371.943		28	501.795	595.079		28	251.201	802.825		28	655.506	499.189		28	25	17
	26	6.53418	7.65324		29	457.865	770.184		29	663.66	578.088		29	299.502	638.21		29	657.048	508.485		29	25	21
	27	6.22102	7.08838		30	438.204	801.718		30	628.063	603.955		30	274.647	815.968		30	637.992	499.952		30	22	15
	28	5.77286	6.72174		31	749.988	971.314		31	584.754	789.911		31	454.755	634.713		31	564.745	567.166		31	28	18
					32	628.707	848.584		32	717.143	583.38		32	458.805	752.357		32	560.752	498.628		32	29	15
	29	7.52323	7.0702		33	666.298	888.036		33	549.111	594.916		33	431.069	696.115		33	600.709	480.902		33	28	12
	30	9.78554	6.91782		34	564.155	867.301		34	243.244	661.709		34	470.315			34	618.841	480.799		34	26	19
	31	9.43732	7.2109		35	701.135	885.216		35	292.295	726.007		35	591.925			35	663.045	514.47		35	26	19
	32	7.70737	7.2318		36	648.732	948.874		36	299.839	774.215		36	475.683			36	573.474	466.622		36	26	21
	33	8.85488	7.77027		37	635.679	836.428		37	304.198	719.862		37	341.336			37	837.853	509.616		37	25	16
	34	8.93443	6.90602		38	650.68	627.939		38	287.705	632.184		38	393.553			38	657.793	476.53		38	28	22
	35	7.87828	7.08076		39	638.337	713.461		39	297.642	414.527		39	479.317			39	552.088	485.499		39	28	22
					40	630.084	817.127		40	307.174	560.48						40	389.704	523.315		40	23	19
	36	6.90361	7.75237		41	618.903	790.05		41	304.903	526.64										41	24	19
	37	5.88666	7.26252		42	654.32	804.305		42	258.051	473.191										42	26	19
	38	7.02258	7.70241		43	735.32	874.795		43	321.988	484.741										43	26	15
	39	6.75319	6.62411		44	792.76	817.497		44	272.414	490.735										44	26	17
	40	6.36265	6.28613		45	733.528	801.634		45	349.423	456.01										45	25	26
	41	6.33306	6.88854		46	669.62	855.028		46	270.9	433.012										46	25	26
	42	5.94138	7.26811		47	703.298	761.345		47	292.084	497.196										47	22	26
					48	620.95	766.23		48	233.25	496.827										48	25	21
	43		6.89471		49	672.438	782.129		49	570.786	494.118										49	26	18
	44		7.94478		50	615.351	832.021		50	497.869	523.682										50	25	21
	45		6.76954		51	599.822	795.484		51	272.1	517.217										51	27	21
	46		7.42481		52	501.76	814.749		52	345.937	494.738										52	27	17
	47		7.37723		53	599.771	794.805		53	505.218	493.872										53	27	17
	48		6.7415		54	636.276	778.372		54	437.518	506.19										54	27	22
	49		6.90113		55	586.19	939.148		55	446.624	508.519										55	30	22
					56	605.653	812.314		56	497.96	503.766										56	30	14
	50		6.9003		57	623.309	785.913		57	506.956	483.79										57	27	14
	51		7.1129		58	598.86	744.508		58	774.43	484.743										58	26	24
	52		9.14867		59	597.839	746.102		59	750.037	478.871										59	27	24
	53		8.55309		60	664.422	759.788		60	742.888	501.28										60	28	24
	54		8.21386		61		743.966		61	707.323	471.709										61	28	24
	55		9.18613		62		710.614		62	701.792	474.803										62	28	20
	56		8.97694						63	471.887	470.258										63	25	17
									64	531.309	490.053										64	27	16
	57		6.83937						65	485.567	484.51										65	27	19
	58		6.61984						66	524.694	490.836										66	27	19
	59		6.84526						67	462.726	500.624										67	22	23
	60		7.52051						68	425.514	507.947										68	22	22
	61		7.17042						69	768.168	461.606										69	23	17
	62		7.33015						70	694.219	456.391										70	20	20
	63		8.08775						71	749.886	446.478										71	24	25
									72	791.549	648.987										72	24	25
	64		7.08848						73	854.825	642.642										73	19	25
	65		8.70868						74	841.991	652.822										74	21	25
	66		8.19338						75	606.097	620.51										75	23	25
	67		7.88032						76	576.154	639.947										76	23	24
	68		7.22804						77	632.129	626.018										77	23	23
	69		8.2389						78	578.395	697.533										78	23	22
	70		8.91187						79	645.992	661.393										79	17	24
									80	620.71	618.176										80	17	24
	71		7.73179						81	544.055	657.207										81	14	24
	72		7.32015						82	612.324	648.478										82	18	22
	73		7.27576						83	577.942											83	19	24
	74		7.64147						84	663.361											84	23	26
	75		7.5735						85	669.043											85	15	25
	76		7.14976						86	566.248											86	24	22
	77		8.31392						87	693.309											87	22	24
									88	659.668											88	22	24
									89	778.01											89	19	24
									90	690.562											90	23	22
									91	589.666											91	23	22
									92	684.457											92	23	22
									93	566.223											93	24	24
									94	529.062											94	21	24
									95	581.832											95	24	24
									96	444.925											96	24	23
									97	576.053											97	24	24
									98	508.686											98	25	21
									99	498.824											99	24	14
									100	551.364											100	19	21
									101	468.103											101	19	22
									102	397.969											102	22	26
									103	442.575											103	18	26
									104	549.598											104	24	26
									105	558.982											105	22	26
									106	545.263											106	20	26
									107	376.282											107	19	20
									108	553.338											108	21	20
									109	542.807											109	21	20
									110	540.202											110	19	26
									111	512.82											111	25	22
									112	480.26											112	25	17
									113	568.738											113	22	16
									114	587.127											114	19	19
									115	558.762											115	23	25
									116	512.182											116	24	22
																					117	23	20
																					118	22	20
																					119	23	25
																					120	25	25
																					121	20	25
																					122	20	25
																					123	22	25
																					124	27	25
																					125	27	25
																					126	27	22
																					127	25	18
																					128	24	17
																					129	23	21
																					130	25	19
																					131	25	29
																					132	21	19
																					133	21	20
																					134	22	19
																					135	20	19
																					136	17	18
																					137	22	22
																					138	18	22
																					139	24	22
																					140	25	24
																					141	24	24
																					142	24	20
																					143	19	19
																					144	19	14
																					145	21	24
																					146	24	24
																					147	24	31
																					148	24	31
																					149	24	31
																					150	24	26
																					151	24	26
																					152	24	29
																					153	24	29
																					154	24	29
																					155	24	28
																					156	24	27
																					157	24	25
																					158	24	24
																					159	22	26
																					160	23	26
																					161	19	26
																					162	18	19
																					163	22	25
																					164	16	25
																					165	15	20
																					166	23	20
																					167	23	24
																					168	22	25
																					169	24	25
																					170	22	23
																					171	20	23
																					172	24	16
																					173	22	15
																					174	26	21
																					175	25	21
																					176	25	21
																					177	27	21
																					178	27	25
																					179	27	22
																					180	28	22
																					181	28	22
																					182	28	19
																					183	28	16
																					184	28	24
																					185	24	26
																					186	24	26
																					187	22	26
																					188	22	30
																					189	18	30
																					190	22	30
																					191	23	24
																					192	21	31
																					193	21	32
																					194	22	24
																					195	24	28
																					196	24	28
																					197	27	27
																					198	26	27
																					199	26	27
																					200	24	26
																					201	24	26
																					202	31	26
																					203	21	30
																					204	16	30
																					205	18	29
																					206	22	26
																					207	23	26
																					208	23	26
																					209	33	26
																					210	29	26
																					211	27	30
																					212	16	30
																					213	31	28
																					214	12	28
																					215	18	28
																					216	14	30
																					217	31	27
																					218	16	28
																					219	18	28
																					220	18	28
																					221	21	28
																					222	18	28
																					223	26	28
																					224	15	28
																					225	15	28
																					226	22	19
																					227	23	19
																					228	23	20
																					229	23	20
																					230	23	20
																					231	33	19
																					232	16	22
																					233	23	22
																					234	15	22
																					235	24	32
																					236	17	16
																					237	33	16
																					238	15	20
																					239	13	22
																					240	16	21
																					241	26	24
																					242	18	24
																					243	17	20
																					244	15	24
																					245	24	25
																					246	25	25
																					247	26	21
																					248	24	21
																					249	24	21
																					250	29	19
																					251	21	21
																					252	21	25
																					253	21	20
																					254	25	20
																					255	25	20
																					256	22	19
																					257	20	19
																					258	20	19
																					259	11	19
																					260	22	19
																					261	22	20
																					262	17	23
																					263	17	23
																					264	18	27
																					265	12	22
																					266	12	22
																					267	22	15
																					268	21	15
																					269	13	22
																					270	20	22
																					271	30	23
																					272	15	26
																					273	15	26
																					274	22	26
																					275	22	30
																					276	22	30
																					277	22	18
																					278	20	18
																					279	20	23
																					280	20	23
																					281	24	24
																					282	24	27
																					283	24	23
																					284	25	23
																					285	25	24
																					286	25	25
																					287	21	25
																					288	21	25
																					289	22	25
																					290	22	25
																					291	22	25
																					292	22	25
																					293	21	24
																					294	23	26
																					295	23	16
																					296	19	16
																					297	20	17
																					298	11	23
																					299	23	26
																					300	13	26
																					301	13	26
																					302	11	31
																					303	11	31
																					304	37	29
																					305	24	29
																					306	20	27
																					307	20	29
																					308	24	25
																					309	24	25
																					310	24	24
																					311	20	26
																					312	20	26
																					313	20	24
																					314	19	26
																					315	19	30
																					316	21	25
																					317	22	22
																					318	18	21
																					319	14	20
																					320	23	22
																					321	22	21
																					322	22	20
																					323	16	27
																					324	24	27
																					325	24	27
																					326	24	21
																					327	21	21
																					328	23	18
																					329	20	19
																					330	20	22
																					331	20	22
																					332	22	23
																					333	36	23
																					334	18	16
																					335	23	24
																					336	33	24
																					337	21	24
																					338	21	24
																					339	24	24
																					340	23	24
																					341	23	24
																					342	19	25
																					343	22	25
																					344	22	28
																					345	18	28
																					346	15	26
																					347	30	27
																					348	22	27
																					349	22	27
																					350	17	18
																					351	22	18
																					352	12	21
																					353	21	25
																					354	23	22
																					355	23	25
																					356	22	25
																					357	22	25
																					358	23	25
																					359	23	25
																					360	21	24
																					361	21	21
																					362	23	18
																					363	20	25
																					364	20	25
																					365	22	25
																					366	19	25
																					367	20	26
																					368	19	26
																					369	24	26
																					370	24	26
																					371	20	22
																					372	19	25
																					373	19	19
																					374	24	19
																					375	24	19
																					376	24	25
																					377	12	27
																					378	12	27
																					379	19	24
																					380	21	24
																					381	20	24
																					382	20	24
																					383	20	26
																					384	29	24
																					385	15	22
																					386	13	26
																					387	20	26
																					388	20	24
																					389	26	23
																					390	26	25
																					391	18	25
																					392	26	24
																					393	25	25
																					394	26	23
																					395	14	27
																					396	22	22
																					397	25	21
																					398	25	21
																					399	21	19
																					400	25	24
																					401	24	25
																					402	22	25
																					403	23	23
																					404	18	27
																					405	15	27
																					406	18	25
																					407	23	23
																					408	24	25
																					409	22	24
																					410	22	25
																					411	27	25
																					412	27	20
																					413	23	16
																					414	23	21
																					415	22	27
																					416	21	27
																					417	21	15
																					418	21	27
																					419	25	27
																					420	25	27
																					421	26	24
																					422	27	23
																					423	26	23
																					424	26	24
																					425	14	22
																					426	21	24
																					427	22	24
																					428	22	26
																					429	19	26
																					430	23	23
																					431	25	23
																					432	25	24
																					433	25	27
																					434	19	27
																					435	21	27
																					436	22	25
																					437	17	25
																					438	22	12
																					439	22	17
																					440	22	23
																					441	25	24
																					442	29	25
																					443	20	25
																					444	19	25
																					445	17	25
																					446	25	25
																					447	11	22
																					448	17	22
																					449	23	27
																					450	37	27
																					451	13	19
																					452	12	19
																					453	14	19
																					454	11	21
																					455	11	21
																					456	24	21
																					457	13	21
																					458	11	23
																					459	14	23
																					460	12	24
																					461	12	18
																					462	12	32
																					463	24	16
																					464	21	15
																					465	23	12
																					466	24	24
																					467	24	24
																					468	25	24
																					469	27	24
																					470	27	26
																					471	19	26
																					472	20	11
																					473	20	22
																					474	25	22
																					475	25	35
																					476	25	17
																					477	26	20
																					478	27	17
																					479	12	17
																					480	29	17
																					481	29	11
																					482	29	22
																					483	25	19
																					484	27	24
																					485	28	24
																					486	27	24
																					487	20	19
																					488	22	20
																					489	22	20
																					490	22	20
																					491	19	24
																					492	26	24
																					493	26	23
																					494	26	23
																					495	26	23
																					496	26	12
																					497	21	35
																					498	22	35
																					499	25	17
																					500	25	24
																					501	20	24
																					502	18	21
																					503	27	25
																					504	27	25
																					505	27	25
																					506	16	25
																					507	16	25
																					508	27	26
																					509	28	26
																					510	28	23
																					511	27	23
																					512	26	16
																					513	26	16
																					514	28	24
																					515	28	16
																					516	28	17
																					517	28	17
																					518	24	30
																					519	23	11
																					520	15	13
																					521	15	19
																					522	17	32
																					523	25	18
																					524	25	11
																					525	25	17
																					526	25	26
																					527	25	11
																					528	17	34
																					529	17	11
																					530	29	23
																					531	29	23
																					532	25	23
																					533	18	23
																					534	15	23
																					535	17	23
																					536	23	18
																					537	24	24
																					538	24	24
																					539	19	22
																					540	19	23
																					541	22	23
																					542	21	24
																					543	21	24
																					544	23	24
																					545	23	24
																					546	21	25
																					547	21	25
																					548	20	25
																					549	20	22
																					550	29	22
																					551	29	22
																					552	29	20
																					553	27	22
																					554	27	22
																					555	21	23
																					556	21	11
																					557	21	24
																					558	26	40
																					559	26	20
																					560	22	20
																					561	22	19
																					562	22	21
																					563	24	23
																					564	24	20
																					565	24	20
																					566	23	27
																					567	19	27
																					568	19	27
																					569	19	27
																					570	21	24
																					571	21	22
																					572	21	22
																					573	25	24
																					574	25	23
																					575	25	24
																					576	25	25
																					577	26	25
																					578	26	26
																					579	25	25
																					580	21	25
																					581	19	24
																					582	18	24
																					583	24	24
																					584	22	27
																					585	16	27
																					586	24	26
																					587	20	26
																					588	22	24
																					589	24	24
																					590	19	26
																					591	24	26
																					592	23	21
																					593	22	22
																					594	24	22
																					595	25	21
																					596	27	23
																					597	19	23
																					598	25	23
																					599	21	23
																					600	21	21
																					601	21	27
																					602	20	27
																					603	21	27
																					604	20	27
																					605	22	24
																					606	22	27
																					607	23	27
																					608	19	27
																					609	18	20
																					610	22	20
																					611	17	20
																					612	15	20
																					613	13	23
																					614	26	28
																					615	18	23
																					616	24	23
																					617	24	23
																					618	19	27
																					619	17	21
																					620	19	21
																					621	19	24
																					622	20	25
																					623	24	30
																					624	24	25
																					625	18	30
																					626	33	30
																					627	17	28
																					628	26	28
																					629	26	27
																					630	22	27
																					631	24	27
																					632	24	27
																					633	24	27
																					634	24	20
																					635	24	26
																					636	21	26
																					637	23	26
																					638	23	24
																					639	20	28
																					640	23	28
																					641	23	28
																					642	19	28
																					643	19	28
																					644	14	28
																					645	20	29
																					646	35	29
																					647	35	29
																					648	24	21
																					649	23	24
																					650	23	26
																					651	23	21
																					652	22	21
																					653	22	21
																					654	22	23
																					655	26	22
																					656	26	23
																					657	20	28
																					658	21	26
																					659	15	25
																					660	25	27
																					661	25	27
																					662	30	27
																					663	22	28
																					664	22	28
																					665	22	28
																					666	22	28
																					667	24	29
																					668	24	27
																					669	24	25
																					670	21	28
																					671	24	29
																					672	23	26
																					673	19	28
																					674	23	28
																					675	22	27
																					676	23	27
																					677	23	27
																					678	23	27
																					679	21	31
																					680	23	31
																					681	22	31
																					682	20	29
																					683	23	29
																					684	23	29
																					685	24	26
																					686	24	26
																					687	23	28
																					688	15	28
																					689	22	26
																					690	22	25
																					691	22	19
																					692	20	19
																					693	24	19
																					694	24	28
																					695	24	27
																					696	24	27
																					697	20	27
																					698	23	28
																					699	23	29
																					700	23	29
																					701	23	26
																					702	20	26
																					703	22	25
																					704	21	27
																					705	24	26
																					706	24	25
																					707	15	25
																					708	22	30
																					709	22	30
																					710	18	30
																					711	19	32
																					712	23	32
																					713	19	32
																					714	19	29
																					715	19	27
																					716	19	28
																					717	26	28
																					718	25	28
																					719	16	28
																					720	21	28
																					721	21	22
																					722	22	22
																					723	22	22
																					724	22	21
																					725	20	20
																					726	19	20
																					727	19	14
																					728	22	12
																					729	25	18
																					730	25	21
																					731	23	20
																					732	23	20
																					733	23	17
																					734	24	17
																					735	24	18
																					736	22	18
																					737	23	38
																					738	23	18
																					739	23	13
																					740	24	13
																					741	24	21
																					742	24	23
																					743	21	23
																					744	19	23
																					745	21	23
																					746	23	23
																					747	22	22
																					748	22	22
																					749	22	22
																					750	23	25
																					751	20	25
																					752	25	40
																					753	22	23
																					754	23	23
																					755	23	25
																					756	25	25
																					757	25	25
																					758	25	22
																					759	20	25
																					760	20	25
																					761	20	18
																					762	22	18
																					763	23	22
																					764	23	22
																					765	25	23
																					766	23	23
																					767	23	23
																					768	19	19
																					769	23	22
																					770	23	22
																					771	24	22
																					772	24	22
																					773	22	16
																					774	22	22
																					775	23	22
																					776	23	24
																					777	23	23
																					778	23	24
																					779	23	23
																					780	23	26
																					781	23	24
																					782	18	26
																					783	20	26
																					784	21	26
																					785	28	19
																					786	28	20
																					787	28	23
																					788	21	23
																					789	21	23
																					790	20	23
																					791	24	25
																					792	23	25
																					793	22	25
																					794	24	25
																					795	24	25
																					796	27	25
																					797	22	25
																					798	22	23
																					799	22	23
																					800	18	23
																					801	26	23
																					802	25	22
																					803	24	22
																					804	26	22
																					805	26	24
																					806	24	21
																					807	23	19
																					808	26	24
																					809	26	24
																					810	26	24
																					811	23	23
																					812	25	23
																					813	25	24
																					814	25	24
																					815	24	23
																					816	25	23
																					817	25	23
																					818	26	22
																					819	26	22
																					820	26	21
																					821	17	17
																					822	23	24
																					823	23	24
																					824	23	24
																					825	23	24
																					826	18	21
																					827	22	21
																					828	24	21
																					829	24	24
																					830	22	24
																					831	22	24
																					832	23	24
																					833	23	24
																					834	24	24
																					835	22	24
																					836	24	24
																					837	24	20
																					838	24	23
																					839	25	23
																					840	23	23
																					841	24	23
																					842	23	27
																					843	24	27
																					844	25	27
																					845	25	24
																					846	25	19
																					847	25	26
																					848	23	28
																					849	23	19
																					850	23	19
																					851	22	39
																					852	23	19
																					853	21	24
																					854	21	24
																					855	23	25
																					856	22	25
																					857	26	22
																					858	22	24
																					859	22	23
																					860	25	23
																					861	26	26
																					862	26	26
																					863	27	24
																					864	27	26
																					865	27	26
																					866	25	25
																					867	27	23
																					868	23	23
																					869	23	23
																					870	27	23
																					871	27	23
																					872	26	23
																					873	24	23
																					874	25	23
																					875	23	23
																					876	20	21
																					877	21	20
																					878	21	24
																					879	23	22
																					880	26	24
																					881	25	26
																					882	25	26
																					883	25	26
																					884	20	23
																					885	25	23
																					886	25	22
																					887	25	20
																					888	25	20
																					889	25	22
																					890	25	23
																					891	26	23
																					892	26	21
																					893	26	21
																					894	25	20
																					895	26	22
																					896	26	19
																					897	26	22
																					898	26	21
																					899	24	21
																					900	24	21
																					901	24	21
																					902	24	20
																					903	24	22
																					904	25	19
																					905	26	39
																					906	25	20
																					907	25	15
																					908	25	20
																					909	25	40
																					910	25	20
																					911	23	27
																					912	24	18
																					913	26	18
																					914	26	16
																					915	26	32
																					916	26	16
																					917	23	20
																					918	25	17
																					919	25	20
																					920	24	20
																					921	24	17
																					922	24	19
																					923	25	20
																					924	24	19
																					925	24	19
																					926	25	22
																					927	25	17
																					928	25	17
																					929	28	17
																					930	28	36
																					931	25	19
																					932	25	19
																					933	24	15
																					934	24	15
																					935	24	19
																					936	24	19
																					937	26	24
																					938	25	17
																					939	24	18
																					940	24	16
																					941	24	24
																					942	23	21
																					943	22	21
																					944	23	21
																					945	23	19
																					946	23	28
																					947	24	16
																					948	24	23
																					949	24	34
																					950	23	17
																					951	23	19
																					952	25	14
																					953	24	14
																					954	25	15
																					955	24	28
																					956	26	26
																					957	17	26
																					958	25	26
																					959	23	26
																					960	22	14
																					961	24	28
																					962	24	28
																					963	24	24
																					964	24	16
																					965	24	16
																					966	25	25
																					967	23	19
																					968	23	20
																					969	24	20
																					970	20	21
																					971	23	21
																					972	24	18
																					973	24	24
																					974	24	18
																					975	21	26
																					976	20	29
																					977	24	20
																					978	22	21
																					979	21	21
																					980	23	29
																					981	18	21
																					982	22	21
																					983	22	17
																					984	21	17
																					985	22	21
																					986	18	21
																					987	21	40
																					988	21	20
																					989	25	31
																					990	23	22
																					991	23	22
																					992	25	22
																					993	21	19
																					994	25	19
																					995	24	24
																					996	25	24
																					997	23	24
																					998	23	22
																					999	24	26
																					1000	22	35
																					1001	22	16
																					1002	24	18
																					1003	24	18
																					1004	24	15
																					1005	24	20
																					1006	24	16
																					1007	24	16
																					1008	24	23
																					1009	21	23
																					1010	18	23
																					1011	23	23
																					1012	21	26
																					1013	21	26
																					1014	24	21
																					1015	22	25
																					1016	22	25
																					1017	20	25
																					1018	20	19
																					1019	16	14
																					1020	21	14
																					1021	20	26
																					1022	24	26
																					1023	24	21
																					1024	24	29
																					1025	24	29
																					1026	22	22
																					1027	25	21
																					1028	24	21
																					1029	24	26
																					1030	24	18
																					1031	26	18
																					1032	23	18
																					1033	23	18
																					1034	25	33
																					1035	25	24
																					1036	22	25
																					1037	25	21
																					1038	22	21
																					1039	21	19
																					1040	21	32
																					1041	21	19
																					1042	16	16
																					1043	23	19
																					1044	24	23
																					1045	27	26
																					1046	19	26
																					1047	19	18
																					1048	24	18
																					1049	25	18
																					1050	23	18
																					1051	27	16
																					1052	26	20
																					1053	26	40
																					1054	28	37
																					1055	21	19
																					1056	18	19
																					1057	25	19
																					1058	25	19
																					1059	18	37
																					1060	19	16
																					1061	18	16
																					1062	17	33
																					1063	17	16
																					1064	17	17
																					1065	19	17
																					1066	17	35
																					1067	17	15
																					1068	22	15
																					1069	24	15
																					1070	16	17
																					1071	24	17
																					1072	24	17
																					1073	24	17
																					1074	27	17
																					1075	26	12
																					1076	24	26
																					1077	21	25
																					1078	21	26
																					1079	21	27
																					1080	26	27
																					1081	25	27
																					1082	25	28
																					1083	28	28
																					1084	26	23
																					1085	19	26
																					1086	27	26
																					1087	21	26
																					1088	20	27
																					1089	17	26
																					1090	23	22
																					1091	24	26
																					1092	22	26
																					1093	23	22
																					1094	23	22
																					1095	16	27
																					1096	17	27
																					1097	20	27
																					1098	28	27
																					1099	27	27
																					1100	23	28
																					1101	18	27
																					1102	36	29
																					1103	23	29
																					1104	23	29
																					1105	20	29
																					1106	19	29
																					1107	22	28
																					1108	22	30
																					1109	22	30
																					1110	18	30
																					1111	32	29
																					1112	33	29
																					1113	19	30
																					1114	14	29
																					1115	17	29
																					1116	35	29
																					1117	36	29
																					1118	18	26
																					1119	17	28
																					1120	17	29
																					1121	16	30
																					1122	21	28
																					1123	20	28
																					1124	23	28
																					1125	24	28
																					1126	22	28
																					1127	18	28
																					1128	20	28
																					1129	15	27
																					1130	21	27
																					1131	12	27
																					1132	14	28
																					1133	13	28
																					1134	16	20
																					1135	16	21
																					1136	13	25
																					1137	28	25
																					1138	28	25
																					1139	22	25
																					1140	18	24
																					1141	21	27
																					1142	16	28
																					1143	16	30
																					1144	21	30
																					1145	22	30
																					1146	23	30
																					1147	16	30
																					1148	31	29
																					1149	20	14
																					1150	23	12
																					1151	24	14
																					1152	25	13
																					1153	13	25
																					1154	17	20
																					1155	20	20
																					1156	21	22
																					1157	21	18
																					1158	21	19
																					1159	19	22
																					1160	21	17
																					1161	21	19
																					1162	19	19
																					1163	24	13
																					1164	28	15
																					1165	28	19
																					1166	23	14
																					1167	24	14
																					1168	22	15
																					1169	22	26
																					1170	21	26
																					1171	38	26
																					1172	27	26
																					1173	27	26
																					1174	23	26
																					1175	24	26
																					1176	24	26
																					1177	25	26
																					1178	21	27
																					1179	20	26
																					1180	24	21
																					1181	24	20
																					1182	24	16
																					1183	24	16
																					1184	25	16
																					1185	23	26
																					1186	25	24
																					1187	26	24
																					1188	21	22
																					1189	21	22
																					1190	22	22
																					1191	21	21
																					1192	26	21
																					1193	26	21
																					1194	26	21
																					1195	23	18
																					1196	28	18
																					1197	28	16
																					1198	24	28
																					1199	28	28
																					1200	20	17
																					1201	20	23
																					1202	17	27
																					1203	22	25
																					1204	22	29
																					1205	16	29
																					1206	30	29
																					1207	30	27
																					1208	26	20
																					1209	28	22
																					1210	31	22
																					1211	22	28
																					1212	23	32
																					1213	30	28
																					1214	27	28
																					1215	26	28
																					1216	27	29
																					1217	31	29
																					1218	24	26
																					1219	24	29
																					1220	24	29
																					1221	25	29
																					1222	31	29
																					1223	35	30
																					1224	35	30
																					1225	17	30
																					1226	15	30
																					1227	24	28
																					1228	22	28
																					1229	27	24
																					1230	27	24
																					1231	26	24
																					1232	21	22
																					1233	21	29
																					1234	23	29
																					1235	23	27
																					1236	27	22
																					1237	28	22
																					1238	28	22
																					1239	25	29
																					1240	27	25
																					1241	27	25
																					1242	19	25
																					1243	17	25
																					1244	26	27
																					1245	26	27
																					1246	24	27
																					1247	24	22
																					1248	24	26
																					1249	22	27
																					1250	22	28
																					1251	19	28
																					1252	24	28
																					1253	25	29
																					1254	24	29
																					1255	25	29
																					1256	25	23
																					1257	25	23
																					1258	23	20
																					1259	23	21
																					1260	12	27
																					1261	19	27
																					1262	23	21
																					1263	14	11
																					1264	24	18
																					1265	25	20
																					1266	15	20
																					1267	16	14
																					1268	19	19
																					1269	21	26
																					1270	19	26
																					1271	17	26
																					1272	20	27
																					1273	17	28
																					1274	29	27
																					1275	29	25
																					1276	15	23
																					1277	18	27
																					1278	16	26
																					1279	15	26
																					1280	19	21
																					1281	18	17
																					1282	26	25
																					1283	26	25
																					1284	26	30
																					1285	18	30
																					1286	19	33
																					1287	22	23
																					1288	20	25
																					1289	25	25
																					1290	25	25
																					1291	20	22
																					1292	18	22
																					1293	16	20
																					1294	25	25
																					1295	25	25
																					1296	16	22
																					1297	24	25
																					1298	22	25
																					1299	19	26
																					1300	18	26
																					1301	17	26
																					1302	24	26
																					1303	15	27
																					1304	21	27
																					1305	24	26
																					1306	24	28
																					1307	15	21
																					1308	17	21
																					1309	17	27
																					1310	14	27
																					1311	14	27
																					1312	18	26
																					1313	14	26
																					1314	16	26
																					1315	16	29
																					1316	21	25
																					1317	22	26
																					1318	19	27
																					1319	17	27
																					1320	19	29
																					1321	18	28
																					1322	16	29
																					1323	25	27
																					1324	25	24
																					1325	25	28
																					1326	18	27
																					1327	16	27
																					1328	14	25
																					1329	14	25
																					1330	17	22
																					1331	20	20
																					1332	33	15
																					1333	17	18
																					1334	25	16
																					1335	24	16
																					1336	25	17
																					1337	27	25
																					1338	27	25
																					1339	25	28
																					1340	28	28
																					1341	26	28
																					1342	31	25
																					1343	29	28
																					1344	27	28
																					1345	16	29
																					1346	15	28
																					1347	14
																					1348	14
																					1349	14
																					1350	15
																					1351	14
																					1352	14
																					1353	11
																					1354	29
																					1355	16
																					1356	14
																					1357	12
																					1358	12
																					1359	12
																					1360	31
																					1361	13
																					1362	14
																					1363	15
																					1364	31
																					1365	16
																					1366	16
																					1367	20
																					1368	20
																					1369	15
																					1370	15
																					1371	18
																					1372	25
																					1373	25
																					1374	25
																					1375	27
																					1376	18
																					1377	18
																					1378	18
																					1379	18
																					1380	19
																					1381	23
																					1382	17
																					1383	28
																					1384	17
																					1385	13
																					1386	18
																					1387	19
																					1388	15
																					1389	15
																					1390	19
																					1391	19
																					1392	38
																					1393	15
																					1394	31
																					1395	22
																					1396	21
																					1397	11
																					1398	17
																					1399	19
																					1400	17
																					1401	15
																					1402	11
																					1403	29
																					1404	27
																					1405	15
																					1406	14
																					1407	14
																					1408	33
																					1409	30
																					1410	15
																					1411	34
																					1412	13
																					1413	19
																					1414	19
																					1415	11
																					1416	13
																					1417	14
																					1418	13
																					1419	13
																					1420	14
																					1421	13
																					1422	15
																					1423	16
																					1424	18
																					1425	18
																					1426	13
																					1427	17
																					1428	17
																					1429	13
																					1430	16
																					1431	16
																					1432	20
																					1433	14
																					1434	18
																					1435	39
																					1436	15
																					1437	11
																					1438	17
																					1439	16
																					1440	16
																					1441	16
																					1442	31

## Sheet: Fig 4
	Fig 4A
	Relative BOLD signal (% Baseline)																Fig 4C				Fig 4E																						Fig 4F
	(sec)	WT								KO							Hippocampus rCBV				P28-LTP																		P28-LTP				P28-I/O-ratio
		1	2	3	4	5	6	7	8	1	2	3	4	5	6		(a.u.)	WT	KO		(fEPSP Slope % baseline)	WT							KO										last 5 min	WT	KO			WT
	1	-0.01557	-0.04059	0.000462	-0.00084	-0.04209	-0.00096	-0.01894	-0.01171	-0.05876	-0.00642	0.023832	-0.04137	-0.03525	0.010059		1	55.1805	46.2902			1	2	3	4	5	6	7	1	2	3	4	5	6	7	8	9		1	136.576	184.792		(I/O-ratio)	1	2	3	4	5	6
	2	0.039386	0.042075	0.024444	0.086758	0.032476	0.056542	0.04841	0.045744	0.072831	0.013764	0.067154	0.042306	0.047698	0.060335		2	57.2638	54.1471		-20	105.511	102.702	96.7708	78.8302	101.572	100.062	90.6313	88.9547	96.808	99.6742	100.989	98.0764	98.5653	98.5576	97.4899	105.528		2	140.117	164.489		0.05	0.130921	0.064141	0.112938	0.13133	0.08567	0.114989
	3	0.022259	0.002337	0.035736	0.055847	0.012773	0.062976	0.063935	0.086644	0.033014	-0.00077	0.050852	0.022575	0.019726	0.034438		3	67.6514	50.0634		-19	97.9142	88.862	97.3879	98.6901	97.9367	97.4022	89.0707	91.1827	100.613	99.7577	100.837	97.0379	98.7107	101.429	96.8117	104.004		3	143.769	139.549		0.1	0.224469	0.159531	0.167141	0.248903	0.200001	0.210196
	4	0.006314	0.044827	0.040919	0.015776	-0.0081	0.104933	0.022795	0.013849	0.033551	0.009549	0.056958	0.026354	0.046503	0.042914		4	49.9824	60.3406		-18	102.978	102.7	96.154	102.935	97.6337	98.732	91.9517	100.223	94.4136	100.426	101.19	97.8452	98.2754	96.4689	102.197	103.477		4	131.069	118.73		0.15	0.318018	0.254921	0.221343	0.366476	0.314331	0.305403
	5	0.026031	0.024526	0.019607	0.015518	-0.0067	0.039146	0.014977	0.065927	0.024718	0.049556	0.04951	0.021412	0.037629	0.020729		5	65.182	32.1099		-17	92.8494	96.8726	97.9021	83.8324	97.889	99.6183	88.4705	91.838	102.305	100.008	100.392	96.5765	99.2923	99.3408	98.6067	102.949		5	145.125	172.078		0.2	0.411566	0.350311	0.275546	0.484049	0.428662	0.400609
	6	-0.00843	0.045983	-0.03284	0.027156	0.002969	0.023459	0.019347	0.032527	0.033405	0.010075	0.033843	0.011793	0.056046	0.004717		6	68.0825	41.7315		-16	102.978	97.6007	101.708	107.179	97.4742	100.726	94.2325	115.55	96.6671	104.52	100.18	99.8072	99.6549	102.604	101.171	103.125		6	135.543	129.345		0.25	0.505114	0.445701	0.329748	0.601621	0.542992	0.495816
	7	0.022138	-0.00439	-0.00942	-0.02161	0.035326	-0.02157	0.011695	0.045986	0.005716	0.019944	0.04381	0.004206	0.02532	-0.01834		7	70.5797			-15	106.355	90.7339	100.884	108.24	100.328	100.725	103.596	92.6236	103.572	101.679	100.079	100.054	98.6375	99.2102	99.7608	103.595		7	169.594	151.464		0.3	0.598662	0.541091	0.383951	0.719194	0.657322	0.591022
	8	-0.00181	0.048003	-0.00568	0.00168	0.014967	0.011111	0.032859	0.02971	0.03956	0.014943	-0.01551	0.010321	0.035424	0.039093		8	57.2495			-14	102.979	112.168	99.0334	100.356	101.812	98.6201	104.676	97.2099	100.613	101.011	100.726	97.9611	99.7998	99.9935	98.6438	101.6		8		135.849
	9	0.011518	0.036377	-0.00044	0.012306	0.038994	0.010974	0.021134	0.048132	0.102494	0.077584	-0.01115	-0.00152	0.017764	0.003291						-13	96.2254	100.723	101.604	101.871	100.855	98.1769	104.196	98.7811	92.0176	100.092	103.262	100.499	98.4933	99.8629	99.2479	102.128		9		128.502		Fig 4G
	10	0.007848	0.020381	0.022814	0.009084	0.024887	0.023858	0.081341	-0.04458	0.099018	0.026672	-0.00332	0.02535	0.020913	-0.02076		Fig 4D				-12	104.666	96.8733	101.604	107.178	101.19	98.5094	102.395	99.0444	96.104	101.679	101.965	97.4996	98.638	101.821	95.7858	98.5519						P28-PPR
	11	-0.02765	-0.02478	-0.0144	-0.0457	0.031981	-0.03292	5.92e-05	-0.03065	0.007299	-0.03115	-0.00614	0.02284	-0.01107	-0.02875		Whole-brain rCBV				-11	97.0698	101.243	99.5474	99.7491	106.053	99.6174	105.636	109.132	100.05	102.766	100.089	101.653	100.817	101.038	99.889	100.428							WT
	12	-0.01202	0.011058	-0.04445	-0.03703	0.034242	0.02322	0.025693	-0.0194	-0.06265	-0.00761	-0.00265	0.018597	-0.00926	-0.01054		(a.u.)	WT	KO		-10	97.6726	96.0409	100.267	109.907	105.415	100.394	108.517	108.215	109.489	100.259	97.5028	100.038	98.7834	99.6019	99.6326	98.845						(ms)	1	2	3	4	5	6
	13	0.008906	0.02765	-0.03674	-0.00305	-0.00298	-0.07888	-0.02554	-0.04285	-0.05037	-0.0373	-0.00846	0.017816	-0.01233	-0.00612		1	38.8077	29.0335		-9	102.978	101.971	100.473	106.42	101.7	103.718	105.997	88.8241	93.7077	100.008	97.9572	99.5764	100.963	100.646	102.033	99.9589						25	218.979	214.064	148.109	165.988	201.077	162.3
	14	-0.02041	-0.00642	-0.01116	0.015098	0.00144	0.006334	-0.01535	-0.063	-0.05097	0.006698	-0.00536	-0.02857	0.002595	-0.03529		2	42.8772	36.0111		-8	103.823	105.614	101.09	106.116	100.504	99.9503	104.195	97.6015	95.1181	100.342	99.4156	98.2245	100.309	98.8186	100.274	99.8417						50	210.812	205.708	150.678	165.815	177.166	171.005
	15	-0.00175	-0.02213	0.029681	-0.0286	0.001003	-0.01818	-0.07337	-0.03691	-0.04302	-0.03087	-0.04616	-0.02883	-0.0297	0.00383		3	37.8883	32.7501		-7	99.6019	101.242	99.8559	110.361	98.3672	102.721	99.7539	100.223	108.223	101.094	98.3613	102.346	100.091	96.9911	101.556	96.2654						75	221.052	196.084	149.963	163.13	180.431	164.224
	16	0.018729	-0.03544	0.03315	0.016305	-0.00349	-0.04554	0.004226	-0.06088	-0.04589	0.009989	-0.0945	-0.02985	-0.03464	0.013239		4	35.41	37.1829		-6	98.5167	98.7465	97.6964	95.5049	97.7925	101.944	102.274	101.796	100.613	98.7551	98.6949	101.769	99.5102	99.4713	98.094	97.4379						100	203.291	190.662	135.893	154.667	163.978	165.196
	17	-0.02601	-0.03803	0.012906	0.014879	-0.04753	-0.04636	-0.04119	-0.02231	-0.06049	-0.06446	-0.01933	-0.01308	-0.0887	-0.07321		5	41.8795	21.9468		-5	94.537	103.117	100.679	92.3211	97.4742	98.7319	101.554	101.402	94.6949	95.1624	101.157	102.346	102.996	101.429	98.4786	97.2034						200	171.831	159.851	121.677	140.78	142.635	142.198
	18	-0.01742	-0.02016	-0.05784	-0.0587	-0.04582	-0.04207	-0.05056	-0.00386	-0.03051	-0.01747	-0.04284	-0.02237	-0.00951	0.038474		6	46.6387	36.4449		-4	94.5372	104.157	100.576	98.6887	100.998	97.9557	102.274	98.1268	109.49	98.7551	100.584	102.115	102.197	99.2102	102.069	96.9103						300	149.008	141.282	115.443	125.395	128.534	130.17
	19	0.020292	-0.04394	0.000489	0.017551	-0.02078	-0.07049	-0.05995	0.01219	-0.02279	-0.09237	-0.01693	-0.03616	-0.0211	-0.06433		7	55.5859			-3	93.6939	97.6025	100.987	95.5057	98.8775	99.9494	100.953	105.594	103.995	97.8361	98.9509	100.73	99.6544	100.385	105.147	96.3241
	20	-0.05236	-0.06735	-0.00722	-0.09243	-0.05358	-0.00559	-0.06156	-0.04456	-0.02615	0.049657	-0.05361	-0.02183	-0.05806	-0.01379		8	40.5163			-2	100.445	104.885	102.016	96.5649	96.3257	100.836	98.6726	103.63	101.881	99.0058	99.3549	100.5	102.27	100.777	103.608	96.1482
	21	0.068185	-0.02813	0.039922	-0.04144	-0.0015	-0.1191	-0.10663	-0.02432	0.047143	0.018791	-0.04562	-0.01297	-0.02846	-0.02845						-1	104.667	96.1449	103.764	99.7495	99.8024	101.611	100.953	110.049	99.6264	97.1677	98.3108	105.346	102.342	102.343	99.5044	95.6791
	22	-0.03479	-0.06701	-0.05242	-0.10704	-0.19884	-0.01731	-0.01537	-0.17516	-0.05441	-0.03292	-0.09892	-0.08824	0.030396	-0.04717						0																						Fig 4H
	23	-0.27182	-0.23775	-0.33868	-0.16958	-0.67505	-1.1485	-1.65179	-0.57607	-0.28263	-0.96952	-0.15622	-0.3091	-0.01864	-0.76674						1	82.7192	82.7226	141.098	84.1367	109.124	125.102	81.1472	165.073	103.432	102.933	62.0829	98.6353	125.949	86.1549	49.414	36.2906						P28-NMDA/AMPA-ratio
	24	-3.19833	-3.05408	-3.42998	-2.44044	-4.72799	-5.64029	-7.71075	-4.11456	-2.28702	-4.04562	-1.97881	-2.52218	-0.18884	-4.17584						2	111.418	112.169	148.91	90.1991	129.466	133.416	99.9935	181.583	143.031	141.114	68.7896	115.499	138.006	107.173	94.8895	55.1692							NMDA/AMPA ratio		NMDA decay tau
	25	-7.01376	-7.14586	-6.82927	-6.5198	-7.95704	-8.3006	-10.3359	-7.0551	-4.58154	-5.8331	-5.46398	-6.44424	-1.5654	-6.2255						3	140.119	136.204	154.771	80.497	135.94	140.84	133.606	187.087	162.758	153.23	107.454	129.23	134.517	125.318	111.523	73.8702							WT	KO	WT	KO
	26	-8.48592	-9.07633	-8.06638	-8.09506	-9.24037	-9.87163	-11.9201	-8.20796	-5.49509	-6.8579	-7.16363	-7.96093	-4.23606	-7.0533						4	145.184	133.293	160.943	106.116	143.157	148.929	139.612	195.338	152.895	154.817	121.88	142.036	141.562	146.727	116.139	95.7378						1	0.950832	0.366084	82.0295	99.6979
	27	-9.15383	-10.7244	-8.87809	-8.87325	-9.81384	-10.5379	-12.31	-9.11987	-6.18924	-7.52047	-8.06595	-8.56932	-6.17991	-7.75666						5	150.25	141.305	167.318	100.81	151.219	152.475	150.777	192.587	158.815	171.277	125.133	159.111	146.719	154.429	127.074	116.14						2	0.306234	0.426942	117.771	102.738
	28	-6.55594	-8.25052	-6.59155	-6.1682	-5.97093	-7.05098	-7.50812	-6.73866	-5.63847	-6.08524	-6.11502	-6.98644	-5.67244	-5.97123						6	152.784	144.218	170.3	111.574	161.122	155.578	161.341	203.591	157.83	176.457	130.694	166.263	144.394	162.262	131.69	126.458						3	0.076303	0.578763	- (*)	105.094		(*) NMDA-R curve is too small so cannot count decay tau
	29	-3.13834	-3.45563	-2.93576	-2.41124	-2.55097	-3.11758	-3.11694	-3.4285	-3.44585	-3.50642	-2.8431	-3.39392	-3.19301	-3.29114						7	178.951	147.13	180.172	110.058	168.601	150.146	173.825	182.499	171.64	175.454	120.405	173.301	142.07	168.79	127.862	133.496						4	0.354146	0.546007	94.0357	111.679
	30	-1.97813	-1.70313	-1.5722	-1.20944	-1.48734	-1.78868	-1.92716	-2.17647	-2.16561	-2.33866	-1.68331	-1.80411	-1.81737	-2.2861						8	154.473	159.512	183.67	125.218	177.452	149.149	181.748	195.339	166.708	178.796	126.093	183.801	151.004	166.701	129.53	139.83						5	0.520119	0.561398	110.249	93.9305
	31	-1.47997	-1.0859	-1.03676	-0.70214	-0.93912	-1.1146	-1.38087	-1.60967	-1.39945	-1.86256	-1.13616	-1.20551	-1.09067	-2.04158						9	168.822	157.327	189.737	136.893	179.732	155.023	177.067	197.173	173.613	172.363	130.306	183.916	150.206	166.962	131.29	141.002						6	0.524298	0.270816	98.6232	95.124
	32	-1.26585	-0.83618	-0.77587	-0.51795	-0.81542	-0.91057	-1.11583	-1.18518	-1.04854	-1.65119	-0.90429	-0.94155	-0.7178	-1.94463						10	166.29	152.229	187.269	133.709	186.207	157.793	174.666	217.349	178.546	171.694	126.349	188.647	146.573	171.792	129.77	137.191						7	0.507294	0.351332	114.375	102.205
	33	-1.03823	-0.70585	-0.65439	-0.39074	-0.62925	-0.74706	-0.91584	-0.93591	-0.72416	-1.4677	-0.71535	-0.763	-0.57524	-1.80243						11	171.355	150.772	182.849	124.159	182.413	156.686	156.539	210.014	173.614	168.102	125.086	189.454	146.065	164.09	136.31	135.139						8	0.292193	0.350726	105.304	110.124
	34	-0.91735	-0.57255	-0.5672	-0.37307	-0.52028	-0.64997	-0.83457	-0.77684	-0.50151	-1.42566	-0.62835	-0.6816	-0.43909	-1.74073						12	163.758	157.327	185.009	125.219	181.552	156.242	154.738	221.017	170.654	167.851	128.404	189.454	146.428	160.696	134.002	138.95						9	0.422177	0.180055	87.486	99.8308
	35	-0.77402	-0.46509	-0.5059	-0.31683	-0.48807	-0.54681	-0.68252	-0.61715	-0.42095	-1.23058	-0.5454	-0.61678	-0.3152	-1.52524						13	171.355	142.76	193.337	124.157	179.415	156.574	153.298	212.764	160.79	165.177	128.522	190.147	147.154	157.301	130.668	137.484						10		0.115501		102.349
	36	-0.64981	-0.4804	-0.47842	-0.26369	-0.45598	-0.47045	-0.67175	-0.57355	-0.18072	-1.09273	-0.50355	-0.52662	-0.30502	-1.23451						14	181.483	146.401	187.272	134.769	178.505	153.471	158.457	210.929	157.831	168.352	128.235	191.993	141.416	157.694	131.822	138.657						11		0.211252		109.35
	37	-0.54714	-0.43724	-0.41004	-0.2774	-0.36588	-0.41467	-0.58514	-0.48578	-0.1406	-1.00107	-0.4444	-0.45735	-0.27471	-1.13026						15	162.07	150.043	185.316	142.198	183.56	154.469	174.781	205.427	161.777	161.919	135.56	190.031	143.523	153.516	132.976	131.915
	38	-0.51682	-0.38344	-0.33403	-0.26344	-0.30912	-0.38344	-0.51626	-0.4133	0.01177	-0.93647	-0.45006	-0.41096	-0.23866	-1.0566						16	169.666	164.61	187.27	136.892	182.987	152.918	171.18	206.344	162.761	162.587	122.843	193.377	139.164	155.343	137.079	132.208
	39	-0.42843	-0.40734	-0.33653	-0.21671	-0.24709	-0.38933	-0.4509	-0.41947	0.030297	-0.87388	-0.30892	-0.42507	-0.26802	-0.95311						17	176.419	147.858	183.878	137.955	179.606	152.475	176.341	198.09	158.816	157.825	131.081	189.454	150.786	163.177	129.001	134.553						Fig 4I
	40	-0.4183	-0.35758	-0.29596	-0.23609	-0.24953	-0.34986	-0.41751	-0.32403	0.054835	-0.77973	-0.28316	-0.33379	-0.24722	-0.83499						18	157.005	148.586	185.42	147.504	182.348	152.918	171.18	200.841	155.857	152.478	134.145	187.493	144.903	153.645	130.924	137.778						P28-Firing rate
	41	-0.38343	-0.34953	-0.32579	-0.18343	-0.22016	-0.33881	-0.36909	-0.32881	0.053668	-0.75939	-0.27586	-0.3514	-0.22998	-0.68764						19	160.382	152.228	186.652	148.568	177.087	152.586	166.258	203.593	164.736	149.721	128.168	188.993	147.881	158.999	132.719	134.846							WT
	42	-0.34479	-0.32526	-0.27007	-0.17927	-0.21981	-0.34656	-0.35659	-0.22483	0.039176	-0.65197	-0.27999	-0.32198	-0.18727	-0.72314						20	162.07	132.563	183.464	117.793	176.273	148.596	177.901	195.338	162.763	144.039	134.415	189.108	142.724	154.691	135.669	134.846						firing (Hz)	1	2	3	4	5	6
	43	-0.36371	-0.28995	-0.31277	-0.2301	-0.21318	-0.34481	-0.41186	-0.22922	-0.01208	-0.58378	-0.2808	-0.3026	-0.20043	-0.66256						21	181.484	158.055	182.95	145.382	176.035	148.929	169.859	199.006	164.736	157.486	131.974	185.532	143.595	160.565	134.13	132.501						0	0	0	0	0	0	0
	44	-0.34883	-0.28627	-0.25606	-0.18043	-0.18787	-0.34632	-0.32175	-0.17765	0.000176	-0.59108	-0.25578	-0.30092	-0.21743	-0.61495						22	162.914	159.512	187.578	126.281	180.467	148.929	177.421	202.676	178.545	152.311	129.734	188.416	144.176	148.424	140.285	132.794						30	0	0	0	0	0	0
	45	-0.36709	-0.26374	-0.25788	-0.19623	-0.20047	-0.33008	-0.34346	-0.2202	-0.04073	-0.59406	-0.22532	-0.26961	-0.17854	-0.53284						23	158.694	129.649	184.081	132.649	175.443	152.696	163.98	205.427	164.735	161.833	129.566	185.301	143.014	150.121	136.951	130.742						60	0	0	0	0	0	1
	46	-0.34267	-0.25173	-0.25955	-0.22553	-0.14577	-0.32624	-0.31488	-0.23632	-0.0824	-0.57208	-0.2098	-0.29662	-0.16561	-0.52219						24	152.785	148.587	182.643	137.954	178.301	150.48	172.382	198.09	152.898	150.971	131.418	185.416	139.6	157.433	138.362	131.035						90	0	0	0	0	0	3
	47	-0.31033	-0.2714	-0.23989	-0.21193	-0.25554	-0.31904	-0.31648	-0.23475	-0.00452	-0.60004	-0.24286	-0.31886	-0.17152	-0.47237						25	174.731	158.055	183.261	133.708	180.215	152.032	170.342	198.09	163.746	154.065	133.405	184.032	136.768	148.424	137.079	127.517						120	2	3	2	0	1	5
	48	-0.34423	-0.33254	-0.20292	-0.19558	-0.19519	-0.32674	-0.34042	-0.21384	0.037396	-0.65816	-0.23347	-0.2588	-0.15644	-0.40321						26	169.666	160.241	189.018	132.648	174.805	147.488	185.104	200.842	154.869	146.714	136.503	182.301	141.344	150.513	133.489	130.449						150	3	5	4	0	3	6
	49	-0.28428	-0.29548	-0.2017	-0.23418	-0.26846	-0.33081	-0.36996	-0.2148	0.030086	-0.54962	-0.19367	-0.23673	-0.12494	-0.40454						27	143.499	140.575	183.055	122.037	177.325	150.813	185.224	194.422	157.83	147.048	135.93	184.609	138.511	147.64	132.207	126.638						180	5	7	6	0	5	7
	50	-0.31167	-0.28316	-0.2043	-0.25273	-0.29635	-0.32141	-0.3688	-0.21034	-0.08607	-0.54591	-0.25422	-0.25671	-0.17711	-0.43831						28	167.978	139.118	183.775	132.649	177.151	149.151	179.102	193.505	168.682	150.389	135.644	181.839	144.394	144.768	138.875	122.827						210	6	8	8	0	7	8
	51	-0.28123	-0.30583	-0.26	-0.22884	-0.27783	-0.33142	-0.37137	-0.27718	-0.08034	-0.46635	-0.22585	-0.26685	-0.17184	-0.39891						29	162.069	152.228	190.046	134.771	170.837	145.937	178.982	190.229	151.91	145.794	133.27	181.609	140.109	150.904	133.104	123.413						240	7	9	9	0	8	8
	52	-0.29708	-0.32262	-0.24636	-0.21523	-0.32984	-0.35926	-0.35366	-0.29809	-0.15408	-0.48765	-0.22657	-0.26218	-0.1535	-0.39349						30	156.161	158.056	181.923	129.464	175.332	151.256	167.701	181.581	151.91	142.368	131.687	184.378	140.545	149.729	136.566	121.362						270	7	10	10	0	9	9
	53	-0.24383	-0.32038	-0.26835	-0.24769	-0.3598	-0.29604	-0.35873	-0.27165	-0.12864	-0.41266	-0.21115	-0.27541	-0.18164	-0.32869						31	162.913	146.402	184.39	122.035	173.452	146.159	166.142	181.583	154.87	146.63	125.44	178.955	140.327	145.16	138.875	119.016						300	8	11	11	0	9	9
	54	-0.27985	-0.30199	-0.25651	-0.24509	-0.28657	-0.32314	-0.38227	-0.25438	-0.09332	-0.41424	-0.24153	-0.2749	-0.17055	-0.39436						32	154.473	135.476	181.921	126.279	175.398	146.824	180.783	192.588	165.722	147.131	128.202	182.186	140.327	156.387	138.49	121.948						330	8	11	12	0	10	10
	55	-0.24615	-0.30441	-0.27678	-0.23492	-0.24371	-0.32107	-0.34021	-0.2002	-0.2531	-0.37299	-0.25205	-0.25802	-0.18363	-0.37344						33	149.408	150.772	186.24	126.28	179.735	145.715	171.181	179.748	152.898	147.381	122.122	181.84	135.678	144.899	143.491	119.543						360	9	12	12	0	11	10
	56	-0.2669	-0.32457	-0.27922	-0.24142	-0.24462	-0.33058	-0.4075	-0.23164	-0.24522	-0.3772	-0.23536	-0.25635	-0.17148	-0.31508						34	156.16	135.476	178.733	125.219	175.158	147.045	174.063	190.752	160.79	141.952	129.785	184.378	141.634	152.602	138.491	116.964
	57	-0.26116	-0.27455	-0.27901	-0.22314	-0.29293	-0.32687	-0.43772	-0.28116	-0.25317	-0.39102	-0.18845	-0.25993	-0.15989	-0.31203						35	141.811	134.748	169.683	124.158	173.323	144.164	176.821	182.5	168.681	142.87	125.814	175.494	138.729	155.604	136.054	115.498
	58	-0.26299	-0.32721	-0.23877	-0.28197	-0.3424	-0.32852	-0.40583	-0.31709	-0.23611	-0.4064	-0.23816	-0.27603	-0.15368	-0.35059						36	134.214	149.316	170.918	117.791	170.246	145.494	170.34	177.913	144.02	142.283	126.989	176.301	141.053	154.429	138.619	117.257
	59	-0.25155	-0.27112	-0.27783	-0.27341	-0.28049	-0.33273	-0.37966	-0.28722	-0.24242	-0.39044	-0.20181	-0.26629	-0.14579	-0.26656						37	154.472	136.933	171.535	128.401	171.044	144.386	165.419	184.333	145.007	146.713	126.467	175.378	140.399	155.212	130.027	118.137
	60	-0.31495	-0.31318	-0.25441	-0.25023	-0.26956	-0.33302	-0.3899	-0.25973	-0.18446	-0.45191	-0.24075	-0.2953	-0.17058	-0.27312						38	140.966	142.032	182.232	118.85	170.5	142.945	167.819	192.585	171.641	145.457	128.218	176.301	135.46	157.823	139.132	116.141
	61	-0.2777	-0.30687	-0.31472	-0.24737	-0.2922	-0.32504	-0.37401	-0.30871	-0.28561	-0.35939	-0.22278	-0.26562	-0.14314	-0.32278						39	138.435	147.858	177.5	119.911	169.336	139.51	171.539	178.831	147.965	138.859	129.296	173.301	133.79	155.995	134.773	117.312
	62	-0.31354	-0.35489	-0.27513	-0.23628	-0.25244	-0.28205	-0.41003	-0.27385	-0.27046	-0.39049	-0.2517	-0.28498	-0.13966	-0.31179						40	133.37	155.871	174.62	126.279	171.187	141.283	173.82	192.585	164.736	142.536	129.623	171.455	139.6	155.603	137.081	118.781
	63	-0.3078	-0.31162	-0.28546	-0.23763	-0.2951	-0.32999	-0.38248	-0.31484	-0.21147	-0.35502	-0.21029	-0.25296	-0.18385	-0.23645						41	124.929	129.649	179.968	150.684	172.094	136.74	173.82	198.088	153.885	141.617	131.57	172.724	139.673	155.604	140.928	118.661
	64	-0.3438	-0.33563	-0.30691	-0.21841	-0.31218	-0.36172	-0.38175	-0.31233	-0.19053	-0.38527	-0.23928	-0.28918	-0.19371	-0.30763						42	143.498	131.106	174.311	118.852	162.192	140.286	173.94	205.425	177.56	139.11	132.142	172.494	134.661	152.601	138.491	118.954
	65	-0.28471	-0.34811	-0.28165	-0.22991	-0.36044	-0.36617	-0.38705	-0.28365	-0.22832	-0.34686	-0.28089	-0.29283	-0.14651	-0.25385						43	140.123	146.402	179.454	146.441	173.688	138.956	174.9	188.92	156.844	139.361	131.435	174.109	133.572	150.904	136.054	117.841
																					44	141.81	131.106	174.929	139.164	170.578	137.626	173.34	209.095	142.046	140.53	131.149	175.378	133.063	149.86	131.181	118.723
																					45	138.435	142.76	173.282	141.135	164.214	136.407	171.059	189.837	147.963	141.701	121.971	169.494	132.555	153.254	133.104	118.897
																					46	144.343	134.021	178.322	122.034	168.154	136.629	175.741	187.085	143.034	141.2	126.504	176.878	138.729	149.86	139.387	124.879
																					47	147.719	142.033	183.259	125.217	163.481	137.183	168.3	178.83	145.992	145.795	130.765	174.455	137.712	142.81	137.079	121.655
																					48	131.682	142.033	185.42	123.094	161.2	135.521	170.939	191.67	146.98	151.643	131.856	170.532	137.421	146.596	134.386	124
																					49	140.121	150.043	177.295	136.89	158.521	134.856	173.34	173.066	142.047	141.702	131.266	173.186	134.516	148.816	137.208	121.654
																					50	140.967	149.315	174.931	112.483	156.465	135.743	171.779	188.001	154.872	154.566	134.533	175.263	131.248	157.172	131.052	121.068
																					51	145.187	146.402	164.44	136.891	151.281	140.507	174.66	181.581	156.844	163.589	133.388	173.417	125.582	152.732	126.436	122.241
																					52	133.368	128.921	163.515	127.34	146.911	135.299	170.939	178.83	164.735	152.394	124.194	171.34	130.594	150.57	128.872	121.948
																					53	149.408	141.304	147.265	135.526	149.702	135.189	172.86	185.25	152.898	155.736	119.364	175.378	132.773	150.775	133.104	128.104
																					54	145.187	131.106	145.31	131.888	145.795	136.297	168.179	174.246	179.532	154.484	117.66	175.032	129.359	155.083	132.719	126.931
																					55	138.434	146.506	145.927	137.951	144.678	137.516	172.619	175.161	154.871	148.05	125.784	170.532	128.56	145.03	131.052	126.638
																					56	143.498	136.101	144.591	154.929	143.674	138.18	170.459	182.498	174.6	140.865	131.57	171.686	131.974	152.863	138.618	128.983
																					57	137.589	142.759	143.975	132.645	145.348	134.524	169.859	174.245	176.573	148.886	122.186	171.34	131.466	150.514	134.002	127.341
																					58	135.9	144.217	143.358	121.579	147.518	136.74	169.739	176.997	157.829	138.944	115.201	174.109	123.331	149.132	133.618	129.863
																					59	129.991	139.846	140.786	129.463	144.312	131.753	170.459	201.759	170.655	134.097	111.766	170.071	132.773	150.773	135.797	128.807
																					60	135.901	137.661	146.134	116.728	144.775	136.516	167.458	186.166	152.899	136.269	112.928	173.186	127.18	154.037	137.208	127.517
																					Fig 4J																						Fig 4K
																					P56-LTP																		P56-LTP				P56-I/O-ratio
																					(fEPSP Slope % baseline)	WT									KO								last 5 min	WT	KO			WT
																						1	2	3	4	5	6	7	8	9	1	2	3	4	5	6	7		1	165.543	139.055			1	2	3	4	5	6
																					-20	104.965	102.286	103.627	93.5515	106.368	99.9275	96.1499	96.9979	100.319	82.5791	93.0511	98.8446	99.9613	105.511	81.0964	101.215		2	135.795	132.491		0.05	0.109282	0.0774255	0.195274	0.115739	0.201792	0.089271
																					-19	111.956	93.4014	107.231	89.9244	100.459	105.436	108.946	97.3425	100.319	97.1322	93.0543	97.6611	102.903	105.459	89.1326	104.073		3	138.154	121.055		0.1	0.175	0.155125	0.326945	0.213014	0.339335	0.170194
																					-18	110.652	91.7761	103.19	92.3105	97.9707	96.8445	110.787	98.8931	97.6142	87.7949	98.3392	97.6611	99.8993	103.936	91.5983	101.997		4	153.501	135.111		0.15	0.240717	0.23326	0.458616	0.310289	0.476878	0.251117
																					-17	105.004	92.4262	105.374	91.4508	99.0588	102.224	103.36	96.3087	98.4407	109.745	83.7144	98.0971	101.554	102.886	91.9639	98.0203		5	193.206	111.789		0.2	0.306435	0.311832	0.590287	0.407564	0.614421	0.33204
																					-16	100.621	95.5685	99.4628	96.988	97.3486	92.9757	93.6137	99.2377	101.296	100.769	92.9386	97.5366	101.003	104.199	92.0548	101.142		6	177.393	131.447		0.25	0.372153	0.390844	0.721958	0.504839	0.751963	0.412963
																					-15	96.0014	94.5934	98.167	98.4204	95.1724	110.791	91.7263	97.6871	102.799	107.197	105.879	96.9137	103.822	102.099	149.677	97.3595		7	176.084	168.28		0.3	0.437871	0.470299	0.853629	0.602114	0.889506	0.493885
																					-14	101.092	112.795	104.282	111.594	102.791	91.5537	95.0834	98.5485	100.62	99.9208	91.3662	97.2874	103.27	102.099	93.5161	102.139		8	155.334
																					-13	97.8999	101.311	98.4963	96.6067	96.5716	98.549	87.0064	100.444	103.476	115.928	99.0159	100.402	104.313	101.888	106.394	98.0203		9	133.999
																					-12	96.9555	101.745	100.353	108.921	103.724	93.7408	89.8849	101.133	94.0823	104.045	93.2788	99.9661	102.044	103.778	96.6214	98.0183						Fig 4L
																					-11	87.9441	102.828	96.6398	108.062	98.9035	94.264	94.3248	99.3238	96.3368	99.3147	106.892	100.402	97.9377	102.362	96.6215	107.856						P56-PPR
																					-10	96.7097	102.612	97.5595	96.6061	101.703	94.2651	100.667	101.133	103.325	110.956	114.203	101.772	102.105	99.4736	94.7033	101.635							WT
																					-9	97.8613	103.37	97.1072	100.616	100.925	92.1879	106.452	103.545	103.551	101.983	98.7912	104.263	100.144	99.4221	97.4434	100.458							1	2	3	4	5	6
																					-8	101.376	100.228	92.3816	101.38	96.8825	105.435	99.4453	101.047	96.787	100.891	104.977	98.0348	103.514	103.517	95.4343	101.55						25	164.95	141.256	164.753	137.657	128.095	138.045
																					-7	90.9469	97.844	99.478	96.6063	102.636	103.447	100.033	100.358	105.279	99.5571	110.941	100.526	103.76	103.412	96.4388	95.1143						50	150.056	179.532	186.138	144.985	140.723	147.751
																					-6	98.1264	97.9523	100.569	103.957	103.569	109.414	98.6556	100.53	105.955	102.225	99.5771	102.955	100.143	101.73	94.9772	97.6841						75	153.432	121.586	155.401	141.017	152.692	155.148
																					-5	94.669	96.4338	94.7831	100.903	95.3267	97.9813	105.478	100.444	76.3476	98.3447	104.19	102.146	96.1594	103.096	99.8189	100.098						100	137.75	142.269	164.776	132.369	130.232	143.207
																					-4	103.604	101.42	100.243	108.157	98.5927	97.457	99.5232	101.133	102.95	99.3149	93.7278	101.461	91.3794	103.149	94.7954	100.963						200	114.644	143.76	139.79	126.202	120.532	125.448
																					-3	98.6177	102.828	98.4955	98.2289	107.301	100.823	104.72	103.717	108.51	95.5565	102.502	102.395	91.7461	102.625	105.572	94.6576						300	101.208	118.711	128.898	111.468	115.316	107.466
																					-2	104.605	106.296	99.3694	98.4198	96.8814	110.332	104.333	100.099	104.903	88.1587	104.642	101.46	98.3049	104.041	100.549	98.8012
																					-1	100.392	102.286	103.19	107.298	97.8156	102.353	109.811	102.08	97.0882	98.5876	108.918	100.215	96.0373	97.2174	100.092	99.1968
																					0																						Fig 4M
																					1	61.6895	44.8289	95.6573	67.6413	87.8633	105.348	121.739	199.766	113.168	57.1317	40.6842	117.779	76.9867	104.672	75.527	84.7126						P56-NMDA/AMPA-ratio
																					2	66.3965	64.7962	126.996	89.0666	153.332	107.405	119.881	194.167	134.058	67.5428	67.5126	146.992	122.698	146.719	100.457	104.122							NMDA/AMPA ratio		NMDA decay tau
																					3	83.8719	88.5254	127.104	119.804	209.16	117.681	134.933	193.734	148.939	71.1804	72.1244	157.019	145.253	148.867	129.218	106.307							WT	KO	WT	KO
																					4	99.9784	104.453	143.919	116.558	226.271	144.616	137.641	195.457	159.083	90.3414	85.1774	167.795	158.979	145.507	137.624	110.69						1	0.765741	0.097934	125.82	97.5106
																					5	126.163	118.976	144.575	122.953	239.486	148.746	136.992	193.821	169.078	80.3963	100.366	172.527	166.335	147.495	157.07	122.23						2	0.46572	0.255158	130.982	144.57
																					6	136.608	131.112	158.441	148.154	247.576	144.309	153.994	191.409	172.836	90.4625	95.8663	172.466	170.805	150.656	164.833	127.19						3	0.379224	0.208219	117.69	105.617
																					7	150.364	135.878	155.275	146.532	249.595	151.653	152.153	185.034	166.374	87.7949	122.753	175.144	165.719	157.218	153.331	127.022						4	0.378078	0.291249	142.977	149.115
																					8	154.291	143.355	149.051	139.563	256.596	154.715	152.044	179.09	162.918	95.1914	119.605	173.026	168.108	153.794	153.605	138.118						5	0.277008	0.260651	105.096	128.529
																					9	165.041	148.339	159.971	144.527	245.554	162.67	153.453	179.349	165.474	100.284	109.594	175.144	177.914	155.631	160.178	132.486						6	0.493742	0.490776	106.748	127.344
																					10	176.282	150.615	158.551	164.192	254.258	163.436	155.511	180.986	173.436	93.0094	137.157	173.462	162.47	152.698	173.508	133.999						7	0.217691	0.235078	115.575	118.566
																					11	167.385	151.591	148.506	156.459	234.037	167.416	150.096	183.484	172.234	109.135	124.783	173.213	168.17	148.87	166.936	141.313						8	0.418849	0.385698	102.89	118.907
																					12	167.667	156.034	148.505	154.743	237.615	173.077	164.498	169.184	168.476	115.2	141.321	164.805	168.6	145.713	163.557	152.745						9	0.167389	0.40744	181.186	114.398
																					13	174.639	154.949	146.976	156.555	235.754	160.376	160.275	172.285	152.171	107.196	149.309	170.287	168.17	149.656	164.376	147.617						10	0.402524		117.407
																					14	180.647	157.227	155.822	157.129	232.024	170.017	170.67	175.3	162.69	104.649	135.472	159.759	155.789	158.004	170.04	153.586						11	0.231122		103.711
																					15	177.983	170.664	144.467	158.464	235.445	165.885	155.077	172.027	158.933	94.4638	149.871	167.11	164.064	149.081	173.051	150.727						12	0.280878		118.183
																					16	186.332	172.289	147.195	157.7	229.066	175.219	157.459	173.405	149.014	105.376	125.796	162.499	153.276	153.857	173.965	148.122						13	0.439475		132.919
																					17	170.009	157.441	145.778	164.957	235.284	173.996	155.51	170.39	147.962	94.9499	139.185	158.14	149.477	149.237	174.515	147.617
																					18	169.537	155.818	147.306	159.42	221.286	170.476	154.102	170.735	149.014	111.804	139.635	167.296	164.126	151.706	173.051	153.585						Fig 4N
																					19	178.001	149.534	153.091	156.556	221.138	171.547	150.095	172.457	147.661	99.0724	133.335	159.198	158.671	148.819	173.237	152.325						P56-Firing rate
																					20	159.091	144.116	150.472	156.651	232.024	177.21	151.069	171.94	135.788	102.71	136.259	156.832	154.135	145.563	171.045	151.064						firing (Hz)	WT
																					21	157.504	143.25	143.482	155.314	220.982	176.289	146.521	167.461	154.274	104.648	132.772	159.946	151.746	135.065	185.38	160.898							1	2	3	4	5	6
																					22	166.043	141.949	137.369	146.533	218.959	179.808	153.127	173.06	149.615	95.1917	134.572	153.219	147.517	155.381	173.965	159.133						0	0	0	0	0	0	0
																					23	177.208	148.992	147.088	161.232	224.398	177.664	148.687	169.098	142.251	108.165	149.087	155.649	158.059	139.108	182.183	156.611						30	0	0	0	0	0	0
																					24	173.507	140.324	141.845	151.878	221.91	184.399	148.578	172.113	136.464	95.1907	142.901	158.451	153.033	148.557	181.27	156.359						60	0	0	0	0	0	0
																					25	166.704	140.323	151.017	159.323	218.181	187.002	155.183	166.255	142.251	111.56	142.448	150.48	153.339	141.47	167.392	159.471						90	0	0	0	0	0	0
																					26	176.793	159.07	144.684	154.169	222.383	175.83	156.267	168.409	141.199	106.467	138.623	155.96	148.313	142.52	180.814	160.899						120	0	0	0	0	0	0
																					27	174.128	144.009	142.718	152.642	219.739	168.179	155.725	164.877	141.875	107.196	158.536	152.41	153.094	133.333	166.208	156.781						150	3	0	0	0	2	1
																					28	174.659	151.161	141.626	150.254	222.381	173.076	155.509	168.667	146.233	116.41	154.149	151.414	158.12	127.559	177.617	155.604						180	5	0	0	2	4	4
																					29	174.166	153.652	148.177	162.379	218.806	174.606	157.892	165.48	146.609	114.836	152.914	153.405	150.581	126.928	170.312	165.017						210	7	2	0	4	6	6
																					30	182.894	157.554	143.045	164.288	206.361	176.903	164.389	168.064	147.586	110.711	153.475	154.279	153.277	129.659	158.808	161.847						240	8	5	0	7	6	8
																					31	187.391	156.794	143.266	155.983	211.961	162.67	171.211	163.929	155.476	119.806	152.237	150.976	142.367	128.083	159.265	157.62						270	8	6	1	8	8	9
																					32	186.729	157.119	147.524	166.96	214.139	161.753	163.522	163.498	146.684	115.684	155.164	150.166	142.062	126.561	161.636	159.806						300	10	8	2	10	9	10
																					33	182.592	156.577	142.283	162.379	217.406	155.02	169.046	166.773	153.072	116.894	159.663	149.17	142.858	133.333	148.123	156.696						330	11	9	2	10	10	12
																					34	182.366	155.819	139.116	156.175	206.364	184.861	158.866	164.791	152.02	112.653	154.038	147.052	143.593	124.199	151.135	159.133						360	12	10	3	11	11	13
																					35	172.561	148.992	139.772	154.933	208.231	187.006	175.11	166.083	154.424	106.467	165.853	154.651	141.878	127.559	153.874	170.649
																					36	187.92	140.865	139.881	163.333	202.944	164.051	168.937	165.394	162.615	115.077	164.727	142.07	142.674	107.82	151.502	164.381
																					37	179.061	141.407	143.373	164.767	216.163	170.628	167.962	160.83	160.887	102.587	146.387	151.225	141.388	117.217	156.981	168.043
																					38	160.867	132.738	151.453	165.243	200.921	172.159	172.619	164.621	157.731	111.318	176.538	146.865	143.104	125.197	145.199	159.554
																					39	181.306	134.905	145.339	162.951	204.187	167.415	165.146	162.983	163.667	100.527	162.479	147.177	140.897	125.039	153.874	168.716
																					40	167.158	128.404	146.323	159.707	194.854	171.087	168.288	165.222	155.927	108.044	150.776	149.668	137.526	123.044	155.885	166.027
																					41	160.602	122.444	144.794	164.861	198.588	168.945	162.656	163.242	159.835	104.528	155.5	147.239	137.526	120.629	148.854	161.319
																					42	171.143	126.778	147.524	157.606	203.408	161.906	173.268	161.002	163.667	104.165	148.864	145.558	138.016	114.75	149.308	160.984
																					43	179.455	124.829	129.616	154.932	203.564	164.048	175.002	163.499	150.441	114.228	157.413	142.319	142.919	113.7	151.591	161.644
																					44	180.382	127.972	143.373	159.229	199.056	167.873	165.364	161.606	145.181	119.444	163.49	139.89	140.101	101.836	149.765	173.087
																					45	175.753	131.44	137.15	159.706	209.007	177.361	163.739	162.725	128.8	116.532	158.202	144.686	141.694	104.513	142.916	163.673
																					46	164.815	134.148	142.501	157.892	215.073	165.119	166.882	164.964	133.083	118.351	172.49	142.008	140.774	111.811	144.105	165.078
																					47	168.537	137.073	134.419	154.455	206.055	162.519	171.103	164.275	134.811	104.285	158.99	137.398	136.729	120.262	143.192	165.019
																					48	169.501	138.156	131.317	159.038	207.61	190.829	179.875	160.141	136.69	111.074	158.427	133.412	144.022	110.708	146.112	157.801
																					49	178.133	135.989	137.259	152.547	195.167	178.738	180.092	162.552	138.644	110.47	162.589	133.413	140.775	106.718	136.617	164.344
																					50	176.678	128.404	139.333	162.57	205.587	167.874	167.097	160.399	138.644	125.625	151.226	131.668	136.239	108.87	147.482	166.783
																					51	171.522	128.404	143.373	157.797	195.631	162.212	172.187	157.299	134.962	125.141	171.815	130.173	137.035	108.608	140.909	163.89
																					52	171.333	133.822	131.58	160.852	200.298	159.915	175.978	159.021	125.042	124.05	158.99	133.225	137.955	113.911	142.916	167.395
																					53	175.621	125.153	141.845	154.933	198.428	176.443	175.651	156.437	134.586	121.017	155.39	129.988	140.222	113.752	133.327	162.916
																					54	178.134	128.403	131.582	148.728	177.902	179.504	174.027	155.748	133.985	114.591	184.194	129.737	136.914	117.479	135.154	157.787
																					55	172.976	126.128	137.587	155.124	194.389	167.568	175.434	155.834	124.065	136.174	154.264	129.177	135.197	117.795	131.685	163.734
																					56	170.86	130.788	138.788	163.333	192.678	181.954	179.766	157.643	124.591	129.021	159.664	129.675	139.059	115.432	143.372	169.895
																					57	167.024	130.463	138.133	142.905	199.054	169.098	179.983	156.695	124.591	135.569	172.491	124.755	135.258	114.435	128.124	164.682
																					58	173.637	142.058	145.012	146.532	193.297	170.782	169.153	155.834	130.527	146.36	157.415	123.883	134.769	111.863	130.224	160.395
																					59	154.858	136.206	134.857	166.006	178.832	180.269	178.251	152.732	144.73	128.9	179.691	117.905	134.094	103.254	122.188	171.575
																					60	161.339	139.458	133.983	148.729	202.167	184.861	173.27	153.766	145.557	145.391	165.854	109.06	132.378	113.963	133.327	174.853
[truncated: 28 more columns]

## Sheet: Fig 6
	Fig 6C					Fig 6D
	AAV-mediated ciliary rescue					AAV-mediated brain anatomy rescue
		WT+EGFP	KO+EGFP	KO+ Katnal2			WT-EGFP																						KO-EGFP																				KO-KTNL2 WT
	1	7.55513	8.0156	6.97473			1	2	3	4	5	6	7	8	9	10	11	12	13	14	15	16	17	18	19	20	21	22	1	2	3	4	5	6	7	8	9	10	11	12	13	14	15	16	17	18	19	20	1
	2	7.00567	7.56516	6.13658		1.18	0	0	0	0	0	0	0	0	0	0	0	0	0	0	0	0	0	0	0	0	0	0	0.094976	0	0	0	0.141689	0.0579694	0.0624297	0	0	0	0.14145	0	0	0.091013	0.089384	0	0.364525	0	0	0	0
	3	6.60607	7.28622	7.39822		0.86	0.512118	0.479892	0.790647	0.426063	0.422296	1.2779	0.799466	0.190403	0.329784	0.236995	0.697597	0.541368	0.391358	0.601579	0.381348	0.51492	0.405485	0.497949	0.381614	0.299338	0.458529	0.457937	0.863048	1.12872	1.19825	0.548167	0.895991	1.09393	0.547389	1.07006	0.844556	0.379037	0.734529	0.71131	0.951503	0.742141	0.94321	0.71904	0.935836	1.05895	1.92187	1.02981	0.414932
	4	7.15484	7.64502	6.25549		0.5	0.697874	0.420996	1.4102	0.990126	0.812637	1.5816	0.479845	0.34566	0.502599	1.42979	1.55619	1.02519	0.780436	1.04805	0.555554	1.72655	0.437324	1.0174	0.498334	0.434421	1.04018	0.832976	1.58279	1.26677	1.40677	1.26674	1.38407	1.85355	1.28061	1.73534	1.39499	1.76931	1.79179	1.76763	1.66702	1.80332	2.14637	1.2897	1.40873	1.97563	4.23738	4.39103	1.70706
	5	6.59771	8.36582	6.79731		0.26	1.21763	1.6642	2.82511	2.52315	2.65665	3.50019	1.49809	1.84165	1.28958	1.85577	2.73198	1.23073	1.9493	2.4702	1.36374	2.3804	1.7668	1.71156	1.64291	1.70351	2.14287	1.92821	2.52868	2.74235	3.43546	2.27502	2.84609	3.02891	2.36718	2.75263	2.93913	1.54414	3.09349	2.96602	2.46197	2.5573	2.59367	2.05275	3.58821	4.084	6.23268	4.50838	2.85873
	6	7.26073	7.03044	6.63549		-1.22	0.716401	1.31969	1.51858	1.18515	1.11054	1.30398	0.106084	0.772977	0.315687	0.709	1.36507	1.10166	0.828504	1.02578	0.41905	0.949223	0.981623	0.820715	0.843342	0.827734	0.733759	0.612804	1.98327	1.90862	1.90038	1.47913	1.75565	1.76002	1.11997	1.51771	2.19038	0.88987	1.64972	1.71544	1.40568	1.85639	1.42523	0.967259	0.917473	4.084	3.45179	3.11843	1.31293
	7	7.11036	8.30607	5.85033		-1.7	0.078286	0.37995	0.358916	0.377202	0.549537	0.474404	0	0.23798	0.132654	0.042915	0.194879	0.372255	0.264746	0.332539	0.037554	0.281509	0.31702	0.21881	0.039124	0.027366	0.309438	0.15075	0.991387	1.11474	3.79824	0.674825	4.81192	3.22378	0.432766	1.05324	0.786033	0.420886	1.03168	1.49163	0.546432	0.816006	0.381792	0.441351	0.657851	1.91503	4.62874	1.74393	0.552005
	8	6.26051	7.13418	7.19058		-2.18	0.075445	0.186184	0	1.41328	1.27435	1.22687	1.02217	0.349645	0.079551	0.028343	2.3281	1.79991	1.97077	1.3641	0.792845	1.12728	1.17739	0.910247	0.067882	0	0.24354	0.241348	2.79306	1.59328	3.15495	1.26441	2.37633	2.94564	1.02125	1.47002	3.48719	1.57272	3.1975	1.62369	2.01502	2.12726	2.50559	2.21834	2.68137	2.13455	5.65651	3.5112	0.804954
	9	6.29062	7.61815	6.56756
	10	6.62535	7.98775	6.60691
	11	6.2588	8.24822	7.41291		Fig 6E
	12	6.13694	7.14375	6.8264		AAV-medaited USV rescue
	13	6.61484	7.53174	6.64196			Total USV call			Total USV duration			USV duration / call
	14	7.38222	6.9188	6.3516			WT-EGFP	KO-EGFP	KO-KTNL2	WT-EGFP	KO-EGFP	KO-KTNL2	WT-EGFP	KO-EGFP	KO-KTNL2
	15	7.60676	6.62087	6.40422		1	89	1091	824	0.143	24.0284	19.7784	0.0016	0.02202	0.024
	16	7.16509	6.86414	5.75847		2	154	914	279	0.3591	15.8764	2.2114	0.00233	0.01737	0.00792
	17	7.29924	7.10229	6.41749		3	1002	961	498	28.7954	10.6179	5.0423	0.02873	0.01104	0.01012
	18	6.41814	7.0868	6.73444		4	116	509	106	0.1892	5.8952	0.1833	0.00163	0.01158	0.00172
	19	6.55534	8.49254	5.94767		5	86	420	352	0.2192	4.3403	4.1757	0.00254	0.01033	0.01186
	20	8.20985	7.45807	6.67931		6	61	948	1540	0.1037	23.514	36.4147	0.0017	0.0248	0.02364
						7	246	715	821	1.6973	10.5644	10.2459	0.0069	0.01477	0.01248
	21	7.40291	8.7628	6.88342		8	188	1430	930	1.4384	48.2104	13.4787	0.00765	0.03371	0.01449
	22	6.17138	8.538	6.95411		9		1202			27.1458			0.02258
	23	7.23164	10.041	8.55913		10		991			23.0161			0.02322
	24	6.80447	7.34149	7.36789
	25	6.58211	8.65789	7.88586
	26	6.83156	7.31211	6.79894
	27	6.29298	8.13124	6.31491
	28	6.41527	7.50906	7.40847
	29	7.20815	7.55814	6.42258
	30	5.87186	8.19942	7.18567
	31	8.31622	7.13229	6.90658
	32	7.16902	7.96026	7.21295
	33	6.61294	8.35407	7.52727
	34	6.53494	7.34375	6.42026
	35	7.81876	7.96869	5.83167
	36	8.17174	7.80014	5.95618
	37	7.24949	7.64614	7.45338
	38	5.5972	7.94847	5.80534
	39	5.98818	8.41462	6.5348
	40	6.76491	8.16102	6.92138
	41	6.99836	7.95665	7.03873
	42	6.10571	7.24826	7.04324
	43	6.82887	7.96455	6.38502
	44	7.48676	7.37818	5.90705
	45	8.28266	7.504	6.79022
	46	7.46276	7.20847	8.07015
	47	7.67607	7.56644	7.20876
	48	7.85935	7.30109	5.5712
	49	6.81371	7.96305	6.89789
	50	6.53254	7.78276	6.01284
	51	6.88698	7.61585	7.31051
	52	6.96633	8.57262	6.48585
	53	6.6568	7.63578	6.41909
	54	6.69498	7.48444	6.19484
	55	5.90095	8.63098	6.32294
	56	6.28113	8.19611	7.23742
	57	6.5556	7.41513	6.92945
	58	6.84196	7.07047	7.234
	59	6.89291	9.28167	7.17026
	60	6.58924	8.81764	6.60193
	61	6.19215	7.21066	8.47396
	62	7.56186	7.04044	7.75404
	63	7.136	7.45385	6.578
	64	6.68494	7.82986	7.12811
	65	6.58589	9.10076	6.73374
	66	6.74418	7.41636	7.32204
	67	6.49011	8.39622	6.68531
	68	6.88295	7.35669	6.43702
	69	7.28505	7.9372	7.55713
	70	6.3616	7.42265	6.56785
	71	5.51506	7.77891	7.70775
	72	5.68156	7.22367	6.62447
	73	6.50287	7.04898	7.41109
	74	6.66302	8.60753	5.64451
	75	7.28585	7.44294	6.31309
	76	6.82749	8.27225	6.35571
	77	6.64938	6.95673	6.50829
	78	7.16313	7.12345	6.65091
	79	6.90349	7.82494	7.01945
	80	6.69673	7.34546	6.19756
	81	8.83135	7.97913	6.53022
	82	7.47436	7.52233	6.64396
	83	6.68676	7.91567	6.16422
	84	7.22847	7.86404	7.05654
	85	7.0696	6.68327	6.68676
	86	7.00156	7.59065	6.94684
	87	8.24902	7.58436	7.50465
	88	6.10033	7.352	6.73964
	89	6.60087	7.11636	6.69258
	90	6.86556	7.33262	6.83996
	91	5.79433	7.8108	6.59389
	92	6.83411	6.98098	7.63622
	93	6.13058	7.26851	6.71702
	94	7.48015	7.86946	7.36898
	95	5.95593	8.04134	7.11494
	96	5.90353	7.29134	7.48051
	97	6.88702	6.75527	6.71593
	98	6.94364	7.34134	6.72709
	99	6.57324	7.42789	6.46844
	100	7.40662	8.19484	6.37545
	101	7.60629	7.38549	7.33258
	102	7.24811	7.75731	6.34353
	103	7.06382	7.1904	7.45629
	104	6.47338	7.9576	6.4
	105	6.17934	8.15429	7.00204
	106	6.29371	6.97305	6.9092
	107	6.01869	8.12364	7.58189
	108	6.36731	7.36549	6.62222
	109	6.93898	7.71814	6.57771
	110	6.18251	7.78593	7.05098
	111	8.12589	7.18858	7.66655
	112	6.68524	7.49022	6.76313
	113	6.53378	7.80651	6.93811
	114	6.37691	7.32211	6.6348
	115	5.57553	7.51818	7.27967
	116	6.30382	7.56811	6.74073
	117	6.44233	7.00778	6.57258
	118	6.20389	7.73673	7.18938
	119	6.19735	8.14982	6.81651
	120	6.73193	6.44793	6.06346
	121	6.52105
	122	6.67255
	123	5.81105
	124	6.99956
	125	7.26629
	126	5.98025
	127	6.52142
	128	5.99236
	129	5.88418
	130	5.57927
	131	6.27145
	132	6.92746
	133	6.74454
	134	7.65862
	135	6.37287
	136	6.60291
	137	6.6084
	138	6.71524
	139	6.53062
	140	7.16189
	141	7.72727
	142	7.32178
	143	7.64967
	144	6.65411
	145	6.56454
	146	7.08505
	147	5.8548
	148	8.41782
	149	7.65276
	150	7.21676
	151	6.91931
	152	7.49516
	153	7.65866
	154	7.44324
	155	7.70109
	156	7.63491
	157	7.68553
	158	7.10731
	159	7.00702
	160	6.39793
[truncated: 7 more columns]

## Sheet: Fig S1
	Fig S1E				Fig S1H
	Body weight				CA1 sholl analysis-intersection
	(g)	WT	KO			WT																								KO
	1	25.5	22.9		# intersection	1	2	3	4	5	6	7	8	9	10	11	12	13	14	15	16	17	18	19	20	21	22	23	24	1	2	3	4	5	6	7	8	9	10	11	12	13	14	15	16	17	18	19	20
	2	24.1	26.5		30	13	12	7	8	7	9	13	10	6	13	14	13	10	11	10	10	14	11	13	10	10	7	7	6	0	13	7	14	10	9	13	2	10	8	8	8	9	10	11	11	12	9	11	7
	3	26.5	24.3		60	14	11	10	10	15	11	15	11	6	19	13	19	18	14	13	16	21	14	20	18	16	16	16	13	1	18	12	21	9	15	21	4	9	11	8	15	10	17	21	23	20	14	17	10
	4	28.3	24.8		90	12	8	9	13	17	10	10	16	14	16	17	14	17	20	13	18	18	16	23	20	18	18	18	16	3	14	13	15	8	18	16	8	8	12	7	14	15	18	19	16	20	14	21	15
	5	27.5	24.9		120	7	7	5	14	12	6	7	11	6	9	16	7	11	14	11	13	14	9	19	14	10	17	17	13	6	11	11	11	9	17	14	7	5	11	2	12	9	9	10	6	13	11	18	14
	6	27.2	24.3		150	2	3	2	6	7	2	1	4	2	3	4	3	5	3	5	2	6	4	6	8	1	5	5	7	9	3	7	2	5	8	8	7	4	9	1	8	6	7	2	2	4	4	0	7
	7	21.1	25.6		180	3	3	1	5	4	0	1	1	1	0	1	1	1	2	5	1	0	5	1	2	0	2	2	5	6	4	2	2	3	4	1	5	5	7	1	2	5	4	0	0	0	0	0	6
	8		27.5		210	5	3	2	5	0	0	0	0	0	0	0	1	0	1	6	0	0	5	0	1	0	0	0	2	5	1	1	1	1	0	0	2	2	5	0	0	1	4	0	0	0	0	0	2
	9		27.3		240	5	3	1	4	0	0	0	0	0	0	0	2	0	1	3	0	0	4	0	1	0	0	0	0	1	1	1	1	1	0	0	3	4	4	0	0	2	0	0	0	0	0	0	4
					270	5	3	1	2	0	0	0	0	0	0	0	2	0	1	2	0	0	1	0	0	0	0	0	0	0	3	1	1	1	0	0	2	2	3	0	0	1	0	0	0	0	0	0	3
					300	2	1	0	0	0	0	0	0	0	0	0	2	0	1	1	0	0	1	0	0	0	0	0	0	0	0	0	0	1	0	0	3	1	2	0	0	0	0	0	0	0	0	0	2
					330	1	1	0	0	0	0	0	0	0	0	0	4	0	2	1	0	0	2	0	0	0	0	0	0	0	0	0	0	1	0	0	3	2	2	0	0	0	0	0	0	0	0	0	1
					360	0	1	0	0	0	0	0	0	0	0	0	5	0	2	1	0	0	2	0	0	0	0	0	0	0	0	0	0	1	0	0	4	1	2	0	0	0	0	0	0	0	0	0	0
					390	0	0	0	0	0	0	0	0	0	0	0	5	0	2	1	0	0	2	0	0	0	0	0	0	0	0	0	0	1	0	0	3	1	2	0	0	0	0	0	0	0	0	0	0
					420	0	0	0	0	0	0	0	0	0	0	0	2	0	0	0	0	0	0	0	0	0	0	0	0	0	0	0	0	2	0	0	4	0	2	0	0	0	0	0	0	0	0	0	0
					450	0	0	0	0	0	0	0	0	0	0	0	0	0	0	0	0	0	0	0	0	0	0	0	0	0	0	0	0	3	0	0	3	0	2	0	0	0	0	0	0	0	0	0	0
					480	0	0	0	0	0	0	0	0	0	0	0	0	0	0	0	0	0	0	0	0	0	0	0	0	0	0	0	0	2	0	0	3	0	0	0	0	0	0	0	0	0	0	0	0
					510	0	0	0	0	0	0	0	0	0	0	0	0	0	0	0	0	0	0	0	0	0	0	0	0	0	0	0	0	3	0	0	3	0	0	0	0	0	0	0	0	0	0	0	0
					540	0	0	0	0	0	0	0	0	0	0	0	0	0	0	0	0	0	0	0	0	0	0	0	0	0	0	0	0	4	0	0	3	0	0	0	0	0	0	0	0	0	0	0	0
					570	0	0	0	0	0	0	0	0	0	0	0	0	0	0	0	0	0	0	0	0	0	0	0	0	0	0	0	0	1	0	0	2	0	0	0	0	0	0	0	0	0	0	0	0
					600	0	0	0	0	0	0	0	0	0	0	0	0	0	0	0	0	0	0	0	0	0	0	0	0	0	0	0	0	0	0	0	2	0	0	0	0	0	0	0	0	0	0	0	0
[truncated: 17 more columns]

## Sheet: Fig S2
	Fig S2A																										Fig S2D										Fig S2E
	3-chamber test																										USV count				USV duration			Duration / count			Behaviors during USV test
	Sniffing time (S1 vs. O)																				Social Index			Social Recognition Index				WT	KO		WT	KO		WT	KO			WT
	WT		1	2	3	4	5	6	7	8	9	10	11	12	13	14	15	16	17								1	128	832		0.5982	20.8658		0.00467	0.02507			1	2	3	4	5	6	7	8	9	10	11	12
		O	46.2119	39.5721	48.0137	109.941	59.9587	25.4234	49.8473	37.0707	28.9275	82.1113	57.2922	31.9303	40.1727	102.54	60.8578	126.591	42.5404			WT	KO	WT	KO		2	684	1089		7.6684	29.8158		0.01121	0.02737		male to female, nose to nose	10.9333	6.06667	2.96667	7.46667	16.6	35.1667	11.0667	19.9667	21.4333	20.2	13.6333	12.0667
		S1	168.031	166.93	109.207	160.524	132.396	242.022	63.0265	205.974	156.415	176.267	294.084	260.247	212.608	72.894	179.47	129.527	232.354		1	56.86	46.088	47.2125	53.0829		3	684	647		7.6684	14.0582		0.01121	0.02172		male to female, nose to tail	56.6333	50.8	71.7333	38.5	17.3333	44.9333	31.8667	34	27.4667	76.4667	44.0333	9.4
	KO		1	2	3	4	5	6	7	8	9	10	11	12	13	14	15	16			2	61.674	29.068	68.6674	53.6765		4	631	1344		12.9772	32.0549		0.02056	0.02385		male to female, following	25.9333	45.8667	46.9	83.4333	18.1	55.8667	39.7	24.6	14.3333	63.4	39.2667	8.73333
		O	55.521	64.73	18.7851	141.505	151.582	59.4231	90.7889	46.8111	65.5602	69.5347	32.1982	54.3516	48.3125	82.4449	64.1609	45.5766			3	38.922	84.812	75.6293	52.9293		5	185	1218		0.4943	45.8578		0.00267	0.03765		bi-directional, nose to nose	2.7	3.6	2.26667	3.86667	7.06667	1.93333	1.33333	12.9	3.23333	4.46667	0.833333	0.066667
		S1	150.447	117.782	228.59	117.081	105.637	280.066	112.143	101.73	223.68	200.563	239.868	182.473	281.4	182.206	203.193	309.527			4	18.702	-9.45	76.3668	69.1046		6	224	1329		1.4558	38.0775		0.00649	0.02865		female to male, nose to nose	0.266667	4.36667	0	0.6	2.36667	0.633333	0.233333	1	0	0.533333	0.666667	1.26667
	Sniffing time (S1 vs. S2)																				5	37.658	-17.86	49.9672	90.4806		7	1198	777		48.6512	16.3768		0.04061	0.02107		female to male, nose to tail	2.6	3.63333	1.1	24.3	7.23333	9.2	3.56667	11.8333	12.1333	3.66667	18.1333	0.566667
	WT		1	2	3	4	5	6	7	8	9	10	11	12	13	14	15	16	17		6	90.494	82.4963	64.6109	64.5954		8	1296	1446		28.4678	24.9487		0.02196	0.01725		female to male, following	0.533333	0	0	45	1.63333	10.4667	0	15.9333	1.53333	0	8.3	0
		S1	75.5073	60.0922	29.3954	46.0117	76.3748	73.9079	76.6797	167.931	133.064	52.4831	88.6815	143.728	106.571	61.6567	78.3697	109.607	53.8177		7	55.838	55.2614	56.8371	83.5336		9	369	1264		14.9464	34.999		0.0405	0.02768		mounting	0	0	0	12.8667	10.7	0	45.6333	5.63333	4.36667	0	0	0
		S2	67.5328	131.696	91.2226	148.679	76.2747	134.936	100.972	167.03	131.262	58.2219	140.529	160.209	189.085	222.238	133.552	78.1432	127.254		8	84.7474	68.4861	49.8655	71.3459		10	718	1694		12.3719	52.0553		0.01723	0.03072
	KO		1	2	3	4	5	6	7	8	9	10	11	12	13	14	15	16			9	84.3924	77.3336	49.6591	48.2335		11	870	893		15.0064	24.7658		0.01724	0.02773
		S1	132.53	67.2659	125.456	60.3257	20.6202	80.4072	43.4412	41.3395	152.049	110.545	129.76	57.7565	166.286	104.863	90.1243	157.259			10	68.2205	74.2557	52.5919	65.7039		12	1285	1290		45.8336	47.1192		0.03566	0.03652
		S2	149.947	77.943	141.071	134.932	195.992	146.702	220.376	102.931	141.672	211.78	155.786	131.329	228.477	151.539	89.0565	193.061			11	67.3898	88.1653	22.62	54.5572		13	690	1043		24.3384	42.1712		0.03527	0.04043
																					12	78.1432	77.0499	5.42251	69.4548		14	1025	1135		35.2766	31.2255		0.03441	0.02751
	Chamber time (S1 vs. O)																				13	68.2154	70.6942	27.9088	15.754		15	1505	707		41.4748	8.112		0.02755	0.01147
	WT		1	2	3	4	5	6	7	8	9	10	11	12	13	14	15	16	17		14	-16.8988	37.6954	56.5637	18.2042		16	323	1615		3.4437	27.746		0.01066	0.01718
		O	247.676	139.336	202.298	116.281	300.427	126.483	142.902	113.648	104.299	146.806	130.631	98.7938	184.914	255.095	142.602	264.426	127.521		15	49.3543	52.003	26.039	-0.59593		17	1213	1324		41.7304	37.5077		0.0344	0.02832
		S1	254.015	341.267	339.132	252.08	216.278	393.228	440.251	353.29	377.258	330.18	428.018	423.869	311.271	257.482	381.062	260.455	408.688		16	1.14635	74.3305	-16.7583	10.2198		18	1120	1429		15.1304	39.1327		0.0135	0.02738
	KO		1	2	3	4	5	6	7	8	9	10	11	12	13	14	15	16			17	69.0496		40.5565			19	374	937		1.6584	15.9802		0.00443	0.01705
		O	281.442	162.459	148.212	220.583	237.032	122.817	241.837	195.352	137.703	162.292	181.711	142.635	113.508	209.532	156.582	114.742									20		1259			21.8167			0.01732
		S1	244.506	335.695	274.702	236.231	206.702	365.747	205.535	305.156	307.184	306.667	316.977	260.047	409.255	296.448	376.591	418.097									21		918			11.6049			0.01264
	Chamber time (S1 vs. S2)																										22		1008			52.5267			0.05211
	WT		1	2	3	4	5	6	7	8	9	10	11	12	13	14	15	16	17
		S1	190.453	315.275	357.083	186.015	214.01	223.959	252.162	107.439	198.394	377.725	259.105	223.065	210.439	169.289	280.249	278.84	137.264
		S2	322.149	147.311	153.684	278.206	273.835	292.996	287.165	138.502	271.633	119.914	264.71	281.05	299.393	362.833	249.856	219.748	339.622
	KO		1	2	3	4	5	6	7	8	9	10	11	12	13	14	15	16
		S1	225.888	227.79	268.763	157.221	114.545	181.233	111.339	186.079	217.813	177.412	192.622	158.722	246.994	198.316	211.847	240.976
		S2	186.015	259.587	177.374	302.93	296.09	261.107	387.568	335.72	169.9	292.729	328.355	266.761	315.99	277.021	226.829	304.908
	Fig S2B
	Direct Interaction Test (B6 - B6 test)
		WT											KO
		1	2	3	4	5	6	7	8	9	10	11	1	2	3	4	5	6	7	8	9	10	11	12	13
	nose-to-nose	27.86	22.05	31.79	27.86	25.07	21.72	23.2	17.04	26.97	38.22	25.97	13.77	14.56	11.96	19.23	39.89	31.41	25.14	19.77	37.86	39.27	25.39	19.43	17.52
	nose-to-anus	16.63	14.43	33.58	28.06	42.2	26.24	26.89	26	34.21	27.36	25.74	13.1	17.12	17.45	13.59	23.85	48	97.48	47.49	45.08	70.2	23.53	32.76	30.2
	following	5.88	3.27	13.66	7.93	6.23	2.13	16.3	2.83	17.99	12.48	23.67	18.47	0.89	14.09	0.48	2.71	9.98	21.64	18.84	22.8	12.5	1.97	84.74	3.8
	grooming	27.17	71	95.76	45.94	55.18	26.44	21.27	33.4	42.09	33.36	10.66	50.39	63.18	105.49	50.56	61.31	65.11	66.22	33.4	43.09	39.51	17.42	27.68	28.12
	Fig S2C
	Direct Interaction Test (B6 - C3H test)
		WT										KO
	Reciprocal	7.30731	10.1768	12.6126	5.47214	8.37504	38.6053	29.8298	17.2506	7.10711	12.1789	6.94027	11.5115	3.63697	9.77644	13.013	15.7491	16.1828	22.8562	28.2616	45.0451	6.97364
	Non-reciprocal	23.5903	22.9229	42.0087	29.8632	8.44177	115.415	88.0547	62.8295	36.6033	70.3704	48.2816	23.657	42.8095	48.315	14.7481	15.6156	13.5802	253.086	190.357	194.061	88.0213
[truncated: 17 more columns]

## Sheet: Fig S3
	Fig S3A																																										Fig S3B				Fig S3D
	Distance moved in OF																																										Open arm % in EPM				Acoustic startle response
		WT																		KO																							(%)	WT	KO			WT
		1	2	3	4	5	6	7	8	9	10	11	12	13	14	15	16	17	18	1	2	3	4	5	6	7	8	9	10	11	12	13	14	15	16	17	18	19	20	21			1	24.528	44.2857		max response	1	2
	0-10	42.3693	53.4384	31.8618	31.1947	24.9788	38.6902	46.8592	49.2551	35.3246	59.1474	52.7542	48.6717	57.1602	41.6229	61.6927	59.1524	51.8476	39.6749	38.2933	41.2487	23.8706	37.3001	34.1262	45.131	37.477	38.8378	40.7485	49.5644	43.782	46.1807	38.5406	39.896	53.7543	45.5675	44.8651	54.7343	45.0412	44.4354	48.3948			2	33.4705	21.4449		65	250	86
	10-20	43.3033	40.7288	22.6743	24.2732	22.6901	29.1026	41.4792	30.8157	34.3523	46.3044	27.5143	32.1562	33.25	31.4369	38.7491	43.44	29.5136	23.437	29.6127	39.0658	15.078	28.8888	31.6482	32.9983	29.7314	27.0648	27.2546	33.6672	34.7695	32.1222	33.7004	27.7149	44.7293	27.2692	35.4068	46.0838	39.0626	35.3618	36.1731			3	54.3903	49.2956		70	35.4286	44.4286
	20-30	35.8985	31.0374	14.9865	20.7607	20.3799	25.7358	36.1555	27.2599	27.7533	35.4309	24.062	30.1147	38.145	25.1274	23.9982	30.6633	13.9413	30.2603	35.767	29.176	11.1552	26.0748	26.4785	30.5283	20.498	19.5636	26.8704	22.2746	24.383	31.2959	32.4096	22.0941	37.7677	14.2661	31.3285	12.8259	24.0711	27.3809	24.4564			4	49.9128	61.7678		75	28	36.1429
	30-40	25.3705	42.2846	17.3697	16.9923	20.0239	19.9682	33.1437	26.5539	18.8817	26.8353	12.8756	22.0981	26.2876	33.8934	7.12128	31.0497	4.20409	24.8905	13.3377	22.0097	16.9311	22.6274	22.7906	20.6731	11.7821	18.8963	18.1339	24.2686	25.2987	21.9694	28.5219	14.8834	31.7039	27.4625	11.3281	24.8958	21.1677	13.8643	22.4539			5	37.0952	82.6413		80	174.286	98.1429
	40-50	38.2594	31.5862	11.2388	9.19692	21.6797	11.6759	31.545	15.4295	10.5705	28.1956	11.9272	10.8862	28.3799	15.2821	11.7783	21.2286	2.10452	16.366	8.99677	26.9374	6.43917	17.8094	20.9334	27.6914	19.7939	24.8379	23.9185	18.6132	23.1212	29.1104	34.2496	25.6424	25.7902	7.57211	15.3808	27.2519	14.9806	16.5302	20.2943			6	66.2016	36.0651		85	229.286	232.429
	50-60	15.3819	14.4716	12.7147	8.25361	8.97656	13.3738	22.8702	8.22152	5.41806	21.8289	3.06128	15.2363	15.5171	15.1816	5.91547	4.82685	8.47537	4.05745	10.163	15.215	2.91145	14.1544	18.8841	11.3019	11.9512	17.458	21.2597	10.1099	17.2585	20.1082	30.2696	26.1546	27.9304	18.469	9.24901	10.9305	7.71385	13.2947	13.6935			7	35.2823	43.3696		90	333.571	449.571
																																											8	33.0749	31.1928		95	413.286	370.714
	Center time in OFT																																										9	56.9448	36.388		100	699.714	519.143
		WT																		KO																							10	57.528	64.3236		105	824.714	815
		1	2	3	4	5	6	7	8	9	10	11	12	13	14	15	16	17	18	1	2	3	4	5	6	7	8	9	10	11	12	13	14	15	16	17	18	19	20	21			11	37.274	55.9565		110	722.571	938.714
	0-10	57.2561	95.6937	63.8625	41.7742	77.4759	52.9185	68.9321	58.5222	25.0897	31.9656	41.8422	92.221	57.458	67.9332	56.522	35.9685	61.1659	64.1275	41.4406	61.8606	37.3158	54.5868	33.8331	98.5602	38.1017	68.93	58.9876	25.158	50.5813	21.8207	29.895	57.3228	42.9087	75.2708	57.2887	55.0828	35.1667	56.9207	114.339			12	24.9546	40.6861		115	1159.57	1512.14
	10-20	90.3551	33.2993	74.8733	36.8361	64.7552	65.7978	46.9779	56.6538	26.4547	60.6612	27.0273	43.7829	40.4408	71.6702	36.3022	16.4161	29.012	72.8636	34.2335	54.3198	9.99721	22.155	30.6967	64.7948	20.4855	160.08	54.717	31.5642	43.9751	36.568	50.181	23.0893	30.6967	72.1958	59.0936	45.1892	42.4403	75.872	106.003			13	20.3237	58.9003		120	1144.86	1976.86
	20-30	102.3	39.6388	33.8331	44.1099	30.3379	46.7124	76.8312	64.261	53.352	58.2588	16.0162	27.3609	45.7128	86.6559	20.9538	21.9548	2.67392	57.4601	52.5181	25.9587	3.80372	17.3503	46.3787	42.8407	42.5725	74.881	42.9061	15.682	28.1601	48.8464	125.853	106.638	34.7006	16.9794	88.3731	3.4761	15.2144	28.427	37.4355			14	17.2688	43.3992
	30-40	52.9185	75.5406	49.7821	12.4122	11.1442	16.0157	150.918	48.5794	21.7533	48.1152	18.819	29.9636	43.3771	119.012	0.400392	15.4654	0	34.4994	3.47006	34.0333	27.4269	23.4897	48.1138	35.6894	11.9443	71.4535	27.3585	25.892	20.4861	42.1734	23.6891	26.3591	30.4965	43.518	3.2087	19.2522	32.8979	16.2154	101.029			15	24.1668	30.1465		Fig S3E
	40-50	74.0058	49.9155	6.00588	7.27379	17.0834	2.06869	86.3486	49.5137	6.53934	101.142	14.4145	10.8109	86.554	48.5142	7.27379	5.33856	0	3.93707	0	22.155	3.73699	16.683	19.8861	113.319	41.7717	51.3806	50.8467	26.9597	46.7777	69.7328	67.6836	31.9646	18.685	4.21142	2.80762	28.8783	10.5433	25.6243	29.2277			16	62.7894	58.4651		ROTAROD latency (day)
	50-60	38.9048	11.4112	10.5437	0.400392	3.3366	1.06771	64.8616	2.86939	0.200184	57.8853	0	1.33468	26.4934	36.7026	0.867516	0	0.200544	0	0.467124	5.13836	0	18.7517	16.1491	8.14106	15.948	36.5669	33.2305	1.33464	14.6139	85.5479	142.833	26.5593	17.4171	24.7338	1.00272	2.00544	0	28.1601	15.7483			17	34.8824	62.3663			WT
																																											18	37.1689	51.6346		1	148.4	217.64
																																											19		22.0168		2	175.79	121.93
	Total distance moved in OF				Total center time																																						20		34.2229		3	222.98	172.18
		WT	KO		WT	KO																																					21		39.9964		4	177.9	111.73
	1	200.583	136.171		415.74	132.129																																					22		52.9578		5	273.78	80.93
	2	213.547	173.653		305.499	203.466																																										KO
	3	110.846	76.3855		238.901	82.2806																																									1	119.56	116.64
	4	110.671	146.855		142.806	153.016																																					Fig S3C				2	240.26	62.6
	5	118.729	154.861		204.133	195.058																																					Light time in LD-box				3	238.87	249.89
	6	138.547	168.324		184.581	363.345																																					(s)	WT	KO		4	185.35	273.21
	7	212.053	131.234		494.87	170.824																																					1	372.086	425.537		5	185.35	101.29
	8	157.536	146.658		280.399	463.293																																					2	552.992	221.61
	9	132.3	158.186		133.389	268.046																																					3	387.635	432.811
	10	217.743	158.498		358.028	126.591																																					4	246.026	158.279
	11	132.195	168.613		118.119	204.594																																					5	185.837	319.713
	12	159.163	180.787		205.474	304.689																																					6	285.929	371.831
	13	198.74	197.692		300.036	440.218																																					7	122.969	400.671
	14	162.544	156.385		430.488	271.933																																					8	147.122	167.369
	15	149.255	221.676		122.32	174.905																																					9	35.9685	378.715
	16	190.361	140.606		95.1598	236.909																																					10	227.563	473.997
	17	110.087	147.558		93.0524	211.774																																					11	256.918	445.116
	18	138.686	176.722		232.888	153.884																																					12	142.598	230.426
	19		152.037			136.263																																					13		301.286
	20		150.867			231.219																																					14		302.554
	21		165.466			403.783																																					15		195.058
																																											16		129.252
[truncated: 48 more columns]

## Sheet: Fig S4
	Fig S4A													Fig S4B
		P7-LV area (mm2)												Absolute subregion volume (mm3)																relative subregion volume (% WT)
		WT					KO								WT								KO
		1	2	3	4	5	1	2	3	4	5	6			1	2	3	4	5	6	7	8	1	2	3	4	5	6			1	2	3	4	5	6
	1.78	0	0	0	0	0	0	0	0	0	0	0		ISO-cortex	120.749	115.701	122.231	111.503	118.807	106.64	116.702	124.668	123.292	127.095	120.239	122.074	113.073	121.555		ISO-cortex	105.265	108.512	102.659	104.225	96.5401	103.782
	1.1	0.079013	0.159993	0.0407	0	0.145813	0.014031	0.061757	0.104155	0.235926	0.31464	0.976807		Somatomotor	23.1139	22.4013	23.1176	21.4335	23.0509	21.4069	23.2873	25.0945	23.8725	24.3521	23.1196	23.7611	22.3035	24.3977		Somatomotor	104.414	106.512	101.121	103.927	97.5519	106.712
	0.86	0.166976	0.526412	0.685075	0	0.265227	0.41823	0.168379	0.371167	0.307956	0.629448	0.834787		Somatosensory	33.0546	31.8204	34.4004	30.6068	32.6096	29.6205	31.8102	34.6662	33.4321	34.823	32.7818	33.0716	31.3903	33.2325		Somatosensory	103.43	107.733	101.417	102.314	97.1125	102.812
	0.62	0.496911	0.075394	0.589127	0	0.244961	0.222176	0.38905	0.480358	0.511692	0.840352	1.72023		Gustatory	1.986	1.77975	1.91063	1.749	1.87912	1.70713	1.76887	2.01737	1.93287	2.08	1.95925	1.94475	1.7905	1.91675		Gustatory	104.495	112.449	105.921	105.137	96.7977	103.623
	-0.34	0.169396	0.102683	0	0	0.494273	0.158729	0	0.875002	0.329374	1.66318	1.28144		Viceral	2.424	2.176	2.36775	2.19175	2.30762	2.02275	2.22375	2.36925	2.30563	2.63338	2.37637	2.38587	2.21787	2.34713		Viceral	102.003	116.502	105.133	105.553	98.1205	103.839
	-1.22	0	0	0	0	0	0	0	0.020692	0.133054	0.518077	0.109763		Auditory	5.73875	5.58537	5.83012	5.4725	5.60438	4.97175	5.812	5.64513	6.07688	6.08212	5.766	5.98075	5.32512	5.683		Auditory	108.856	108.95	103.287	107.134	95.3896	101.8
	-1.7	0	0	0	0	0	0	0	0	0	0.388368	0.123889		Visual	13.2679	12.949	13.9288	12.6532	13.4314	11.55	12.9266	13.4706	13.6776	13.8262	13.5324	13.4506	12.2725	13.1318		Visual	105.033	106.175	103.918	103.29	94.243	100.841
		WT					KO							Anteriorcingulate	5.50863	5.16763	5.14513	5.04825	5.4915	4.85187	5.07263	5.64088	5.61238	5.97163	5.45	5.65913	5.07763	5.742		Anteriorcingulate	107.09	113.945	103.992	107.982	96.8862	109.563
		1	2	3	4	5	1	2	3	4	5	6		Prelimbic	2.4525	2.35225	2.26275	2.28037	2.45575	2.1185	2.36675	2.6095	2.41838	2.48775	2.40525	2.48312	2.24662	2.485		Prelimbic	102.374	105.311	101.818	105.115	95.1034	105.194
	1.78	11.3814	8.93766	13.5043	11.1657	9.00327	9.63584	10.4838	10.4346	8.53729	12.7897	13.8636		Infralimbic	0.860125	0.8475	0.805625	0.788	0.82475	0.72125	0.8015	0.8385	0.888	0.8565	0.8555	0.83525	0.806375	0.85625		Infralimbic	109.507	105.623	105.499	103.002	99.4412	105.592
	1.1	14.0972	15.653	15.574	13.3815	14.6755	11.368	12.3619	12.3658	13.1984	16.5416	18.4968		Orbital	5.73538	5.542	5.54563	5.35438	5.46788	4.9265	5.8	5.986	6.01788	5.95638	5.61862	5.69388	5.47775	5.79812		Orbital	108.534	107.424	101.333	102.69	98.7922	104.57
	0.86	14.1946	15.9058	19.3155	15.0686	15.0457	17.1302	14.5398	15.1442	15.2854	18.3618	18.6615		Agranularinsular	8.64338	7.94163	8.73525	7.8775	8.34212	7.68562	8.23012	9.049	8.62337	9.05837	8.67163	8.63987	7.90963	8.5945		Agranularinsular	103.733	108.965	104.313	103.931	95.1468	103.385
	0.62	15.9093	16.7021	19.219	14.5478	17.2684	17.0274	15.9133	15.6778	17.5585	19.3679	20.6624		Retrosplenial	10.1691	9.53962	10.2709	8.81338	9.7485	8.44238	8.77688	9.44088	10.2811	10.8241	10.0571	10.2293	9.01475	9.6145		Retrosplenial	109.371	115.148	106.988	108.82	95.8995	102.28
	-0.34	15.9905	17.8363	19.5836	16.0355	19.0011	18.8887	16.6318	17.9942	18.5469	22.4694	20.6638		Posteriorparietalassociation	2.413	2.31263	2.512	2.17612	2.35275	2.0865	2.275	2.42488	2.44912	2.47775	2.3915	2.44163	2.18712	2.30512		Posteriorparietalassociation	105.606	106.841	103.121	105.283	94.3088	99.397
	-1.22	18.1837	18.7926	19.717	17.0837	20.1939	20.0031	18.4171	19.5816	19.275	23.7644	21.891		Temporalassociation	2.98687	2.96775	3.05525	2.84175	2.94713	2.5135	3.099	3.00963	3.16337	3.126	2.95225	3.08125	2.81913	3.02787		Temporalassociation	108.053	106.776	100.842	105.248	96.2944	103.425
	-1.7	18.9137	19.3237	20.3877	18.2003	20.1445	20.3944	19.1148	18.9622	19.6606	24.0143	22.2064		Perirhinal	0.77525	0.720375	0.725125	0.697125	0.7155	0.637375	0.795125	0.77475	0.82375	0.792125	0.72425	0.7695	0.7055	0.774625		Perirhinal	112.83	108.499	99.2017	105.4	96.6335	106.102
														Ectorhinal	1.62	1.59825	1.61837	1.5195	1.57838	1.37775	1.6565	1.63112	1.71713	1.74788	1.57763	1.64675	1.52875	1.64787		Ectorhinal	109.025	110.977	100.168	104.557	97.0645	104.628
														Olfactory	37.5583	35.7687	37.013	33.8578	34.4474	35.4756	46.2176	47.9263	38.5226	38.3447	37.774	34.3858	36.5468	47.1052		Olfactory	99.9729	99.5113	98.0301	89.237	94.8451	122.246
														Subiculum	5.80138	5.61875	5.6975	5.50413	5.53712	5.15212	5.78937	5.89088	5.99962	6.011	5.81687	5.91775	5.52187	5.947		Subiculum	106.681	106.883	103.431	105.225	98.1858	105.745
														Pallidum	9.56525	8.9415	9.52662	8.91013	9.33625	8.44575	9.16062	9.8545	9.44637	9.88012	9.74925	9.46475	8.80888	9.90325		Pallidum	102.482	107.188	105.768	102.681	95.5661	107.439
														Striatum	42.4156	39.1276	41.7824	39.4191	41.4281	37.4251	40.9514	44.3701	42.1253	43.7253	42.0606	41.8073	38.1436	43.6901		Striatum	103.084	106.999	102.926	102.306	93.3407	106.913
														Thalamus	19.8729	18.1524	19.9838	17.6065	19.1517	17.4536	18.4579	19.5703	20.0381	20.527	19.815	19.9519	17.9636	19.2353		Thalamus	106.693	109.296	105.505	106.234	95.6472	102.418
														Hypothalamus	15.8011	14.6768	16.0239	14.471	15.1741	14.294	14.8406	16.3905	15.9221	16.7793	16.2216	16.1591	14.921	15.5062		Hypothalamus	104.689	110.325	106.658	106.247	98.1064	101.954
														Pons	12.606	14.5359	14.0503	13.5205	14.073	13.7346	14.8547	15.9011	12.5593	13.7226	13.3514	14.1526	14.3148	15.6888		Pons	88.6983	96.9145	94.2926	99.9513	101.096	110.8
														Midbrain	32.1284	34.4181	33.2229	32.8044	34.5104	32.663	35.1599	37.7368	32.2985	35.2174	32.9588	34.0384	32.9431	36.8825		Midbrain	94.7713	103.336	96.7086	99.8765	96.6628	108.222
														Corpuscallosum	6.9725	6.40362	6.92125	6.43275	6.89275	6.11487	6.67	7.0535	7.26112	7.38387	6.99538	7.1375	6.47588	7.1075		Corpuscallosum	108.656	110.493	104.68	106.806	96.9057	106.357
														Hippocampalregion	22.287	21.7093	22.7574	20.9833	22.3294	20.0559	21.7725	22.5429	23.0409	23.3508	22.6812	23.282	20.9135	22.24		Hippocampalregion	105.669	107.091	104.02	106.775	95.9129	101.996

## Sheet: Fig S7
	Fig S7A																								Fig S7B																				Fig S7C
	Absolute rCBV																relative subregion rCBV (% WT)								Choroid plexus-containing LV_relative BOLD signal																				Choroid plexus-non-containing LV_relative BOLD signal
		WT								KO																WT									KO											WT
		1	2	3	4	5	6	7	8	1	2	3	4	5	6			1	2	3	4	5	6			1	2	3	4	5	6	7	8	9	1	2	3	4	5	6	7	8	9			1	2	3	4
	Whole brain mean	38.8077	42.8772	37.8883	35.41	41.8795	46.6387	55.5859	40.5163	29.0335	36.0111	32.7501	37.1829	21.9468	36.4449		Whole brain mean	68.3939	84.831	77.149	87.5913	51.6998	85.8527		1	0.995716	0.994445	1.00508	0.997568	1.00233	0.996599	0.994322	0.992171	1.00248	1.00092	0.999388	1.00025	0.998737	0.998621	0.996667	0.999413	0.998639	1.00245		1	0.996324	0.989912	1.00019	0.999061
	Isocortex mean	51.6441	54.8065	50.3733	46.0122	52.3051	58.2292	69.6371	53.1403	37.1805	50.1534	45.9439	49.5603	27.2465	48.4484		Isocortex mean	68.198	91.9935	84.2722	90.9055	49.9767	88.8661		2	1.00022	0.998525	0.998421	1.00059	0.996967	1.00309	0.996723	1.00295	1.00136	1.00159	1.00248	1.00454	1.00509	0.997492	1.00338	1.00027	0.994945	1.00342		2	1.00113	1.00404	0.999238	0.998232
	Somatomotor cortex	54.5823	59.341	51.7049	45.1075	55.8111	64.3497	69.8878	49.108	41.1469	48.0697	47.3369	50.5074	29.0413	49.8746		Somatomotor cortex	73.1675	85.4776	84.1747	89.8125	51.6413	88.6872		3	0.996151	1.00341	1.00093	1.00079	0.994296	1.00364	1.00674	0.997825	1.00079	0.99941	1.00242	0.997833	0.999008	0.993859	0.997753	1.00105	0.997122	0.997311		3	0.997017	0.994079	1.00266	0.994573
	Somatosensory cortex	46.9423	48.1771	41.6968	38.9058	49.3762	55.5454	60.6512	47.9276	40.1636	43.2986	39.6159	44.5112	22.8255	45.881		Somatosensory cortex	82.5515	88.9951	81.4257	91.4874	46.9151	94.3029		4	1.00206	1.00256	1.00008	1.00128	1.00156	0.999756	1.00482	0.99333	1.00161	1.00401	0.999838	1.00006	1.00668	0.994026	0.99674	0.994168	0.997327	1.00241		4	1.00153	0.99406	1.00586	1.00236
	Gustatory cortex	40.6788	53.1252	49.8453	36.2927	50.5254	62.7373	74.8954	56.8795	40.8684	48.9517	54.9838	55.6886	22.0484	45.6053		Gustatory cortex	76.9324	92.1487	103.504	104.831	41.5048	85.8494		5	1.005	1.0004	1.00746	1.00132	1.00084	0.997582	0.992387	1.00012	1.00297	0.999918	1.00835	1.00094	1.00788	0.994843	0.997427	0.99549	0.998982	1.00149		5	1.0028	0.99853	0.993515	0.99824
	Viceral cortex	54.0202	60.4513	52.4367	43.5501	55.9551	64.6461	61.9475	54.595	37.9938	51.4611	54.0679	47.6963	32.8127	55.6779		Viceral cortex	67.9063	91.9766	96.6357	85.2477	58.6462	99.5132		6	1.00126	1.0042	1.00415	0.999071	1.00351	0.998861	1.00104	0.997736	1.00317	0.998936	1.00293	0.998029	1.00193	0.99772	0.99909	0.998373	0.998179	0.997442		6	0.996766	1.00324	0.996843	1.00472
	Auditory cortex	49.2729	56.6625	44.9346	45.338	53.1234	58.319	74.1984	56.3659	37.7764	42.6813	42.4567	46.6931	26.949	47.2997		Auditory cortex	68.9643	77.9185	77.5084	85.2425	49.1978	86.3499		7	0.998908	1.00013	0.996834	1.00197	0.995535	0.998207	0.994305	1.00637	0.999958	1.00063	1.00313	0.998062	1.00633	0.995731	0.995728	1.0018	1.00079	0.998798		7	0.997711	0.998622	0.999342	1.00017
	Visual cortex	48.6248	50.0253	39.1846	43.4917	50.5489	50.3697	59.3571	42.2721	32.7995	47.378	42.2149	44.4539	24.2627	38.6173		Visual cortex	68.3546	98.7365	87.9766	92.6426	50.5639	80.4792		8	1.00481	0.99538	0.998795	0.997714	0.999012	1.00139	0.998471	0.99237	1.00057	0.998301	0.99958	1.00074	1.00268	0.996413	0.996286	0.999414	0.999767	1.00007		8	1.00024	0.996922	0.999333	0.997449
	Anteriorcingulate cortex	70.9445	74.2971	71.3599	61.795	77.528	73.418	92.9771	77.165	42.6232	72.3667	57.7991	64.4161	35.1437	64.2857		Anteriorcingulate cortex	56.8798	96.5719	77.1318	85.962	46.8985	85.7879		9	0.996122	1.0014	0.998155	1.0001	1.00633	1.00325	1.00163	0.996556	0.999987	0.999248	1.00044	1.00746	0.999563	0.99705	0.993466	1.00168	0.995933	0.994179		9	0.996501	1.00171	1.00383	1.00228
	Prelimbic cortex	53.9013	44.7152	55.383	41.615	49.3177	57.8463	64.8071	41.1754	32.9279	55.9915	46.6326	49.8709	25.3627	49.2672		Prelimbic cortex	64.4443	109.583	91.2662	97.6041	49.6383	96.4226		10	0.99768	0.996164	0.999663	0.999694	1.00066	0.996311	1.00137	0.998085	1.00707	1.00039	0.9989	0.999372	1.00188	1.00208	1.00225	0.996434	1.00032	1.0006		10	0.997812	0.992319	0.999064	0.996384
	Infralimbic cortex	63.6392	66.1341	71.9931	46.2223	66.8495	72.2418	95.1709	69.8468	51.4682	66.647	54.0746	60.2779	35.9201	65.5099		Infralimbic cortex	74.5784	96.5727	78.3551	87.3439	52.049	94.9251		11	0.996573	0.997192	1.00269	1.00129	1.00069	1.00832	0.998491	0.993983	1.00327	1.00131	0.999065	0.995715	0.997859	0.999516	1.00177	0.99843	1.00105	0.999904		11	0.997997	1.00138	1.00192	1.00182
	Orbital cortex	49.5629	58.0357	44.999	46.0708	47.4712	54.8607	67.3902	49.2122	38.2314	51.0484	44.1094	45.063	29.5228	41.9027		Orbital cortex	73.2397	97.7931	84.5002	86.327	56.5567	80.2728		12	1.00042	0.99397	1.00032	0.999987	1.00392	1.00189	0.991818	1.00464	1.00291	0.997886	1.00017	0.999096	1.00169	0.998842	0.998423	0.996313	0.997888	0.999602		12	0.997051	0.993042	1.0088	0.998049
	Agranular insular	49.7934	59.8939	49.332	51.8757	56.4575	61.0053	70.8592	57.1996	36.2906	50.5955	39.9828	47.0195	26.9686	47.906		Agranular insular	63.6097	88.683	70.0812	82.415	47.2701	83.9689		13	1.00704	0.998131	1.00218	1.00361	0.999099	0.995787	0.992071	0.996337	1.00118	1.00337	1.00663	1.00346	1.00598	0.999723	0.998664	0.997196	0.997143	0.994777		13	0.998978	0.995669	1.00345	1.00068
	Retrosplenial cortex	77.089	65.3301	72.0753	59.5692	81.8807	85.8898	83.0971	64.1844	57.6611	68.2871	61.6727	76.9101	33.2903	51.1782		Retrosplenial cortex	78.3019	92.7317	83.7496	104.441	45.2071	69.4983		14	1.00003	0.99483	0.996666	1.00172	1.00034	1.00137	1.00451	0.991747	1.00282	1.00434	0.991818	0.999266	0.995923	0.993124	1.00307	0.994052	0.998189	0.999014		14	0.996092	1.00149	1.00724	1.00378
	Posterior parietal association	50.376	50.906	47.0643	39.7933	49.5072	54.0352	67.4447	50.4249	32.7762	44.0053	39.6294	44.88	22.4847	40.3824		Posterior parietal association	64.0237	85.9581	77.4104	87.6666	43.9207	78.8813		15	0.999626	1.00188	1.00327	1.00065	0.998331	0.999762	0.995046	1.00679	1.00658	0.996077	0.99764	1.00733	1.00052	1.00573	1.00164	1.00569	0.999143	0.993548		15	0.998254	0.994852	1.00397	0.995559
	Temporal association	42.2572	47.6045	35.7473	45.5655	38.9723	43.179	58.4691	46.8084	29.2414	40.5738	40.6818	39.1632	20.0059	47.6521		Temporal association	65.2339	90.5152	90.7562	87.3682	44.6308	106.306		16	1.00487	0.99451	0.997295	1.00102	1.00158	0.999067	0.992814	0.995071	1.00093	0.998741	1.00604	0.994715	1.00577	0.994796	0.9994	0.996421	0.997345	1.00616		16	0.999009	0.994704	0.997884	0.999914
	Perirhinal cortex	36.4817	47.2473	41.2804	47.0673	22.4135	34.1132	57.0789	47.2266	18.3038	32.6767	36.0897	40.3645	26.4006	42.9807		Perirhinal cortex	43.9852	78.524	86.7257	96.9983	63.4423	103.285		17	1.00171	0.997311	1.00194	0.998234	0.999221	0.99955	0.992246	0.997916	1.00474	0.997889	0.994922	1.0014	1.00341	0.999332	1.00116	1.00358	0.998911	0.994909		17	0.999878	0.989928	1.00264	1.00558
	Entorhinal cortex	38.139	34.9575	36.9353	43.9351	31.1441	39.1114	55.9622	39.8533	24.6162	38.4226	33.7541	35.449	22.9057	41.1542		Entorhinal cortex	61.5331	96.0451	84.3753	88.612	57.2574	102.873		18	1.00058	0.997327	0.998254	0.999364	1.00129	1.0001	1.00215	0.995863	1.00353	1.00259	1.00635	0.994639	1.00085	0.998521	0.995862	0.991533	1.00164	0.997913		18	0.993923	0.990458	1.00055	0.995133
	Olfactory cortex	32.5092	30.9312	26.2795	25.9281	30.6581	36.3057	43.0778	31.2688	24.8974	29.2375	24.1179	25.1341	16.9218	23.0465		Olfactory cortex	77.514	91.0263	75.0874	78.251	52.6835	71.7517		19	0.997714	0.991233	1.00085	0.998937	0.998663	0.994489	0.994375	0.999032	1.0032	0.995878	1.00099	0.998985	1.00517	0.985406	0.999565	0.998685	0.999245	1.00314		19	0.996166	0.995371	1.00802	0.99802
	Subiculum	83.5925	76.9925	84.2994	74.8721	86.5058	111.954	108.476	85.9899	68.8773	79.6779	73.0023	82.2508	51.4423	81.3651		Subiculum	77.3162	89.4402	81.9466	92.3282	57.745	91.334		20	1.00617	0.994553	0.999636	0.99701	0.998741	0.999556	0.997694	0.999975	1.00069	0.99687	0.993566	1.0018	0.999015	0.994688	0.999779	1.00039	0.997469	0.997355		20	0.998959	0.997305	1.00438	1.00023
	Pallidum	49.0615	51.5731	46.6313	35.5079	44.9043	51.0881	64.5514	55.3982	34.656	44.8392	38.9142	46.7579	26.4939	48.2229		Pallidum	69.5352	89.9672	78.0791	93.8169	53.1585	96.7565		21	1.00291	0.994068	0.998701	0.998721	1.00272	1.00403	1.0024	0.999622	0.999467	1.00523	1.00365	0.998992	1.00386	0.9938	1.00185	0.998276	1.00247	1.00228		21	0.997603	0.990392	1.00713	0.999033
	Striatum	49.1333	54.2885	45.0495	40.5135	49.127	55.156	67.1872	50.6167	34.3569	47.9251	37.689	43.0955	25.5041	43.4821		Striatum	66.8632	93.2686	73.3478	83.8696	49.6344	84.622		22	1.00215	0.990652	0.997662	0.999003	1.00465	1.001	1.00117	0.990939	1.00367	1.00052	1.00815	1.00407	1.00126	0.992773	0.999147	0.99578	1.00221	0.991559		22	0.998893	0.994497	1.00867	1.00086
	Thalamus	62.6451	65.668	63.5397	52.7156	66.8326	72.274	82.2707	63.2708	45.3343	55.2926	54.6949	61.6118	35.6393	54.9955		Thalamus	68.5305	83.584	82.6806	93.1367	53.8749	83.135		23	1.00069	0.96319	0.99516	0.985802	0.992495	0.98161	1.00169	0.99473	0.981706	1.0004	0.98907	0.986009	0.978174	0.993611	0.999669	0.985787	1.00025	0.994664		23	0.99712	0.988939	1.01165	0.999579
	Hypothalamus	49.4291	48.9998	52.4289	38.003	50.7946	58.6791	72.2366	58.5945	32.8984	44.7146	43.3292	47.6119	28.5628	46.1638		Hypothalamus	61.3253	83.3516	80.7692	88.7525	53.2435	86.0531		24	0.987222	0.920519	0.975322	0.951339	0.973023	0.946639	0.984878	0.967995	0.945906	0.978107	0.970591	0.955398	0.948426	0.969891	0.978822	0.977081	1.00082	0.973602		24	0.997517	0.992593	1.00346	0.995946
	Pons	26.9296	42.3621	24.643	37.9662	37.5507	42.41	56.0688	22.6386	22.1057	22.085	21.3515	30.9431	20.7129	35.9457		Pons	60.8619	60.8049	58.7855	85.1932	57.027	98.9664		25	0.962363	0.890608	0.964142	0.926519	0.940722	0.922922	0.962118	0.943566	0.928826	0.95758	0.948578	0.934607	0.925993	0.945301	0.938053	0.959712	0.994848	0.951497		25	0.99569	0.977053	1.00506	0.990595
	Midbrain	47.0035	67.3227	53.1597	53.0242	58.7621	67.3033	93.1497	61.0457	36.7248	46.04	45.2075	52.085	34.4696	62.7811		Midbrain	58.6691	73.5506	72.2206	83.2077	55.0664	100.295		26	0.943102	0.871967	0.946916	0.915551	0.925123	0.907552	0.949879	0.927029	0.919432	0.953525	0.937547	0.915574	0.921512	0.913409	0.93516	0.946241	0.974831	0.944917		26	0.994929	0.987505	0.997147	0.993894
	Corpuscallosum	42.6916	44.4744	41.7598	36.4605	47.6841	46.0269	55.8588	41.0916	29.1894	40.3083	31.5445	39.9832	17.3098	33.0038		Corpuscallosum	65.5854	90.5682	70.8769	89.8378	38.8932	74.1558		27	0.927345	0.880596	0.948454	0.918399	0.932942	0.92157	0.942898	0.930195	0.920786	0.946602	0.928216	0.926861	0.930535	0.901002	0.932556	0.961167	0.965592	0.944069		27	0.990474	0.985366	0.997865	0.98521
	Hippocampal formation	55.1805	57.2638	67.6514	49.9824	65.182	68.0825	70.5797	57.2495	46.2902	54.1471	50.0634	60.3406	32.1099	41.7315		Hippocampal formation	75.3956	88.1925	81.5412	98.2803	52.2993	67.9705		28	0.931691	0.932355	0.957612	0.95171	0.962868	0.946198	0.959209	0.945305	0.953963	0.950006	0.940346	0.954728	0.946699	0.917093	0.946966	0.97252	0.972057	0.969717		28	0.985238	0.986109	0.994163	0.992327
																									29	0.954763	0.969049	0.976106	0.987106	0.990936	0.972158	0.976744	0.967108	0.973773	0.97171	0.962691	0.974183	0.977091	0.950348	0.975745	0.980534	0.98425	0.973649		29	0.990982	0.987167	1.00082	0.99114
																									30	0.979637	0.976457	0.984194	0.989887	0.991919	0.982408	0.981547	0.973221	0.981136	0.979836	0.975403	0.991052	0.979579	0.965837	0.9845	0.980337	0.990813	0.984809		30	0.9914	0.991345	0.997267	0.989652
																									31	0.983879	0.983269	0.990592	0.992258	1.00063	0.98309	0.984903	0.976943	0.990077	0.987953	0.977901	0.98893	0.980797	0.978356	0.986812	0.9884	0.989474	0.990922		31	0.989695	0.989316	1.00145	0.988862
																									32	0.994141	0.976105	0.991534	0.996101	0.998344	0.988765	0.993089	0.989521	0.992323	0.990992	0.981526	0.989903	0.978315	0.988666	0.993323	0.993079	0.988696	0.992034		32	0.992346	0.987153	1.00141	0.992761
																									33	0.990218	0.988218	0.988699	0.996686	0.996883	0.992185	0.985673	0.991681	0.992831	0.993723	0.987125	0.992579	0.987568	0.985756	0.992348	0.980868	0.994651	0.992371		33	0.998247	0.983868	1.00395	0.99572
																									34	0.994401	0.99064	0.990676	0.997767	0.995121	0.989309	0.999954	0.982599	0.9916	0.997407	0.975971	0.993388	0.987152	0.98916	0.991267	0.989938	0.994414	0.991126		34	0.993371	0.988763	0.995916	0.995934
																									35	0.994935	0.981072	0.995579	0.992216	1.00096	0.995316	0.995824	0.987403	1.00179	0.997305	0.990054	0.991238	0.981817	0.992134	0.989133	0.989584	0.998395	0.994467		35	0.993057	0.985374	1.00347	0.993293
																									36	0.994556	0.990585	0.99662	1.00131	0.998541	0.990487	0.997772	0.990167	0.998465	1.00344	0.993416	0.997051	0.989293	0.989466	0.995523	0.990062	0.993134	0.995038		36	0.995479	0.986809	1.00473	0.998706
																									37	0.992028	0.989886	0.993775	0.997708	1.00042	0.987954	0.989611	0.987386	0.997965	0.998385	0.990591	0.995187	0.991769	0.993817	0.997569	0.991403	0.997433	0.996285		37	0.992123	0.984642	1.00425	0.992882
																									38	0.995715	1.00286	0.995596	0.997495	0.999521	0.997575	0.995511	0.985724	1.00423	0.993603	0.990713	0.993928	0.992249	0.9877	0.999321	0.996301	0.99268	0.994534		38	0.995117	0.996834	1.00723	1.00091
																									39	0.997923	0.992286	0.997985	0.997592	1.00129	0.994508	0.995073	0.992841	1.00354	1.00161	0.988452	1.00179	0.99613	0.995119	0.989769	0.98826	0.992039	0.996841		39	0.993119	0.985201	1.00215	1.00089
																									40	0.995479	0.99174	1.00177	0.995768	1.00269	0.993055	0.996975	0.992603	1.00117	0.996243	0.995739	1.00366	0.999259	0.998278	0.994124	0.989992	0.995844	0.9968		40	0.995513	0.99072	1.00359	0.995175
																									41	0.997314	0.992767	0.999949	0.994316	1.00532	0.998428	1.0013	0.983165	1.00657	0.996774	1.00247	0.994785	0.988693	0.987163	0.998794	0.995082	0.995674	0.994724		41	0.994286	0.991531	0.999499	0.99991
																									42	0.997074	0.9868	1.00112	0.997907	1.00577	0.995902	0.990287	0.992809	1.00522	1.00197	0.993534	0.994878	0.997339	0.996709	0.997467	0.994338	0.991226	0.994783		42	0.995733	0.987743	0.994355	0.996964
																									43	1.00117	0.995486	1.00185	0.999171	1.00183	0.996166	0.996374	0.997082	1.00114	1.0003	0.999174	0.998923	0.997302	0.990109	1.00253	0.99331	0.998441	1.00212		43	0.997094	0.990187	0.996485	0.997326
																									44	0.994697	1.00051	1.00151	1.00278	1.00331	0.996769	0.996101	0.996404	0.998696	1.00234	1.00558	0.996199	0.99646	0.997062	0.997097	0.998819	0.99642	0.993925		44	0.99372	0.994759	0.996896	0.998257
																									45	0.997389	0.991696	1.00266	1.00572	1.00988	0.999651	1.00464	0.992292	1.00557	1.00021	0.997964	1.00082	1.00166	1.00056	0.997235	0.993827	0.99691	0.997141		45	1.00192	0.993894	1.00272	0.99973
																									46	0.998394	0.984045	0.995081	0.998567	0.99294	0.996142	0.997915	0.998465	1.00319	0.998172	1.00208	1.00354	1.00769	0.997515	1.00135	0.989335	0.996359	0.995638		46	0.994171	0.99145	0.994484	1.00272
																									47	0.995826	0.99483	0.998717	0.997201	1.00303	1.00232	1.00249	0.995657	1.00539	0.998549	0.985806	1.00069	1.0001	0.988705	0.9977	0.994164	0.993724	0.994927		47	0.99697	0.992247	1.00208	0.999802
																									48	1.00128	0.998237	1.00108	0.999011	1.00161	0.998782	1.00693	0.990846	1.00271	1.00214	0.993668	0.997394	1.00295	0.998363	1.00328	0.996187	0.993499	0.994868		48	0.99628	0.994178	1.00264	0.994622
																									49	0.998757	0.989182	1.0028	0.996453	1.00209	0.995382	0.995242	0.990567	1.00425	0.999791	0.997157	1.00161	0.995865	0.992232	1.00172	0.992912	0.99896	0.99559		49	0.998349	0.987963	0.994861	0.997944
																									50	1.00318	0.98982	1.00022	1.00637	1.00369	0.997633	0.99972	1.00329	1.00702	1.00596	1.00256	1.00069	1.00343	0.990804	1.00189	0.995636	0.99515	0.994521		50	0.997246	0.988046	0.99887	0.998828
																									51	0.999082	1.00261	1.0008	0.99891	0.998231	1.00316	0.996125	0.989427	1.00158	0.998469	0.994447	1.00257	0.999731	0.992069	0.995696	0.995915	1.00187	0.997887		51	0.994576	0.981755	0.996181	1.00212
																									52	1.00045	0.989486	1.00457	0.998952	0.998962	0.995816	0.99971	0.996755	1.00153	0.995862	0.994088	1.0063	1.0057	0.992143	1.00453	0.992711	0.996063	0.990454		52	0.99638	0.985791	1.00428	0.998526
																									53	1.00139	0.995504	1.00163	0.994075	0.999826	0.999628	1.00232	1.00048	1.00419	1.00297	0.994272	1.00352	1.00083	1.00278	1.00242	0.993975	0.996467	0.996647		53	0.998243	0.993413	0.994758	0.995265
																									54	1.00213	0.993509	1.00064	1.00446	0.99929	0.995389	0.994974	0.996144	1.00497	1.00082	1.00309	1.00236	1.00205	0.988904	0.99986	0.99132	0.991699	0.994425		54	0.996194	0.994208	0.999827	0.995416
																									55	1.00286	0.990998	0.999863	0.999425	1.00319	0.994576	1.00001	0.992494	1.00341	1.00154	0.997127	1.00448	1.00143	0.990413	1.00197	0.994864	0.997854	0.999168		55	0.999869	0.988681	0.999223	1.00044
																									56	1.00053	0.988549	1.00241	1.00016	1.00324	0.998248	1.00297	0.992724	1.00491	0.994415	0.995707	0.9998	1.00212	0.989411	1.00099	0.989511	0.997925	0.996235		56	0.995306	0.989045	0.994112	1.00046
																									57	1.00067	0.993156	0.997156	1.00258	1.00399	0.998973	0.995273	0.994342	1.00408	0.998724	0.998213	1.00227	0.996975	0.993699	0.998283	0.994709	0.992079	0.998132		57	0.999684	0.9923	1.00175	0.995752
																									58	1.00046	0.995462	1.00319	0.995388	1.00159	0.994985	0.995331	0.993547	1.0016	1.0083	1.00302	0.998191	1.00709	0.995318	0.997931	0.992521	0.995427	0.996631		58	0.996655	0.989214	0.997436	0.997496
																									59	0.996455	0.989208	1.00038	1.00114	0.99926	0.998426	0.99655	0.992023	1.00081	1.00132	0.999098	1.00179	1.00331	1.00218	0.997113	0.993343	0.994778	0.99983		59	0.994844	0.994519	1.00601	0.997837
																									60	1.00273	0.995983	1.00121	0.999774	1.00133	0.999118	0.997618	0.988445	0.998636	1.00611	0.996531	0.994026	1.00775	0.992396	1.00228	1.00022	0.995133	0.99372		60	1.00076	0.992285	0.993624	0.996755
																									61	1.00094	0.988446	1.00536	0.996037	1.00124	0.995765	0.989369	0.991147	0.99906	1.00136	1.00247	1.00442	0.998808	0.998033	1.00086	0.993668	0.99658	0.998321		61	0.998476	0.99573	0.999993	0.999104
																									62	1.00555	0.99384	1.00312	1.00164	1.00232	1.0009	0.999009	0.994881	1.00586	0.997648	0.998955	0.997483	1.00003	0.996071	0.996828	0.99205	0.998376	0.998298		62	0.99953	0.984225	1.00164	0.998679
																									63	1.00403	0.994289	0.998479	0.998958	0.999649	0.994423	1.00345	0.989871	1.00075	0.999645	1.00134	1.00354	0.997654	0.989906	0.997992	1.0016	0.992876	0.995845		63	0.99995	0.990353	1.00111	1.00146
																									64	1.00614	0.99123	0.997803	0.998864	0.995199	0.997888	0.992655	0.993463	1.00887	1.00326	1.0004	0.999962	1.01009	0.993656	0.991917	0.988853	0.999802	0.999408		64	0.999223	0.983055	1.00123	1.00187
																									65	1.00018	0.993283	1.00098	1.00031	0.997874	0.998167	0.994507	0.998176	1.00368	0.999616	1.00249	0.997529	1.0034	0.992532	0.99894	0.987979	0.996051	0.996583		65	0.998219	0.996027	0.999411	0.99773
																									66	1.00228	0.992636	1.00377	1.00043	0.996636	0.997142	0.998138	0.988146	1.00379	1.00516	1.00124	0.995782	1.00307	0.984662	0.997831	0.995366	0.995204	0.995429		66	0.998484	0.987808	1.00092	0.998397
																									rCBV_Cp-containing LV
																										WT	KO
																									1	7.26548	5.33981
																									2	12.8033	7.1784
																									3	5.30843	8.44257
																									4	8.44493	7.84877
																									5	7.48774	9.8998
																									6	9.24485	6.74442
																									7	5.71021	5.3759
																									8	7.29708	3.44083
																									9	8.05678	5.59306
[truncated: 26 more columns]
