# Supplementary material for: Loss of Katnal2 leads to ependymal ciliary hyperfunction and autism-related phenotypes in mice
Source: PLoS Biol. 2024 May 8;22(5):e3002596. doi: 10.1371/journal.pbio.3002596 (PMC11104772; doi:10.1371/journal.pbio.3002596)
Supplement: S2 Data — (XLSX) [file pbio.3002596.s010.xlsx]

## Sheet: readme
	S2_Data contains raw data from RNA-sequencing of P21/P70 brains of Katnal2 WT/KO

## Sheet: P21
Gene Information			Deseq2 Results					Knock Out					Wild Type
HGNC symbol	Mouse symbol	Ensemble ID	baseMean	log2FC	FC	p-value	adjusted p-value	W3_KO1	W3_KO2	W3_KO3	W3_KO4	W3_KO5	W3_WT1	W3_WT2	W3_WT3	W3_WT4	W3_WT5
FAM205A	Fam205a4	ENSMUSG00000078746	27.0681	23.018	8.49417e+06	2.22045e-16	2.20046e-12	0	72.3389	198.342	0	0	0	0	0	0	0
SPATS2L	Spats2l	ENSMUSG00000038305	785.343	-0.508308	-1.42238	4.44089e-16	2.93395e-12	672.755	656.419	653.673	627.892	628.852	898.716	927.74	788.676	1080.41	918.294
PTPRVP	Ptprv	ENSMUSG00000097993	156.762	0.741828	1.67229	1.42511e-08	4.70761e-05	211.781	178.022	152.791	249.175	187.454	90.0143	107.075	128.581	155.881	106.842
PACS2	Pacs2	ENSMUSG00000021143	7837.7	0.137971	1.10036	8.69892e-07	0.00205383	8401.09	8044.11	8321.67	8059.73	8231.12	7311.65	7713.24	7105.32	7542.44	7646.59
TMEM63A	Tmem63a	ENSMUSG00000026519	1163.7	0.337271	1.26336	2.02947e-06	0.00402241	1394.94	1364.09	1458.64	1063.66	1213.61	1005.13	1025.63	964.84	976.55	1169.9
BUB1B	Bub1b	ENSMUSG00000040084	124.296	-0.759425	-1.69282	2.75079e-06	0.00455613	88.061	117.799	56.8641	88.1997	109.924	163.411	151.285	184.55	99.2177	183.653
MX2	Mx1	ENSMUSG00000000386	11.166	-1.75404	-3.37301	2.7585e-06	0.00455613	3.98641	5.62727	7.04128	6.25594	1.91199	19.1023	23.922	10.333	24.1299	9.3502
RFTN1	Rftn1	ENSMUSG00000039316	357.302	0.396783	1.31657	3.33142e-06	0.00507914	413.769	415.092	438.744	386.924	374.5	279.512	278.976	313.686	274.678	397.142
CSF3R	Csf3r	ENSMUSG00000028859	108.644	0.508542	1.42261	3.9931e-06	0.00565309	129.245	153.757	132.159	106.614	115.721	93.6703	90.7981	73.2962	93.3427	97.8378
CFAP46	Cfap46	ENSMUSG00000049571	207.87	0.358468	1.28206	7.07491e-06	0.00934832	234.874	215.282	233.158	228.421	256.346	208.418	156.68	180.87	176.965	187.682
EMILIN2	Emilin2	ENSMUSG00000024053	345.538	0.470927	1.386	1.42e-05	0.0175903	355.981	429.466	545.253	335.047	342.411	258.598	310.86	306.149	250.174	321.442
POU6F2	Pou6f2	ENSMUSG00000009734	91.5051	-0.70579	-1.63104	2.25317e-05	0.0239918	59.2716	76.0797	65.0168	62.6714	81.5484	95.0201	77.1427	105.859	106.941	185.5
PYGM	Pygm	ENSMUSG00000032648	1717.09	0.212867	1.15899	2.25589e-05	0.0239918	1866.58	1947.17	1948.07	1621.58	1832.23	1518.83	1723.72	1630.93	1570.39	1511.38
ARFIP2	Arfip2	ENSMUSG00000030881	2863.41	0.148838	1.10868	2.55253e-05	0.0239918	2882.81	2956.34	3203.95	2926.15	3090.93	2703.68	2653.14	2861.21	2695.58	2660.29
RAD23A	Rad23a	ENSMUSG00000003813	1468.93	0.171486	1.12622	2.60951e-05	0.0239918	1554.08	1567.5	1470.64	1561.91	1630.68	1453.46	1288.59	1429.51	1403.52	1329.37
VWA7	Vwa7	ENSMUSG00000007030	212.569	0.394998	1.31494	2.71991e-05	0.0239918	241.685	246.746	203.508	228.348	286.711	206.966	192.391	182.618	146.193	190.522
IGF2BP3	Igf2bp3	ENSMUSG00000029814	99.226	0.432167	1.34926	2.77764e-05	0.0239918	105.855	109.092	129.308	104.518	122.58	89.3654	77.9791	92.9022	77.9332	82.7277
LHX5	Lhx5	ENSMUSG00000029595	186.66	0.338871	1.26477	2.78412e-05	0.0239918	199.582	204.026	229.724	208.227	200.084	174.153	184.406	160.503	140.979	164.92
LGR6	Lgr6	ENSMUSG00000042793	182.306	-0.52965	-1.44358	3.23161e-05	0.0256206	177.132	131.945	134.304	163.346	138.134	162.736	194.349	204.735	304.217	212.16
ABCA4	Abca4	ENSMUSG00000028125	188.59	0.399137	1.31872	3.23166e-05	0.0256206	192.978	199.123	242.862	195.096	244.067	183.601	142.636	145.144	152.752	187.643
SH3TC1	Sh3tc1	ENSMUSG00000036553	76.7619	-0.78027	-1.71745	3.62694e-05	0.0269139	51.1198	58.4091	48.4523	62.6024	54.3276	83.3937	80.8439	82.4039	64.618	181.448
CTXND1	Gm2115	ENSMUSG00000097789	806.817	0.186713	1.13817	3.88348e-05	0.0269139	875.586	871.71	864.098	814.008	869.112	785.936	760.483	684.781	767.266	775.19
SLC4A5	Slc4a5	ENSMUSG00000068323	146.391	0.610553	1.52684	3.93796e-05	0.0269139	184.683	187.5	203.495	192.545	114.872	107.529	165.277	81.3651	114.794	111.851
TTYH2	Ttyh2	ENSMUSG00000034714	1694.9	0.197242	1.1465	4.37062e-05	0.0288752	1787.64	1854.77	1970.09	1674.79	1765.76	1536.46	1542.23	1625.09	1468.16	1724.05
NFATC2IP	Nfatc2ip	ENSMUSG00000030722	191.208	-0.360968	-1.28429	5.02536e-05	0.0311258	178.879	147.832	160.966	186.898	162.787	249.93	191.76	236.292	196.068	200.666
PLB1	Plb1	ENSMUSG00000029134	49.4514	-0.882461	-1.84352	5.52367e-05	0.0320435	41.0602	51.4354	20.1572	38.1628	24.8244	56.6005	41.484	85.4448	78.1351	57.2095
ASB10	Asb10	ENSMUSG00000038204	5.55357	1.86806	3.65043	5.65855e-05	0.0320435	8.97398	8.76598	9.44408	9.54846	6.36192	2.34448	4.67075	2.38669	3.03938	0
VWA3B	Vwa3b	ENSMUSG00000050122	46.3182	0.791657	1.73106	5.89382e-05	0.0321817	60.378	68.4665	33.4874	67.0281	63.8586	21.6198	39.8417	29.5442	40.0596	38.8987
MTF1	Mtf1	ENSMUSG00000028890	1126.92	0.216105	1.16159	6.00768e-05	0.0321817	1194.79	1122.63	1159.6	1337.29	1241.35	982.026	1117.03	970.704	1015.17	1128.58
EFHD1	Efhd1	ENSMUSG00000026255	758.814	0.256555	1.19462	6.83449e-05	0.0347332	853.573	885.368	908.357	712.844	769.548	691.551	679.972	730.615	616.693	739.615
TPMT	Tpmt	ENSMUSG00000021376	325.463	0.253536	1.19213	7.54736e-05	0.0369635	339.778	399.316	349.256	321.245	360.129	287.292	304.322	297.56	285.752	309.984
AGMO	Agmo	ENSMUSG00000050103	148.916	0.498516	1.41276	7.64634e-05	0.0369635	181.264	212.338	195.657	117.991	165.733	144.297	116.068	107.109	110.868	137.833
PLEKHH1	Plekhh1	ENSMUSG00000060716	2327.78	0.159544	1.11693	8.04257e-05	0.0379533	2535.74	2526.04	2427.09	2444.79	2343.93	2275.63	2349.21	2116.55	2027.21	2231.65
TEX261	Tex261	ENSMUSG00000014748	1481.11	0.146253	1.10669	8.98316e-05	0.0414061	1579.09	1533.88	1485.61	1540.75	1640.28	1407.77	1480.45	1359.97	1359.42	1423.87
KCNG4	Kcng4	ENSMUSG00000045246	1273.95	0.156321	1.11444	9.31227e-05	0.0419476	1345.94	1417.84	1380.9	1268.03	1298.3	1178.96	1275.37	1194.8	1169.93	1209.4
RBM3	Rbm3	ENSMUSG00000031167	2732.05	-0.160217	-1.11746	9.74728e-05	0.0429314	2671.6	2514.84	2411.97	2561.11	2742.86	2804.29	2921.58	3092.76	2880.64	2718.87
SLC4A2	Slc4a2	ENSMUSG00000028962	2089.02	0.224513	1.16838	0.000107117	0.0461534	2348.56	2160.71	2315.05	2133.37	2293.19	1809.16	2277.91	1874.3	1720.19	1957.72
GNG4	Gng4	ENSMUSG00000021303	1618.52	-0.320006	-1.24834	0.000111642	0.0470797	1453.1	1423.01	1457.08	1563.09	1301.78	1373.28	1649.25	1921.47	2176.2	1866.92
FAM163B	Fam163b	ENSMUSG00000009216	3570.65	-0.117885	-1.08514	0.00011572	0.0477826	3324.75	3451.35	3323.55	3463.61	3566.16	3771.12	3528.62	3789.43	3753.78	3734.13
VAC14	Vac14	ENSMUSG00000010936	966.254	0.152237	1.11129	0.000125506	0.0507659	1046.87	990.057	997.375	1040.73	1008.39	919.585	935.287	901.141	868.02	955.091
GRIN3B	Grin3b	ENSMUSG00000035745	47.0707	0.564818	1.4792	0.000223599	0.079138	55.4828	66.1516	59.9048	43.696	56.6732	31.1572	37.3179	35.9504	36.1605	48.2129
FKBPL	Fkbpl	ENSMUSG00000033739	160.186	0.393651	1.31371	0.000227818	0.0792166	162.814	202.101	211.239	152.117	180.57	132.095	169.6	151.138	119.571	120.618
CUX2	Cux2	ENSMUSG00000042589	2680.13	-0.168928	-1.12422	0.000242322	0.0814039	2589.02	2680.55	2309.26	2608.95	2427.85	3043.92	2748.99	2629.09	2814.54	2949.08
SEC14L5	Sec14l5	ENSMUSG00000091712	1314.48	0.191445	1.14191	0.000253738	0.0836049	1441.93	1353.56	1391.13	1346.58	1472.2	1275.66	1397.11	1150.79	1191.54	1124.26
HARS2	Hars2	ENSMUSG00000019143	832.093	-0.160419	-1.11761	0.000257311	0.0836049	793.146	815.593	754.501	782.575	782.946	867.609	887.056	941.689	872.374	823.44
EXT1	Ext1	ENSMUSG00000061731	1351.27	0.189043	1.14001	0.000294405	0.0937043	1485.96	1337.5	1479.92	1559.94	1334.83	1352.35	1203.36	1201.57	1200.11	1357.16
WDR62	Wdr62	ENSMUSG00000037020	81.2238	-0.574565	-1.48923	0.000299513	0.0937043	54.6564	94.2301	52.66	66.5205	56.7853	82.4686	97.9159	127.361	74.1946	105.445
FOXJ1	Foxj1	ENSMUSG00000034227	376.429	0.285418	1.21876	0.000304381	0.0937043	375.696	390.071	492.249	386.995	423.655	323.21	346.895	378.684	288.86	357.972
CDK7	Cdk7	ENSMUSG00000069089	506.518	0.220684	1.16529	0.000334638	0.100493	512.291	556.089	523.43	547.31	588.037	487.272	453.35	402.021	495.279	500.106
CDKL3	Cdkl3	ENSMUSG00000020389	266.822	-0.370229	-1.29256	0.000350165	0.103586	224.869	262.274	279.768	189.715	207.964	333.731	324.881	294.483	231.196	319.337
KRT18	Krt18	ENSMUSG00000023043	32.8874	0.661533	1.58176	0.000372429	0.108552	39.1572	42.1859	40.8028	42.0259	36.8561	19.1075	30.7871	16.9139	27.2661	33.7718
PATJ	Patj	ENSMUSG00000061859	1478.08	0.156223	1.11437	0.000380319	0.109245	1638.52	1490.85	1632.56	1469.35	1557.67	1453.34	1439.7	1432.19	1281.61	1384.97
NKX2-8	Nkx2-9	ENSMUSG00000058669	19.0943	1.04593	2.06469	0.000386086	0.109317	17.7212	21.076	40.2021	18.9612	30.9222	6.44805	13.5071	21.795	9.61423	10.6962
ALAS2	Alas2	ENSMUSG00000025270	366.461	-0.794166	-1.73407	0.000400686	0.111783	140.509	238.731	352.354	386.416	222.966	483.091	402.26	655.564	374.828	407.889
LYRM9	Lyrm9	ENSMUSG00000072640	1663.03	-0.185728	-1.13739	0.000406074	0.111783	1487.58	1526.57	1483.71	1744.07	1540.41	1898.7	1662.47	1706.16	1917.31	1663.31
PANX2	Panx2	ENSMUSG00000058441	3603.09	0.160294	1.11752	0.000433001	0.114395	3805.94	4056.63	3917.63	3555.68	3676.75	3029.06	3521.21	3424.18	3470.33	3573.54
FOLR1	Folr1	ENSMUSG00000001827	140.53	0.679201	1.60125	0.000435544	0.114395	151.18	250.565	255.407	98.635	110.661	105.765	102.004	132.67	105.588	92.8209
IRX3	Irx3	ENSMUSG00000031734	110.744	0.349999	1.27456	0.000435881	0.114395	116.701	114.474	151.42	120.254	119.215	95.4862	95.3924	97.7573	104.141	92.6007
KIAA1217	Etl4	ENSMUSG00000036617	2833.76	-0.126256	-1.09146	0.000441555	0.114395	2758.9	2580.28	2566.03	2831.05	2811.96	2993.82	2992.48	2808.28	3018.66	2976.11
ZNF276	Zfp276	ENSMUSG00000001065	1176.43	0.152867	1.11178	0.000444422	0.114395	1226.34	1263.61	1285.9	1153.29	1263.45	1053.95	1150.66	1100.13	1072.4	1194.57
ACOT11	Acot11	ENSMUSG00000034853	2274.17	0.161963	1.11881	0.000462553	0.117536	2387.17	2469.24	2553.81	2339.63	2255.37	2171.35	2315.77	1937.7	2079.72	2231.93
PKIA	Pkia	ENSMUSG00000027499	5137.72	-0.0918976	-1.06577	0.000483935	0.121413	4914.67	5059.62	4772	5126.22	4998.37	5213.33	5244.84	5277.13	5394.92	5376.07
SLC25A53	Slc25a53	ENSMUSG00000044348	473.51	-0.210066	-1.15674	0.000563929	0.139713	453.58	469.74	427.338	404.523	439.046	490.301	467.766	493.004	508.483	581.322
CACNG6	Cacng6	ENSMUSG00000078815	17.8716	-0.930868	-1.90642	0.000572159	0.140002	12.1538	13.0936	8.66209	14.1613	13.2963	27.4355	9.75385	25.087	26.6653	28.4076
SP9	Sp9	ENSMUSG00000068859	193.792	-0.327538	-1.25487	0.000592725	0.143266	183.074	152.349	184.99	159.626	179.899	173.813	195.632	223.401	229.553	255.581
HMCN1	Hmcn1	ENSMUSG00000066842	268.169	-0.60015	-1.51587	0.00060851	0.145309	197.524	198.588	207.274	232.033	224.23	233.836	197.351	244.742	411.32	534.792
PMM2	Pmm2	ENSMUSG00000022711	650.829	0.173195	1.12755	0.000625714	0.147639	700.699	675.975	680.892	735.4	655.799	656.859	620.887	612.079	614.429	555.269
CCSAP	Ccsap	ENSMUSG00000031971	1436.75	-0.129806	-1.09415	0.000648953	0.14796	1340.69	1394.92	1333.57	1422.26	1369.09	1509.92	1544.04	1547.12	1517.8	1388.05
LCT	Lct	ENSMUSG00000026354	136.645	0.505597	1.41971	0.000666115	0.14796	161.74	242.516	127.866	128.082	142.868	129.406	120.13	88.0804	94.8565	130.911
EFNB2	Efnb2	ENSMUSG00000001300	1516.89	-0.14984	-1.10945	0.000681625	0.14796	1371.12	1438.4	1361.7	1532.54	1489.69	1624.3	1522.64	1498.36	1633.51	1696.61
CALB1	Calb1	ENSMUSG00000028222	7241.98	0.109189	1.07862	0.000686004	0.14796	7308.19	7965.04	7773	7163.11	7370.63	7147.6	6973.54	7078.1	6788.41	6852.21
FANCM	Fancm	ENSMUSG00000055884	561.098	0.349844	1.27442	0.000704407	0.14796	763.02	549.929	498.342	526.514	810.506	522.03	479.357	448.427	513.171	499.683
RBM24	Rbm24	ENSMUSG00000038132	511.833	-0.162704	-1.11938	0.000710763	0.14796	457.726	472.333	488.955	497.915	498.957	530.201	553.551	532.093	534.692	551.906
HSPG2	Hspg2	ENSMUSG00000028763	951.578	0.331286	1.25813	0.000714487	0.14796	1005.44	928.243	880.585	1158.92	1325.97	729.608	753.635	1011.21	768.075	954.082
LCTL	Lctl	ENSMUSG00000032401	6.35182	-1.78815	-3.45373	0.000723112	0.14796	5.53293	1.26534	1.59491	3.39054	1.7139	11.8975	6.60253	6.56034	22.738	2.2222
ONECUT3	Onecut3	ENSMUSG00000045518	17.0437	0.846541	1.79818	0.000767449	0.152108	17.9228	14.6021	25.4154	23.0788	28.8426	11.9101	13.7197	9.20771	13.915	11.8232
OMP	Omp	ENSMUSG00000074006	27.6199	-1.05666	-2.08011	0.000829391	0.162758	23.5701	15.5004	14.7535	18.9056	16.8021	17.2684	20.6015	38.8144	28.8119	81.1711
TMEM45A	Tmem45a	ENSMUSG00000022754	22.6599	-1.08341	-2.11903	0.000873387	0.169711	9.52526	8.75861	36.5554	11.7361	9.96102	21.881	42.5229	34.9506	34.3376	16.3701
TWISTNB	Twistnb	ENSMUSG00000020561	365.602	-0.209412	-1.15622	0.000898242	0.172846	356.885	347.102	343.159	330.73	316.933	413.302	351.369	413.486	362.715	420.342
ARRDC1	Arrdc1	ENSMUSG00000026972	273.719	-0.248622	-1.18807	0.000923211	0.175943	253.102	228.058	229.141	242.19	299.561	290.139	310.911	317.119	295.355	271.616
DNAAF2	Dnaaf2	ENSMUSG00000020973	261.613	0.234173	1.17623	0.000964725	0.181491	301.581	270.192	283.276	264.036	293.212	249.008	266.276	231.144	210.735	246.667
CPM	Cpm	ENSMUSG00000020183	817.484	0.220755	1.16534	0.000970638	0.181491	821.486	976.589	1001.17	848.688	750.145	793.61	761.064	712.008	713.34	796.747
GHDC	Ghdc	ENSMUSG00000017747	272.752	0.231307	1.1739	0.0010118	0.18398	271.06	319.361	302.58	278.855	301.412	256.384	266.083	265.646	247.834	218.306
C6orf47	D17H6S53E	ENSMUSG00000043311	293.494	0.249874	1.1891	0.00107826	0.189162	340.086	275.955	308.845	352.168	317.936	234.029	261.848	277.345	264.681	302.043
SLC4A1AP	Slc4a1ap	ENSMUSG00000029141	852.82	-0.171983	-1.12661	0.00107837	0.189162	843.687	736.532	822.926	802.565	804.678	894.658	856.338	830.402	994.554	941.865
CARF	Carf	ENSMUSG00000026017	550.807	-0.256798	-1.19482	0.00108802	0.189162	511.502	489.072	445.919	565.243	493.944	628.378	700.618	483.463	614.066	575.871
CDR2L	Cdr2l	ENSMUSG00000050910	1130.49	0.154389	1.11295	0.00110224	0.189968	1219.75	1182.02	1305.57	1100.17	1145.98	1078.79	1095.44	1086.18	988.578	1102.4
LLGL1	Llgl1	ENSMUSG00000020536	3126.76	0.0978527	1.07018	0.00113002	0.192304	3225.09	3246.72	3343.23	3207.64	3137.39	2976.42	3181.79	2953.68	3034.27	2961.38
DAO	Dao	ENSMUSG00000042096	213.298	0.368729	1.29122	0.00113519	0.192304	268.299	287.119	239.614	175.204	230.663	161.425	189.314	186.627	162.432	232.283
NOTCH4	Notch4	ENSMUSG00000015468	474.519	-0.397755	-1.31746	0.0011705	0.193189	414.137	406.262	397.136	437.149	387.944	481.052	472.096	750.132	362.767	636.516
HOXB2	Hoxb2	ENSMUSG00000075588	18.1027	1.25945	2.39405	0.00118618	0.193189	36.8114	15.12	43.4366	16.4063	16.3092	1.97822	15.5044	8.04488	19.9885	7.42783
PHKB	Phkb	ENSMUSG00000036879	1116.33	0.163786	1.12022	0.00119439	0.193189	1261.48	1158.31	1198.42	1081.58	1197.32	952.927	1009.6	1110.87	1098.05	1094.77
PCDHGA3	Pcdhga3	ENSMUSG00000104346	876.632	-0.21331	-1.15934	0.00120311	0.193189	797.513	764.948	732.869	914.914	848.779	882.717	1026.36	816.488	1012.25	969.486
KCNJ13	Kcnj13	ENSMUSG00000079436	88.8261	0.514794	1.42879	0.00120865	0.193189	89.1614	109.074	140.053	84.4146	98.505	65.1242	68.5166	59.9131	61.6852	111.813
SLC5A7	Slc5a7	ENSMUSG00000023945	291.422	0.28216	1.21601	0.00124138	0.196834	317.355	288.841	380.63	322.958	289.889	239.088	292.544	216.554	285.705	280.655
DAAM2	Daam2	ENSMUSG00000040260	4698.28	0.180865	1.13356	0.00127225	0.197375	5342.8	5220.48	4889.44	4566.9	4938.66	4720.65	4777.74	3842.18	4096.71	4587.28
RSAD2	Rsad2	ENSMUSG00000020641	39.7071	-0.625508	-1.54275	0.00127333	0.197375	34.6536	21.7457	23.2628	37.3161	38.8164	32.0161	63.5914	45.9333	45.9585	53.7772
ZDHHC7	Zdhhc7	ENSMUSG00000031823	1163.33	0.129241	1.09372	0.00127698	0.197375	1226.29	1220.7	1235.63	1180.63	1213.25	1203.15	1049.02	1078.13	1113.26	1113.21
APLN	Apln	ENSMUSG00000037010	776.97	0.212347	1.15857	0.00130129	0.197375	869.965	848.774	908.245	798.437	744.583	714.08	652.21	768.661	643.802	820.94
SYCP1	Sycp1	ENSMUSG00000027855	81.6513	0.520248	1.4342	0.00131455	0.197375	128.899	76.8614	88.4307	67.4874	119.606	57.3475	66.8503	55.4063	85.5673	70.0577
GRHPR	Grhpr	ENSMUSG00000035637	672.639	0.217952	1.16308	0.00131592	0.197375	739.643	720.581	794.456	646.604	714.885	595.607	627.231	662.574	524.64	700.169
KCNJ10	Kcnj10	ENSMUSG00000044708	9865.22	0.131868	1.09571	0.00131982	0.197375	10664.1	10128.8	10782.2	10190.1	9811.79	9036.53	9374.81	8717.18	9695.1	10251.5
ENDOD1	Endod1	ENSMUSG00000037419	4848.25	0.180772	1.13349	0.00132447	0.197375	5134.3	5144.25	6001.83	4702.05	4775.33	4384.36	4378.54	4625.69	4350.46	4985.65
ZMYM2	Zmym2	ENSMUSG00000021945	2593.1	-0.176445	-1.1301	0.00138585	0.204981	2403.71	2402.29	2123.02	2503.86	2743.1	2847.67	2808.12	2620.15	2933.07	2546.01
PNPLA2	Pnpla2	ENSMUSG00000025509	1068	0.245474	1.18548	0.00141144	0.205722	1200.14	1133.95	1394.57	1052.79	1010.64	867.752	1030.05	1078.56	869.384	1042.16
ENGASE	Engase	ENSMUSG00000033857	374.907	0.383231	1.30426	0.00141162	0.205722	452.248	313.241	364.912	436.314	558.388	283.877	325.478	398.965	353.26	262.386
CEP89	Cep89	ENSMUSG00000023072	474.262	0.243729	1.18405	0.00146659	0.209121	507.687	407.319	509.806	540.065	609.21	401.572	457.136	433.141	433.993	442.695
ADH1C	Adh1	ENSMUSG00000074207	12.5232	0.946452	1.92713	0.00148245	0.209121	13.6669	19.3435	18.909	17.5017	13.0542	5.31147	4.5484	12.7331	8.82764	11.3359
ARHGEF26	Arhgef26	ENSMUSG00000036885	936.47	0.219531	1.16436	0.00149349	0.209121	916.445	1156.01	1040.39	1078.4	848.715	890.14	787.976	822.152	923.067	901.406
ATP11A	Atp11a	ENSMUSG00000031441	3376.99	0.194422	1.14427	0.00149839	0.209121	3472.97	3570.36	3711.07	3460.86	3806.57	3432.83	3239.15	2531.23	3351.65	3193.21
ENSA	Ensa	ENSMUSG00000038619	7403.54	-0.0834165	-1.05952	0.00151261	0.209121	7077.66	7266.12	7215.71	7176.69	7213.26	7411.58	7523.92	8035.95	7627.15	7487.42
MCM3	Mcm3	ENSMUSG00000041859	83.4439	0.494586	1.40892	0.00151834	0.209121	86.9146	117.382	134.98	83.9686	67.5231	58.6798	54.6497	76.9891	77.291	76.0606
ESYT1	Esyt1	ENSMUSG00000025366	563.885	0.179236	1.13228	0.0015199	0.209121	631.474	538.154	600.749	616.734	607.571	498.089	529.23	557.605	568.873	490.37
DOC2GP	Doc2g	ENSMUSG00000024871	308.166	-0.537551	-1.45151	0.00152989	0.209121	297.399	216.415	301.421	236.539	205.489	235.453	223.604	517.975	378.89	468.476
PPP1R3B	Ppp1r3b	ENSMUSG00000046794	55.8855	0.409136	1.32789	0.00161964	0.219872	60.5076	66.4424	64.3307	57.0014	70.4809	47.3182	52.3183	48.7541	44.833	46.8686
ST6GALNAC3	St6galnac3	ENSMUSG00000052544	562.252	-0.298572	-1.22993	0.00163875	0.220379	555.983	473.958	470.46	426.839	591.619	482.909	751.441	667.813	602.279	599.221
NUDT11	Nudt10	ENSMUSG00000073293	573.57	-0.143581	-1.10464	0.00166045	0.220379	524.249	537.191	572.1	551.047	542.485	617.523	595.863	603.988	584.971	606.285
RPS27	Rps27	ENSMUSG00000090733	72.3619	0.740984	1.67132	0.00167597	0.220379	149.003	57.0756	54.6011	132.973	60.0782	42.421	51.9017	76.0017	48.9826	50.5814
RPS6KB2	Rps6kb2	ENSMUSG00000024830	1023.9	-0.286306	-1.21951	0.00167652	0.220379	907.171	798.576	754.746	1064.64	1087.98	982.751	1335.53	1170.67	1134.42	1002.54
ARHGEF33	Arhgef33	ENSMUSG00000054901	910.091	0.135577	1.09853	0.00168992	0.220379	898.966	990.252	986.98	906.23	983.03	877.229	872.066	852.092	832.63	901.433
MAL2	Mal2	ENSMUSG00000024479	3416.14	-0.083614	-1.05967	0.00169009	0.220379	3245.26	3300.49	3274.43	3359.9	3410.82	3559.86	3424.25	3571.35	3467.36	3547.65
ARHGEF39	Arhgef39	ENSMUSG00000051517	23.4203	-0.834759	-1.78356	0.00172608	0.223601	15.7533	13.4261	33.1259	9.45272	15.0588	15.4579	35.5682	29.258	32.7525	34.3492
ADAMTSL1	Adamtsl1	ENSMUSG00000066113	247.221	0.262892	1.19988	0.00174302	0.224329	282.381	224.97	261.358	283.568	299.141	237.407	198.294	200.97	237.219	246.906
SYCP2	Sycp2	ENSMUSG00000060445	37.5662	-0.737247	-1.66699	0.0017646	0.225641	36.108	31.3116	26.6725	27.1561	18.096	88.4856	38.5221	33.1564	37.492	38.6621
TGM7	Tgm7	ENSMUSG00000079103	12.4516	0.871989	1.83018	0.00182644	0.230569	14.8578	20.6934	14.5606	12.567	17.9418	10.8447	8.0798	9.25485	8.01481	7.70109
PRR18	Prr18	ENSMUSG00000055945	1718.44	0.219657	1.16446	0.00183804	0.230569	1958.68	1794.94	2090.43	1543.3	1857.52	1563.58	1546.21	1645.88	1376.53	1807.36
UBE2E3	Ube2e3	ENSMUSG00000027011	1901.76	-0.115967	-1.0837	0.00187885	0.234206	1816.31	1895.43	1854.66	1801.76	1759.5	1889.88	1892.21	2109.18	1979.1	2019.55
TMEM254	Tmem254a	ENSMUSG00000072676	358.083	-0.33746	-1.26353	0.00189269	0.234458	270.263	385.285	244.004	323.081	361.095	424.387	382.357	486.165	327.752	376.441
GIPR	Gipr	ENSMUSG00000030406	68.3798	-0.425939	-1.34345	0.00190898	0.235006	68.6954	50.376	40.8078	66.5415	66.031	72.4732	74.446	88.6974	72.1979	83.5321
MAFF	Maff	ENSMUSG00000042622	54.1496	-0.484346	-1.39895	0.00192444	0.235447	41.2126	45.7951	50.4792	42.6587	45.4913	39.4692	76.5212	67.1569	66.8961	65.8161
B3GALT5	B3galt5	ENSMUSG00000074892	2023.29	0.198677	1.14765	0.00194513	0.236512	2372.39	2264.6	2321.91	1818.76	2033.19	1897.72	1859.59	1884.68	1693.75	2086.33
OSBPL7	Osbpl7	ENSMUSG00000038534	696.924	0.178081	1.13138	0.00195701	0.236512	696.17	765.19	689.856	696.9	852.306	627.292	697.67	657.691	624.563	661.603
PPFIA2	Ppfia2	ENSMUSG00000053825	2825.26	-0.10679	-1.07683	0.00204034	0.245088	2632.69	2654.14	2624.06	2792.43	2905.45	3001.08	2871.57	2915.08	3013.14	2843.01
KCNAB2	Kcnab2	ENSMUSG00000028931	10798.5	0.119656	1.08648	0.00205942	0.245889	11546	11288.9	10949.1	10780.1	11663.2	10057.3	10913.9	9763.15	9910.47	11112.5
POLR3G	Polr3g	ENSMUSG00000035834	139.282	0.358572	1.28216	0.00207495	0.246261	174.111	140.976	193.842	127.603	146.539	147.216	131.678	122.533	102.349	105.972
NFIC	Nfic	ENSMUSG00000055053	4634.77	0.151527	1.11074	0.00209642	0.247328	4927.35	4694.38	4517.22	5050.51	5198.33	4431.39	4837.96	3939.53	4233.26	4517.73
AGPAT2	Agpat2	ENSMUSG00000026922	27.4645	0.602038	1.51786	0.00212059	0.248698	36.0386	31.5769	42.2374	30.0465	25.0785	20.727	28.4531	18.8118	19.3936	22.2816
HNMT	Hnmt	ENSMUSG00000026986	458.287	-0.195099	-1.1448	0.00216565	0.25142	414.819	407.071	487.967	426.33	402.226	524.42	431.454	484.451	518.028	486.102
ABHD12B	Abhd12b	ENSMUSG00000090121	82.6293	0.49314	1.40751	0.00216916	0.25142	112.312	72.8317	75.2484	108.946	114.169	98.433	49.6179	68.3406	61.8959	64.4982
UCP2	Ucp2	ENSMUSG00000033685	1365.43	0.250134	1.18932	0.00221231	0.253184	1382.92	1574.8	1839.96	1376.93	1242.97	1262.3	1257.1	1325.25	1048.54	1343.53
ENPP2	Enpp2	ENSMUSG00000022425	15026.7	0.196461	1.14588	0.00221501	0.253184	15671.1	17651.5	18423.5	14809.8	13682.9	14142.4	15223.3	13163.3	13161.8	14337.9
FASTKD1	Fastkd1	ENSMUSG00000027086	448.853	-0.169211	-1.12444	0.00222271	0.253184	431.435	403.204	411.613	419.788	445.881	495.873	510.266	439.565	452.305	478.596
CCDC92	Ccdc92	ENSMUSG00000037979	3098.63	0.122623	1.08871	0.00227024	0.257121	3384.39	3282.13	3318.4	3038.35	3125.56	2725.81	2994.55	3127.15	3034.36	2955.59
IQSEC1	Iqsec1	ENSMUSG00000034312	10240.4	0.117757	1.08505	0.00230626	0.258248	10818.2	10858.1	10348.1	10551.6	10710.3	10091.7	10583.1	8908.64	9543.64	9990.72
DNAH11	Dnah11	ENSMUSG00000018581	193.594	0.346278	1.27128	0.00233504	0.260003	218.066	236.872	197.853	235.352	192.037	223.565	130.269	185.199	142.546	174.186
SLC22A4	Slc22a4	ENSMUSG00000020334	464.174	0.204529	1.15231	0.00239507	0.264384	541.674	499.51	470.97	467.739	503.6	490.119	464.184	417.71	377.41	408.822
HTRA3	Htra3	ENSMUSG00000029096	226.689	0.284284	1.21781	0.00240107	0.264384	231.22	264.167	313.666	231.554	204.336	183.811	223.303	193.348	209.238	212.245
PTPN21	Ptpn21	ENSMUSG00000021009	379.881	-0.176182	-1.12989	0.00242482	0.264504	347.004	343.63	363.845	352.786	377.143	408.003	431.534	414.166	398.462	362.234
FGF1	Fgf1	ENSMUSG00000036585	2476.58	0.188536	1.13961	0.00243463	0.264504	2647.53	2744.26	2891.84	2415.88	2489.99	2144	2349.41	2124.08	2221.35	2737.44
S1PR5	S1pr5	ENSMUSG00000045087	815.173	0.189598	1.14045	0.00247145	0.264504	853.833	918.165	940.948	799.214	829.901	722.98	802.808	835.906	653.175	794.803
INTS8	Ints8	ENSMUSG00000040738	793.059	-0.18427	-1.13624	0.00248407	0.264504	773.011	729.55	721.861	751.876	732.246	852.394	919.468	884.028	873.559	692.593
CALML4	Calml4	ENSMUSG00000032246	56.0943	0.513584	1.42759	0.00250057	0.264504	60.1852	69.9572	100.294	53.1086	46.5869	45.7442	44.7955	51.9316	39.7922	48.5474
SLC23A3	Slc23a3	ENSMUSG00000026205	10.7418	0.923742	1.89703	0.00254556	0.264504	16.7204	16.2931	10.4831	11.5374	15.041	7.84301	6.20337	5.71638	10.8603	6.71987
KLHL6	Klhl6	ENSMUSG00000043008	45.3009	0.483273	1.39791	0.00255131	0.264504	60.2319	45.3599	46.8297	52.9781	59.2385	35.7733	27.7407	49.2083	33.6281	42.0207
SLC6A9	Slc6a9	ENSMUSG00000028542	2462.67	0.158384	1.11604	0.00256349	0.264504	2773.89	2507.07	2597.67	2485.38	2623.62	2157.18	2263.5	2164.1	2373.9	2680.36
RFFL	Rffl	ENSMUSG00000020696	634.477	0.174028	1.1282	0.00256465	0.264504	654.597	689.533	732.481	660.907	624.07	532.4	650.82	629.824	601.11	569.029
MYRF	Myrf	ENSMUSG00000036098	3511.07	0.163945	1.12035	0.0025665	0.264504	3613.18	3798.52	3890.98	3826.37	3418.94	3350.67	3790.89	2947.51	3125.35	3348.34
TRUB2	Trub2	ENSMUSG00000039826	819.532	0.270652	1.20635	0.00257564	0.264504	700.945	1039.32	1095.08	902.037	748.618	709.957	735.063	750.899	790.017	723.385
EPHX1	Ephx1	ENSMUSG00000038776	691.488	0.223254	1.16736	0.00270329	0.274531	662.633	798.398	880.658	707.395	678.012	681.484	573.954	692.952	575.093	664.301
TEFM	Tefm	ENSMUSG00000046909	104.812	0.32556	1.25315	0.002709	0.274531	110.102	124.885	126.55	113.745	108.535	88.3501	80.4663	107.822	79.2087	108.456
RASSF2	Rassf2	ENSMUSG00000027339	1797.93	0.16006	1.11733	0.00272811	0.274531	1848.47	1905.18	2090.93	1785.43	1856.83	1695.47	1739.97	1646.63	1515.05	1895.28
CILP2	Cilp2	ENSMUSG00000044006	88.3231	0.36408	1.28706	0.00273682	0.274531	106.125	115.814	93.9675	83.2265	97.5743	63.0567	65.6594	83.864	83.7115	90.2313
SZRD1	Szrd1	ENSMUSG00000040842	1008.78	0.193484	1.14352	0.00274883	0.274531	1018.19	1044.22	1110.56	1129.17	1077.98	857.758	974.582	922.55	829.628	1123.14
CENPO	Cenpo	ENSMUSG00000020652	163.1	0.285648	1.21896	0.00275639	0.274531	197.84	211.046	145.214	181.13	159.911	153.719	143.25	162.105	138.827	137.958
FADS6	Fads6	ENSMUSG00000044788	1434.71	0.171517	1.12624	0.00279397	0.275922	1622.02	1527.29	1456.01	1356.95	1635.9	1359.89	1387.16	1225.65	1272.78	1503.5
FRMD3	Frmd3	ENSMUSG00000049122	226.155	-0.249109	-1.18847	0.00279958	0.275922	210.508	207.158	201.489	202.615	212.606	222.643	204.928	239.21	276.908	283.482
SCGN	Scgn	ENSMUSG00000021337	25.2935	-1.01168	-2.01626	0.00281213	0.275922	18.654	12.8104	25.7254	20.6448	6.01598	16.1127	13.8755	48.9614	36.8112	53.3236
LGI3	Lgi3	ENSMUSG00000033595	6308.4	0.0960157	1.06882	0.00286416	0.278273	6440.11	6733.47	6689.17	6280.49	6445.62	5975	6410.88	6254.2	6073.41	5781.64
RBP3	Rbp3	ENSMUSG00000041534	7.86421	1.4592	2.74956	0.00300199	0.288832	29.8538	4.84555	12.4976	4.21135	6.00993	3.64329	4.57695	3.71456	3.50305	5.78599
CNN1	Cnn1	ENSMUSG00000001349	19.522	1.10174	2.14613	0.00303551	0.29047	30.2046	37.4739	46.7582	16.985	5.08975	17.4418	10.2747	8.86025	10.5437	11.588
PTGS2	Ptgs2	ENSMUSG00000032487	208.156	-0.253693	-1.19226	0.00304832	0.29047	193.94	191.078	162.119	186.092	215.582	228.179	246.764	199.017	205.176	253.609
IQCA1	Iqca	ENSMUSG00000026301	25.4217	0.865114	1.82148	0.00309641	0.29364	20.2913	31.468	42.9931	34.2437	34.5097	12.0487	10.5642	9.32267	28.3005	30.4751
CEP128	Cep128	ENSMUSG00000061533	156.209	-0.378868	-1.30032	0.00328424	0.30955	159.27	103.389	137.517	144.695	131.935	137.679	187.88	150.549	168.382	240.793
INA	Ina	ENSMUSG00000034336	7550.2	0.0765367	1.05448	0.00330313	0.30955	7684.23	7637.01	7979.05	7951.72	7498.07	7162.15	7498.48	7334.72	7264.56	7492.02
BACE2	Bace2	ENSMUSG00000040605	218.164	-0.34829	-1.27305	0.00332282	0.30955	140.854	187.489	254.691	220.727	157.312	227.85	272.236	218.538	254.521	247.417
PTPRO	Ptpro	ENSMUSG00000030223	1433.92	-0.178835	-1.13197	0.00334753	0.30955	1284.13	1317.34	1416.34	1507.79	1200.51	1378.5	1437.09	1489.25	1674.34	1633.89
LRRC61	Lrrc61	ENSMUSG00000073096	767.538	0.14217	1.10356	0.00336014	0.30955	851.348	790.64	869.205	759.128	756.694	758.458	703.259	727.601	753.971	705.071
GPR37	Gpr37	ENSMUSG00000039904	2198.28	0.144963	1.1057	0.00336118	0.30955	2421.03	2336.89	2318.67	2071.59	2395.57	2111.22	1930.16	2187.58	1954.95	2255.1
IFI27L2	Ifi27l2a	ENSMUSG00000079017	14.0206	-0.862876	-1.81866	0.00340323	0.30955	6.83602	9.19047	19.6713	6.25639	8.09403	15.799	18.2621	19.8876	15.1901	21.0186
SNX19	Snx19	ENSMUSG00000031993	2352.99	0.101453	1.07285	0.00340413	0.30955	2379.54	2477.47	2440.15	2516.7	2364.23	2203.18	2248.29	2166.43	2348.94	2384.93
TSR1	Tsr1	ENSMUSG00000038335	789.398	-0.203279	-1.15131	0.00340473	0.30955	726.678	692.082	723.982	693.734	833.361	733.94	847.577	1006.05	834.223	802.349
TSPAN9	Tspan9	ENSMUSG00000030352	3345.77	0.103704	1.07453	0.00345642	0.310655	3353.61	3742.67	3406.63	3500.52	3324.17	3205.91	3275.17	3149.09	3348.23	3151.69
TTC38	Ttc38	ENSMUSG00000035944	302.795	-0.229294	-1.17226	0.00346002	0.310655	294.501	286.492	270.916	248.718	288.318	311.228	385.711	308.64	279.558	353.871
NACC1	Nacc1	ENSMUSG00000001910	4348.21	0.0990698	1.07108	0.00346392	0.310655	4410.78	4613.15	4447.71	4567.25	4446.05	4319.59	4272.63	3904.89	4092.85	4407.2
NINL	Ninl	ENSMUSG00000068115	246.92	-0.262546	-1.19959	0.00350847	0.313233	204.874	206.436	184.421	262.641	268.16	292.004	273.401	267.691	258.745	250.828
HEATR6	Heatr6	ENSMUSG00000000976	793.884	-0.165362	-1.12145	0.0035575	0.315904	748.205	777.397	691.67	767.624	754.268	796.752	883.366	730.935	880.13	908.495
UBE2L6	Ube2l6	ENSMUSG00000027078	140.985	-0.36839	-1.29091	0.00357026	0.315904	112.768	121.324	137.709	133.042	110.83	170.848	143.152	205.852	108.552	165.77
CDK18	Cdk18	ENSMUSG00000026437	1229.79	0.138582	1.10082	0.00363927	0.319161	1277.86	1191.76	1408.21	1199.38	1370.78	1192.5	1160.81	1207.95	1121.69	1167.03
PTPN11	Ptpn11	ENSMUSG00000043733	7226.22	0.109598	1.07893	0.00369428	0.321053	7473.9	7673.98	8074.75	7063.4	7215.82	6949.19	6967.2	6949.17	6581.36	7313.4
SLC38A6	Slc38a6	ENSMUSG00000044712	1280.63	0.127368	1.0923	0.00373308	0.321053	1342.39	1232.56	1384.13	1330.96	1396.85	1207.45	1296.85	1167.2	1279.91	1168.03
PLK2	Plk2	ENSMUSG00000021701	3825.14	-0.0837826	-1.05979	0.0037684	0.321053	3630.27	3758.7	3675.53	3710.88	3795.43	3833.75	3963.68	3858.22	3880.62	4144.28
IL6ST	Il6st	ENSMUSG00000021756	2840.86	0.123256	1.08919	0.0037768	0.321053	3010.98	3030.85	2898.93	2967.21	2899.78	2788.99	2812.97	2405.28	2701.29	2892.32
SSPN	Sspn	ENSMUSG00000030255	402.151	0.239585	1.18065	0.00379044	0.321053	433.593	430.146	545.561	384.269	384.511	374.184	335.844	345.267	375.635	412.5
LCAT	Lcat	ENSMUSG00000035237	742.549	0.211293	1.15773	0.00385128	0.324066	755.393	875.234	937.371	699.587	716.69	670.822	661.599	728.617	626.71	753.472
TRPC4	Trpc4	ENSMUSG00000027748	579.523	-0.150988	-1.11033	0.00388709	0.325072	547.488	533.552	520.879	581.381	564.359	599.928	577.412	590.51	674.651	605.073
DDX23	Ddx23	ENSMUSG00000003360	2153.7	-0.118432	-1.08555	0.00391359	0.325913	2031.69	2208.78	2030.13	1930.65	2124.57	2157.68	2276.27	2124.03	2362.71	2290.48
HSPB3	Hspb3	ENSMUSG00000051456	40.4602	-0.463685	-1.37906	0.00396995	0.329223	33.6488	31.6735	34.0537	40.9953	29.6334	44.933	49.5814	38.1208	57.4836	44.4789
LIMD1	Limd1	ENSMUSG00000025239	396.996	0.180551	1.13332	0.00400131	0.330442	403.274	410.521	494.704	386.83	415.899	373.136	366.239	371.771	359.328	388.26
PPP1R14A	Ppp1r14a	ENSMUSG00000037166	443.132	0.280436	1.21456	0.00402994	0.331232	542.793	494.472	538.189	369.719	484.967	411.262	384.141	501.01	347.105	357.66
ANKS4B	Anks4b	ENSMUSG00000030909	9.13988	-0.964105	-1.95085	0.00404431	0.331232	7.11281	6.94889	4.42104	4.15369	8.49815	13.383	9.29075	11.8073	16.1574	9.62578
ALDH9A1	Aldh9a1	ENSMUSG00000026687	889.107	0.148509	1.10842	0.00410313	0.331622	938.51	903.088	935.21	846.964	1053.23	880.043	848.411	841.871	788.092	855.656
NR1H2	Nr1h2	ENSMUSG00000060601	1512.05	0.132371	1.09609	0.00412403	0.331622	1540.74	1596.93	1714.91	1559.69	1494.99	1382.19	1410.55	1555.35	1353.78	1511.32
CLIC4	Clic4	ENSMUSG00000037242	4267.57	0.13142	1.09537	0.00412973	0.331622	4390.12	4724.44	4828.35	4225.11	4139.71	3923.44	4044.97	4040.36	3922.11	4437.04
MTA3	Mta3	ENSMUSG00000055817	2183.5	0.0961911	1.06895	0.00413273	0.331622	2200.76	2283.78	2334.29	2249.95	2214.23	2141.52	2111.61	1985.1	2114.07	2199.74
ANAPC15	Anapc15	ENSMUSG00000030649	554.605	0.204541	1.15232	0.00419458	0.334784	590.029	561.016	594.072	570.711	654.212	451.891	489.766	606.898	558.844	468.612
ITGAD	Itgad	ENSMUSG00000070369	47.6049	0.501751	1.41593	0.00420711	0.334784	44.2509	45.6503	79.1507	63.1359	47.201	48.1044	42.9615	31.921	41.852	31.8209
PKP4	Pkp4	ENSMUSG00000026991	6537.49	0.0999201	1.07171	0.00422792	0.334784	6724.54	6516.13	7255.71	6481.71	6842.12	6554.54	6401.59	6343.4	5983.12	6272.01
TUSC3	Tusc3	ENSMUSG00000039530	4466.96	-0.0979857	-1.07028	0.00430341	0.335302	4263.24	4122.95	4470.14	4351	4373.38	4400.36	4406.67	4836.14	4686.48	4759.26
FGL1	Fgl1	ENSMUSG00000031594	6.0016	-1.22363	-2.33533	0.00431123	0.335302	2.66285	2.02972	5.54218	3.1292	4.84913	5.61671	7.09935	10.909	11.4393	6.73852
TMEM241	Tmem241	ENSMUSG00000049411	201.941	-0.226391	-1.1699	0.00431604	0.335302	169.22	167.06	191.055	194.07	211.783	225.856	201.077	227.766	227.675	203.844
SYT3	Syt3	ENSMUSG00000030731	1904.2	0.110516	1.07961	0.0043285	0.335302	1954.48	2084.95	1859.43	2112.09	1874.56	1862.23	1825.38	1830.55	1823.5	1814.87
BAIAP2L2	Baiap2l2	ENSMUSG00000018126	44.4942	0.766566	1.70122	0.00433084	0.335302	45.6982	78.427	38.549	31.3081	86.3107	47.1107	14.3885	29.7918	31.2245	42.1338
KIF14	Kif14	ENSMUSG00000041498	26.0957	0.897744	1.86315	0.00436504	0.336201	82.3254	24.9018	18.5346	31.5969	16.4359	20.9104	19.7292	13.5338	19.5685	13.4209
PPP2R1B	Ppp2r1b	ENSMUSG00000032058	571.11	-0.140381	-1.1022	0.00440608	0.336201	563.574	506.291	531.597	558.771	556.139	596.605	623.419	601.124	559.059	614.522
RAB37	Rab37	ENSMUSG00000020732	433.118	0.17036	1.12534	0.00442463	0.336201	481.983	465.739	466.906	405.307	473.191	394.147	398.429	452.903	393.13	399.444
CHFR	Chfr	ENSMUSG00000014668	1457.2	-0.16225	-1.11903	0.00442727	0.336201	1390.91	1427.89	1346.56	1360.07	1349.36	1587.71	1622.54	1486.47	1708.75	1291.78
PAOX	Paox	ENSMUSG00000025464	278.711	0.230823	1.1735	0.00445145	0.336747	311.741	301.486	277.412	299.253	311.699	225.484	232.904	287.477	233.843	305.814
PIP4K2A	Pip4k2a	ENSMUSG00000026737	2583.4	0.128971	1.09351	0.00447023	0.336882	2810.8	2748.45	2849.19	2486.52	2597.17	2388.27	2439.2	2454.02	2343.23	2717.17
IGFBPL1	Igfbpl1	ENSMUSG00000035551	100.662	-0.460076	-1.37561	0.00451817	0.338725	76.705	85.4547	76.2184	123.561	63.0273	97.6346	77.2089	138.643	135.44	132.731
CA14	Car14	ENSMUSG00000038526	481.802	0.271301	1.2069	0.00454058	0.338725	498.736	508.857	687.729	424.085	514.832	408.254	511.155	435.641	382.07	446.664
XKRX	Xkrx	ENSMUSG00000031258	55.9352	-0.420539	-1.33843	0.00455763	0.338725	44.6553	41.1096	58.5821	47.1635	47.3773	48.2457	77.0589	60.5065	59.3397	75.3135
CIAPIN1	Ciapin1	ENSMUSG00000031781	1636.6	0.111234	1.08015	0.00456305	0.338725	1623.16	1665.15	1668.79	1778.95	1763.76	1505.65	1599.91	1645.11	1499.09	1616.44
SYT2	Syt2	ENSMUSG00000026452	5433.35	0.195925	1.14546	0.0045985	0.339035	6088.9	5827.34	5188.69	5733.28	6166.89	5262.46	5564.53	3944.3	5273.93	5283.2
XKR8	Xkr8	ENSMUSG00000037752	175.325	0.28566	1.21897	0.00460144	0.339035	182.494	160.614	213.09	217.023	189.906	156.859	146.076	143.914	142.476	200.801
MAP3K1	Map3k1	ENSMUSG00000021754	466.827	-0.27131	-1.2069	0.00465234	0.34077	517.386	399.021	355.203	402.357	439.275	478.022	620.363	488.087	554.504	414.048
CLVS2	Clvs2	ENSMUSG00000019785	740.121	-0.155792	-1.11403	0.00465936	0.34077	666.179	764.169	760.554	654.573	656.644	726.026	798.23	829.66	787.315	757.855
INSRR	Insrr	ENSMUSG00000005640	29.4234	0.546966	1.46101	0.00467701	0.340803	41.2019	32.0653	38.6743	23.828	38.4723	23.7974	28.7666	20.8528	27.8168	18.7589
LEPR	Lepr	ENSMUSG00000057722	132.785	-0.330582	-1.25752	0.00472195	0.342817	101.375	120.852	112.592	133.232	117.435	176.739	185.542	125.96	125.434	128.685
FAM20A	Fam20a	ENSMUSG00000020614	529.616	0.178871	1.132	0.00481719	0.348455	573.735	569.751	653.254	498.041	516.88	490.731	533.618	501.102	478.048	480.997
AHNAK2	Ahnak2	ENSMUSG00000072812	291.769	0.256618	1.19467	0.00485351	0.349806	315.61	318.121	337.918	334.73	280.699	223.565	325.393	220.482	296.096	265.079
HBA2	Hba-a1	ENSMUSG00000069919	8858.8	-0.742291	-1.67283	0.00488744	0.350975	3767.39	6279	8869.21	9086.58	5142.13	11668.9	9702.5	18287.1	7556.29	8228.9
ADAMTS19	Adamts19	ENSMUSG00000053441	49.7612	-0.513411	-1.42742	0.0049464	0.352653	50.7043	25.2053	34.8215	56.7279	37.9645	58.2012	40.5457	62.7061	64.5011	66.2344
GRIP1	Grip1	ENSMUSG00000034813	670.051	-0.193604	-1.14362	0.00501518	0.356275	599.732	586.97	576.956	715.912	646.058	698.848	758.62	632.823	814.816	669.772
QRFPR	Qrfpr	ENSMUSG00000058400	87.9219	-0.349263	-1.27391	0.00506361	0.358431	74.2251	84.8615	76.1056	74.3606	77.1166	108.341	95.0553	78.6437	126.295	84.2138
NUP62	Nup62	ENSMUSG00000109511	864.739	0.115669	1.08348	0.00509424	0.359316	913.955	893.721	891.504	863.982	934.349	795.726	815.725	835.799	824.311	878.321
ESRRB	Esrrb	ENSMUSG00000021255	171.401	0.223971	1.16794	0.00516652	0.359394	198.217	178.666	185.049	170.497	190.936	160.654	163.727	145.499	173.384	147.378
HBB	Hbb-bt	ENSMUSG00000073940	2105.38	-0.771296	-1.7068	0.0052135	0.359394	777.642	1434.94	2018.6	2313.37	1234.12	2969.52	1821.74	4269.44	1894.03	2320.39
C1orf162	I830077J02Rik	ENSMUSG00000074342	25.7031	-0.621946	-1.53895	0.00521556	0.359394	17.9518	18.2182	20.2691	22.0375	22.1494	46.548	20.3025	37.9183	28.5403	23.0955
ITGB4	Itgb4	ENSMUSG00000020758	526.287	0.179984	1.13287	0.00523226	0.359394	587.495	535.559	615.203	528.203	526.584	491.475	521.629	543.93	425.949	486.843
EHMT1	Ehmt1	ENSMUSG00000036893	1363.3	-0.12356	-1.08942	0.00523597	0.359394	1312.53	1289.85	1304.02	1289.43	1324.35	1362.89	1515.85	1546.73	1325.46	1361.95
NOL9	Nol9	ENSMUSG00000028948	735.335	-0.122634	-1.08872	0.00525854	0.359394	674.303	731.866	684.585	723.608	708.05	741.751	739.489	804.687	780.999	764.012
PLIN4	Plin4	ENSMUSG00000002831	676.525	0.530446	1.44438	0.00530032	0.359888	828.998	946.891	1007.72	545.293	667.938	651.996	651.083	535.691	315.65	613.986
TECTB	Tectb	ENSMUSG00000024979	9.38467	-0.93519	-1.91214	0.00530208	0.359888	9.04185	4.14039	6.83494	8.52462	3.69971	13.2565	10.7179	13.0534	15.7392	8.83821
RTKN	Rtkn	ENSMUSG00000034930	2060.11	0.130343	1.09455	0.00534224	0.361376	2201.49	2123.95	2334.12	1897.16	2208.67	1906.13	2041	2036.16	1899.92	1952.51
HOXA4	Hoxa4	ENSMUSG00000000942	20.9707	0.926592	1.90078	0.00539065	0.363099	23.0419	17.514	44.2326	32.2494	20.4373	3.65916	19.5158	13.7826	25.5395	9.73473
SYDE1	Syde1	ENSMUSG00000032714	287.438	0.179379	1.1324	0.00541429	0.363099	333.426	313.461	292.426	288.348	296.536	272.64	275.597	277.426	247.724	276.794
MAB21L2	Mab21l2	ENSMUSG00000057777	162.169	0.387094	1.30776	0.00542267	0.363099	191.371	159.328	209.761	189.534	168.918	84.3799	145.935	122.89	175.986	173.585
NMNAT2	Nmnat2	ENSMUSG00000042751	4667.04	0.0879853	1.06288	0.00547166	0.36371	4703.85	4933.62	4877.62	4910.15	4617.77	4632.99	4692.57	4381.76	4322.2	4597.89
TP53INP2	Trp53inp2	ENSMUSG00000038375	9553.61	0.103214	1.07416	0.00550818	0.36371	9578.46	9873.92	10737.7	9899.95	9386.08	9123.3	9175.43	8895.91	9060.08	9805.24
PADI2	Padi2	ENSMUSG00000028927	1430.11	0.173988	1.12817	0.00554516	0.36371	1395.08	1558.81	1771.06	1466.03	1389.09	1339.4	1467.04	1213.89	1284.04	1416.67
VAMP1	Vamp1	ENSMUSG00000030337	9127.75	0.129026	1.09356	0.00559153	0.36371	10158.9	9146.88	9729.5	8898.41	9741.54	7850.01	9453.31	8419.45	9010.82	8868.69
STXBP3	Stxbp3	ENSMUSG00000027882	875.923	0.231381	1.17396	0.00559233	0.36371	953.409	1047.17	1115.29	867.947	745.392	757.622	789.145	922.767	729.176	831.305
MYPN	Mypn	ENSMUSG00000020067	85.4102	0.3523	1.27659	0.00560338	0.36371	81.4327	89.2043	79.4197	122.76	107.074	77.5385	77.5818	61.2582	81.8318	76.0013
BDH1	Bdh1	ENSMUSG00000046598	2215.61	0.125483	1.09087	0.00563538	0.36371	2172.33	2285.89	2455.38	2283	2366.65	1981.84	2071.58	2335.51	2172.75	2031.14
KATNAL2	Katnal2	ENSMUSG00000025420	116.192	-0.266203	-1.20264	0.0056571	0.36371	113.635	111.062	92.3127	95.8134	113.529	134.447	118.647	136.438	117.714	128.327
CMTM7	Cmtm7	ENSMUSG00000032436	64.7525	-0.413681	-1.33208	0.00566161	0.36371	42.9266	61.0408	79.5181	54.4952	40.4898	71.522	77.7407	74.1005	66.5398	79.1516
FGFR1	Fgfr1	ENSMUSG00000031565	3170.24	0.102205	1.07341	0.00567475	0.36371	3253.15	3257.76	3385.42	3030.37	3488.57	3075.84	3106.56	3093.85	2910.63	3100.28
TMEM88B	Tmem88b	ENSMUSG00000073680	2642.69	0.14374	1.10477	0.0056887	0.36371	2813.76	2647.76	2785.78	2722.81	2902.9	2449.7	2312.21	2640.62	2293.93	2857.45
RN7SK	Rn7sk	ENSMUSG00000065037	407.019	-0.572744	-1.48735	0.00572316	0.364737	356.16	381.337	338.368	264.91	295.314	379.539	581.765	657.481	571.159	244.16
LRRN3	Lrrn3	ENSMUSG00000036295	1689.66	-0.0895244	-1.06402	0.00577995	0.367166	1577.62	1630.73	1682.07	1661.51	1636.53	1722.22	1739.52	1729.5	1809.66	1707.29
GPM6A	Gpm6a	ENSMUSG00000031517	33658	-0.102763	-1.07383	0.00582199	0.367166	31875.6	33805.7	29814.2	34254.4	32548.7	34192.9	34612.1	35567.7	36540.9	33367.5
LRRN1	Lrrn1	ENSMUSG00000034648	3597.66	0.0946091	1.06778	0.00583613	0.367166	3657.53	3870.08	3795.15	3789.9	3461.36	3317.49	3583.91	3462.66	3535.06	3503.49
PSD2	Psd2	ENSMUSG00000024347	2971.22	0.0871796	1.06229	0.00584892	0.367166	3049.71	3079.66	3034.25	2957.25	3184.86	2943.02	2882.7	2722.15	2901.21	2957.32
SP8	Sp8	ENSMUSG00000048562	87.667	-0.55621	-1.4704	0.00587241	0.367166	92.6463	45.5115	89.9822	72.2925	55.8332	66.9064	65.9839	143.88	123.581	120.053
ABCA2	Abca2	ENSMUSG00000026944	17696.5	0.124673	1.09026	0.00587244	0.367166	18889	19021.3	17189.7	17606.1	19597.7	18031.4	17349.9	15792.3	17765.9	15722
NACC2	Nacc2	ENSMUSG00000026932	5376.94	0.110139	1.07933	0.00596308	0.36959	5798.24	5530.13	5553.17	5378.36	5647.72	5075.57	5271.16	4901.23	4905.5	5708.28
CCL21	Ccl21b	ENSMUSG00000095675	8.64626	-6.49736	-90.3443	0.00597633	0.36959	0	0	0	0	0	73.9926	0	0	0	12.47
ERCC2	Ercc2	ENSMUSG00000030400	1183.15	-0.214842	-1.16058	0.00598579	0.36959	1246.97	1034.65	925.35	1205.91	1061.96	1391.14	1354.75	1360.74	1206.46	1043.56
TG	Tg	ENSMUSG00000053469	7.81693	-1.08661	-2.12374	0.0060383	0.371674	4.74162	7.57129	7.03234	2.81558	3.22571	11.2681	9.64731	14.2854	5.27784	12.3041
PCDHA4	Pcdha4	ENSMUSG00000104252	447.7	-0.188821	-1.13983	0.00611578	0.374714	450.245	378.171	377.659	451.346	435.168	464.883	449.062	443.055	547.038	480.37
CLIC6	Clic6	ENSMUSG00000022949	426.637	0.279292	1.2136	0.00618213	0.375121	397.69	553.617	569.095	367.974	451.123	375.066	409.535	352.389	342.353	447.527
TMEM200A	Tmem200a	ENSMUSG00000049420	444.921	-0.167375	-1.12301	0.00618798	0.375121	413.157	413.562	395.168	433.205	441.518	530.758	446.363	422.915	467.477	485.083
DHCR7	Dhcr7	ENSMUSG00000058454	1405.52	-0.108648	-1.07822	0.00618894	0.375121	1374.25	1385.53	1383.86	1397.42	1219.74	1416.14	1449.71	1474.59	1485.62	1468.37
SHISA3	Shisa3	ENSMUSG00000050010	64.2941	-0.609092	-1.5253	0.00623634	0.376842	65.2777	37.6199	59.6947	61.4205	31.5339	49.848	45.3565	109.532	102.638	80.0193
ZNFX1	Znfx1	ENSMUSG00000039501	2037.62	0.107283	1.0772	0.006297	0.377414	2118.58	2109.97	2081.83	2038.93	2217.15	2025.6	1960.74	1987.11	1788.8	2047.5
HOXA2	Hoxa2	ENSMUSG00000014704	14.8842	0.757913	1.69104	0.00636141	0.377414	21.7233	17.5443	18.4948	12.4363	22.949	6.28259	15.0073	8.2607	10.5985	15.5449
GTF3C4	Gtf3c4	ENSMUSG00000035666	1709.86	0.231638	1.17417	0.00636811	0.377414	1543.49	2146.05	1510.28	2067.26	1970.57	1701.59	1538.56	1349.21	1559.51	1712.04
C9orf64	2210016F16Rik	ENSMUSG00000021550	276.552	0.249479	1.18878	0.00637786	0.377414	293.823	304.951	317.753	226.475	360.738	252.965	231.527	281.442	241.186	254.662
FMO5	Fmo5	ENSMUSG00000028088	103.997	0.289701	1.22239	0.00640918	0.377824	128.527	111.64	122.611	99.0044	109.356	96.5496	111.485	89.4634	89.473	81.8637
STAT5B	Stat5b	ENSMUSG00000020919	1372.86	0.103818	1.07461	0.00642416	0.377824	1451.91	1398.73	1424.14	1365.75	1469.41	1370.71	1352.59	1271.53	1257.12	1366.66
CNTFR	Cntfr	ENSMUSG00000028444	2737.84	0.112226	1.08089	0.00653558	0.381402	2872.33	2941.63	3046.17	2621.48	2736.03	2547.02	2808.76	2588.51	2582.59	2633.88
SRPK3	Srpk3	ENSMUSG00000002007	282.205	-0.248968	-1.18836	0.00654464	0.381402	293.189	229.747	226.775	304.122	233.469	291.419	342.011	342.835	293.648	264.839
POLR1A	Polr1a	ENSMUSG00000049553	1338.38	0.1498	1.10942	0.00655111	0.381402	1396.29	1400.33	1271.43	1411.54	1559.3	1331.84	1353.23	1115.4	1286.97	1257.46
POLDIP2	Poldip2	ENSMUSG00000001100	2594.41	0.0910274	1.06513	0.00657753	0.381402	2642.02	2721.93	2795.84	2511.52	2713.32	2513.03	2419.73	2572.66	2493.15	2560.9
NPC1	Npc1	ENSMUSG00000024413	2460.49	0.0956478	1.06855	0.00658121	0.381402	2544.33	2538.16	2478.03	2500.58	2646.57	2296.42	2489.81	2404.06	2242.94	2463.98
BCL2L12	Bcl2l12	ENSMUSG00000003190	47.5741	0.462026	1.37747	0.00663943	0.383655	65.3956	44.7902	51.6668	58.5302	54.0676	41.7266	59.4339	37.9607	32.7018	29.4676
APH1A	Aph1a	ENSMUSG00000015750	1938.94	0.182286	1.13468	0.00671864	0.385809	1968.58	2258.62	2145.38	1857.09	2077.28	1870.52	1471.22	1873.35	1828.25	2039.14
SLC2A5	Slc2a5	ENSMUSG00000028976	97.4887	0.542259	1.45625	0.00674331	0.385809	150.007	156.671	109.897	63.5954	97.7197	85.5935	55.6644	107.262	55.9709	92.5047
MRAP	Mrap	ENSMUSG00000039956	11.4407	0.847223	1.79903	0.00676345	0.385809	9.04849	17.0565	19.2333	18.6216	9.24228	9.47021	10.1021	10.0233	6.30905	5.30027
TAS1R1	Tas1r1	ENSMUSG00000028950	81.434	-0.344353	-1.26958	0.00681231	0.385809	90.9908	55	77.4295	64.1054	70.7436	80.0962	96.9361	90.0757	102.36	86.6018
PRC1	Prc1	ENSMUSG00000038943	110.294	0.33221	1.25894	0.00681298	0.385809	147.533	103.915	94.9344	151.696	115.993	99.6831	109.109	97.5938	100.074	82.4139
KDM2B	Kdm2b	ENSMUSG00000029475	879.315	-0.213233	-1.15928	0.00683422	0.38591	904.731	860.818	792.58	768.507	743.602	894.463	1064.56	855.81	1115.66	792.428
EZR	Ezr	ENSMUSG00000052397	1777.85	0.162891	1.11953	0.00688218	0.387514	1827.14	2029.83	2117.71	1800.85	1613.41	1611.64	1699.36	1750.85	1548.17	1779.59
SCD	Scd2	ENSMUSG00000025203	50357.4	0.0906868	1.06488	0.00692418	0.388187	51575	52710	53467.5	50944.9	51000.6	48005.3	47453	49071.6	46357.5	52988.3
TEX10	Tex10	ENSMUSG00000028345	530.918	-0.205492	-1.15308	0.00693332	0.388187	452.031	470.051	501.884	554.043	485.044	480.496	660.11	515.101	566.35	624.067
VPS13D	Vps13d	ENSMUSG00000020220	4902.82	-0.207108	-1.15437	0.00696881	0.389075	5347.55	4638.85	4464.35	3861.62	4439.37	4783.7	4851.11	6436.02	4893.22	5312.39
LIMK1	Limk1	ENSMUSG00000029674	2725.96	0.0954417	1.06839	0.00700904	0.390222	2834.26	2749.46	2886.71	2739.63	2870.32	2578.27	2714.49	2447.4	2747.82	2691.25
COL16A1	Col16a1	ENSMUSG00000040690	1067.41	-0.225216	-1.16895	0.00708365	0.393272	1039.76	1054.91	862.433	877.276	1086.13	1269.58	1092.31	1375.72	1073.54	942.47
GAR1	Gar1	ENSMUSG00000028010	234.703	-0.24488	-1.18499	0.00712322	0.394364	203.772	208.25	213.988	191.732	258.218	209.389	254.351	300.832	252.138	254.358
DNAH10	Dnah10	ENSMUSG00000038011	176.229	0.43802	1.35474	0.00729177	0.399235	224.342	215.952	121.942	287.605	166.315	146.38	206.561	114.957	137.78	140.456
GORAB	Gorab	ENSMUSG00000040124	273.066	-0.182824	-1.1351	0.0073386	0.400692	273.221	231.667	266.431	243.291	265.573	284.881	276.526	301.333	315.501	272.236
CCR5	Ccr5	ENSMUSG00000079227	87.9432	-0.675736	-1.59741	0.00742891	0.4034	57.2389	114.151	54.1697	70.827	40.4743	121.782	152.879	148.649	71.167	48.094
CDKN2B	Cdkn2b	ENSMUSG00000073802	21.0217	-0.604691	-1.52065	0.00751354	0.40481	18.6471	11.6256	16.4069	16.6524	20.4401	28.4901	21.4663	25.9558	32.2136	18.3187
RTP1	Rtp1	ENSMUSG00000033383	34.0323	-0.446127	-1.36238	0.00751581	0.40481	28.2744	29.4669	25.7041	29.1655	31.4823	41.2225	39.3841	31.8287	40.551	43.2434
CCL22	Ccl22	ENSMUSG00000031779	6.86598	1.23072	2.34683	0.00755161	0.40481	3.30161	6.46384	10.4701	7.88605	21.2588	6.74694	2.18486	4.2972	3.32482	2.72565
BAG3	Bag3	ENSMUSG00000030847	302.371	0.256766	1.1948	0.00756317	0.40481	311.514	339.332	395.108	292.637	306.719	240.524	312.028	237.781	253.265	334.803
FBXL4	Fbxl4	ENSMUSG00000040410	484.525	-0.178963	-1.13207	0.00759205	0.40481	459.831	406.903	456.908	427.934	523.101	507.97	488.969	484.715	502.222	586.695
PCDHA9	Pcdha8	ENSMUSG00000103800	45.4132	-0.515581	-1.42957	0.00759785	0.40481	31.7179	30.1558	35.1607	32.2664	58.2214	54.7017	62.502	34.7263	47.3008	67.3788
BIVM	Bivm	ENSMUSG00000041684	648.033	-0.152018	-1.11112	0.00766867	0.407424	631.392	611.954	598.74	637.659	586.463	692.312	696.338	624.768	773.457	627.247
GPD1	Gpd1	ENSMUSG00000023019	3522.35	0.188175	1.13932	0.00772304	0.407424	3857.49	3913.71	4311.25	3154.51	3521.05	3450.89	3296.4	3396.34	2759.84	3562.02
HNRNPLL	Hnrnpll	ENSMUSG00000024095	1724.43	-0.0854044	-1.06099	0.00772913	0.407424	1652.77	1675.34	1610.02	1727.41	1700.78	1806.87	1817.67	1739.74	1762.68	1751.04
TRIL	Tril	ENSMUSG00000043496	2020.68	0.102576	1.07369	0.00776064	0.408	2126.54	2071.27	2106.94	2235.51	1918.75	1908.69	1976.52	1939.12	1906.04	2017.38
TMEM72	Tmem72	ENSMUSG00000048108	287.294	0.313667	1.24286	0.00779718	0.408836	269.289	379.681	391.842	279.693	272.504	308.452	267.939	191.483	232.714	279.343
NLRC5	Nlrc5	ENSMUSG00000074151	39.4767	-0.823482	-1.76967	0.00783674	0.409826	20.7393	21.3834	38.3987	17.7464	45.1123	47.1572	101.93	43.14	39.871	19.289
ANLN	Anln	ENSMUSG00000036777	1315.47	0.192827	1.143	0.00792393	0.412359	1441	1404.76	1649.99	1249.35	1271.26	1169.02	1189.59	1264.69	1083.04	1432.05
AEBP1	Aebp1	ENSMUSG00000020473	645.554	0.253152	1.19181	0.00792678	0.412359	625.705	737.427	945.693	601.043	600.828	608.726	556.888	580.955	544.906	653.368
MYO1D	Myo1d	ENSMUSG00000035441	609.218	0.188107	1.13927	0.00795242	0.41261	738.374	629.24	656.798	570.787	648.104	537	544.579	537.642	551.185	678.474
SLC9A8	Slc9a8	ENSMUSG00000039463	1546.25	0.135652	1.09859	0.00806955	0.415424	1611.28	1665.93	1561.22	1527.57	1726.86	1618.37	1542.11	1373.32	1500.18	1335.68
MS4A6E	Ms4a6c	ENSMUSG00000079419	25.6618	0.806577	1.74906	0.0081324	0.416176	42.7656	42.3132	38.1407	31.3866	9.16878	22.9219	10.7331	27.5541	18.866	12.7685
RNF141	Rnf141	ENSMUSG00000030788	2119.39	0.119905	1.08666	0.00815859	0.416176	2188.08	2180.54	2264.26	2034.52	2372.08	2027.32	1995.72	1876.34	2197.92	2057.17
SERPINI1	Serpini1	ENSMUSG00000027834	5800.22	-0.0750332	-1.05339	0.00822727	0.416176	5652.73	5625.47	5484.61	5736.62	5747.86	5633.48	5908.03	6030.06	6138.08	6045.25
PRELP	Prelp	ENSMUSG00000041577	488.675	0.216436	1.16186	0.00826393	0.416176	528.02	595.656	598.466	463.966	438.751	477.736	470.866	431.122	390.566	491.599
CYP4F8	Cyp4f15	ENSMUSG00000073424	346.836	-0.23322	-1.17546	0.00829171	0.416176	341.605	369.859	258.439	295.585	327.998	373.614	434.581	351.346	396.097	319.235
EPB41L3	Epb41l3	ENSMUSG00000024044	8419.43	0.0802523	1.0572	0.00829412	0.416176	8823.48	8307.32	8692.96	8766.43	8676.43	7748.03	8382.6	8070.8	8578.41	8147.88
DLX1	Dlx1	ENSMUSG00000041911	954.049	-0.259	-1.19665	0.00835026	0.417935	761.3	781.454	1057.61	943.141	802.68	887.738	816.783	1143.9	1235.15	1110.73
WDHD1	Wdhd1	ENSMUSG00000037572	252.449	-0.286954	-1.22006	0.00841944	0.41999	256.851	194.797	182.476	286.611	217.171	289.525	310.626	232.762	311.385	242.282
MRM1	Mrm1	ENSMUSG00000018405	349.155	-0.246892	-1.18665	0.00846496	0.41999	318.532	338.081	330.902	252.392	357.205	345.988	311.288	447.997	366.927	422.24
GPLD1	Gpld1	ENSMUSG00000021340	1645.77	0.143745	1.10477	0.00849539	0.41999	1816.31	1723.18	1603.44	1598.81	1895.7	1591.02	1597.76	1427.37	1483.5	1720.66
ABCC4	Abcc4	ENSMUSG00000032849	473.138	-0.199156	-1.14803	0.00849727	0.41999	490.502	431.857	428.607	422.637	425.862	541.319	587.375	442.995	528.423	431.799
HAPLN2	Hapln2	ENSMUSG00000004894	1336.1	0.314635	1.2437	0.00860719	0.424365	1551.5	1503.18	1730.71	1058.92	1559.38	1185.68	1416.03	1387.85	778.477	1189.27
LAMA2	Lama2	ENSMUSG00000019899	639.96	0.155632	1.11391	0.00866634	0.424949	646.592	651.715	710.918	757.983	605.424	630.667	613.379	580.156	642.681	560.088
KCNK12	Kcnk12	ENSMUSG00000050138	355.933	0.171957	1.12659	0.00868337	0.424949	386.117	387.557	389.498	341.961	378.951	317.433	381.393	351.293	308.282	316.845
SUGCT	Sugct	ENSMUSG00000055137	76.4514	0.585627	1.50069	0.00876245	0.425517	63.3606	67.2856	147.352	46.8519	140.931	67.2494	57.4465	59.758	65.0115	49.2678
HSD17B7	Hsd17b7	ENSMUSG00000026675	828.303	-0.138797	-1.10099	0.00881722	0.425517	790.968	742.15	786.892	859.259	761.313	869.507	908.835	766.138	905.324	892.643
DBF4	Dbf4	ENSMUSG00000002297	59.2542	-0.375365	-1.29717	0.00886325	0.425702	62.3087	45.5033	50.825	59.1426	38.2126	70.8475	78.6943	54.6625	64.2858	68.0593
CORT	Cort	ENSMUSG00000028971	108.239	-0.337789	-1.26382	0.00887944	0.425702	88.4674	96.1669	112.62	101.852	79.703	108.745	97.695	163.732	106.241	127.164
ACOX2	Acox2	ENSMUSG00000021751	9.11499	1.11607	2.16756	0.00889207	0.425702	7.16447	6.22421	7.99112	10.0032	32.353	5.20174	4.38046	9.51636	4.4239	3.89143
CAPRIN2	Caprin2	ENSMUSG00000030309	358.653	0.182521	1.13487	0.00898223	0.428206	385.479	377.278	404.092	390.276	350.424	368.967	314.551	301.342	380.613	313.51
PGM3	Pgm3	ENSMUSG00000056131	301.321	-0.214871	-1.1606	0.00915288	0.434838	288.404	279.8	283.12	246.915	293.637	304.009	389.886	265.327	329.296	332.814
KLHDC7A	Klhdc7a	ENSMUSG00000078234	767.983	0.192126	1.14245	0.00918819	0.434838	809.541	839.009	973.596	722.634	750.18	749.763	710.431	733.957	606.536	784.18
MAGOHB	Magohb	ENSMUSG00000030188	95.5189	-0.294136	-1.22615	0.00920511	0.434838	72.8479	83.3268	98.4649	91.1777	84.5382	105.732	97.1928	125.37	106.74	89.7978
SLAMF1	Slamf1	ENSMUSG00000015316	4.97908	-1.2765	-2.4225	0.00927049	0.43644	1.79438	3.76168	5.6495	2.11612	1.23332	4.23374	5.95578	4.62085	9.3099	11.1155
AVPR2	Avpr2	ENSMUSG00000031390	9.6382	-0.821145	-1.76681	0.00937314	0.439111	8.81792	4.87268	6.72967	8.39765	6.01517	14.4891	9.21578	12.8815	12.4604	12.5022
CSRP2	Csrp2	ENSMUSG00000020186	170.572	-0.231086	-1.17372	0.00943935	0.439111	145.036	136.811	172.317	166.57	166.854	176.506	158.78	208.47	190.477	183.898
DENND2D	Dennd2d	ENSMUSG00000027901	8.61924	-1.05557	-2.07853	0.00944758	0.439111	7.66503	7.82507	2.64388	6.0863	2.88225	14.9385	12.7934	17.8765	4.32468	9.15677
TBC1D9	Tbc1d9	ENSMUSG00000031709	4445.27	-0.108951	-1.07844	0.0094573	0.439111	4233.13	4534.03	3920.59	4492.07	4205.31	4371.66	4672.24	4766.07	4848.32	4409.23
MEIS2	Meis2	ENSMUSG00000027210	3028.66	-0.115023	-1.08299	0.00945966	0.439111	2959.35	2816.35	2967.65	2851.22	2947.27	3016	2893.19	3091.91	3220.65	3523.05
CLEC1A	Clec1a	ENSMUSG00000033082	30.7826	-0.502566	-1.41673	0.00946948	0.439111	35.9002	18.4043	18.2834	29.9336	24.9824	40.2523	35.6521	32.0416	35.7093	36.6666
TRIM34	Trim34a	ENSMUSG00000056144	48.534	-0.379553	-1.30094	0.00949648	0.439111	46.0289	42.1819	39.591	40.2998	41.7889	47.6396	71.0184	52.9969	49.0186	54.7757
NDUFAF7	Ndufaf7	ENSMUSG00000024082	856.416	-0.144104	-1.10504	0.00952909	0.439225	748.612	785.126	918.12	851.029	769.126	885.187	877.771	982.995	887.935	858.256
AP1G2	Ap1g2	ENSMUSG00000040701	412.808	-0.322511	-1.25051	0.00960764	0.441818	423.831	362.482	291.811	358.933	396.403	446.612	461.349	487.337	605.472	293.845
DUSP16	Dusp16	ENSMUSG00000030203	600.985	0.16038	1.11758	0.00964471	0.442496	694.309	599.2	601.82	675.456	597.768	554.894	656.936	538.752	552.012	538.7
XRCC5	Xrcc5	ENSMUSG00000026187	382.578	0.189053	1.14001	0.00968767	0.443322	463.915	370.318	375.313	389.587	437.042	313.822	387.867	364.356	340.559	383
SEMA3C	Sema3c	ENSMUSG00000028780	723.647	-0.123444	-1.08933	0.00972568	0.443322	740.636	686.407	633.044	683.675	720.834	770.687	711.268	773.511	763.024	753.383
RASL11B	Rasl11b	ENSMUSG00000049907	1553.4	-0.123298	-1.08922	0.00979595	0.443322	1422.71	1539.84	1445.81	1481.46	1548.3	1514.61	1508.07	1789.86	1694.79	1588.56
AJAP1	Ajap1	ENSMUSG00000039546	1202.85	-0.122788	-1.08884	0.00979693	0.443322	1129.08	1171.27	1215.21	1169.25	1074.02	1353.06	1214.93	1180.66	1331.65	1189.37
MET	Met	ENSMUSG00000009376	309.263	-0.190882	-1.14146	0.00986129	0.444206	299.08	276.208	251.656	338.706	276.768	337.069	360.456	315.941	334.923	301.818
SMARCE1	Smarce1	ENSMUSG00000037935	1607.56	-0.12257	-1.08867	0.00989387	0.444257	1508.77	1430.75	1586.64	1646.53	1523.81	1600.98	1747.76	1595.01	1833.16	1602.21
SOD3	Sod3	ENSMUSG00000072941	430.203	0.180351	1.13316	0.00990725	0.444257	452.28	486.714	510.924	425.768	408.835	359.118	400.304	440.714	379.117	438.252
HS1BP3	Hs1bp3	ENSMUSG00000020605	395.982	0.192298	1.14258	0.0099864	0.44579	456.464	399.847	417.848	389.259	449.461	414.144	328.273	418.933	326.393	359.198
ADPGK	Adpgk	ENSMUSG00000025236	616.29	0.15132	1.11059	0.0100716	0.447079	610.323	634.224	711.189	608.244	681.527	609.897	547.621	610.723	526.812	622.341
NUDT5	Nudt5	ENSMUSG00000025817	693.69	0.176212	1.12991	0.0100826	0.447079	729.411	701.613	813.379	784.717	649.996	592.138	584.755	691.302	646.026	743.562
ZNF286A	Zfp286	ENSMUSG00000047342	368.182	-0.185592	-1.13728	0.010083	0.447079	319.971	357.144	352.584	331.488	362.65	448.835	354.426	343.444	384.829	426.454
RCAN2	Rcan2	ENSMUSG00000039601	6857.89	0.0797271	1.05682	0.0101336	0.447857	7225.78	6790.93	7480.46	6811.36	6928.99	6594.83	6529.27	6768.41	6601.74	6847.09
FIGNL1	Fignl1	ENSMUSG00000035455	23.4665	0.518656	1.43262	0.0101457	0.447857	27.9846	25.8299	30.1367	24.2533	30.639	18.8216	13.3918	19.8739	23.3424	20.392
TMEM69	Tmem69	ENSMUSG00000055900	188.592	-0.20448	-1.15227	0.0101687	0.447877	166.638	174.248	160.772	183.841	192.574	209.681	172.816	201.601	208.595	215.153
SSTR2	Sstr2	ENSMUSG00000047904	410.365	-0.171515	-1.12624	0.0102216	0.448163	370.039	385.079	359.23	386.71	429.767	410.237	419.796	402.676	434.557	505.554
RPL10	Rpl10	ENSMUSG00000008682	1006.21	-0.26817	-1.20428	0.0102431	0.448163	1001.91	701.799	933.067	748.311	1181.34	1075.92	1150.35	1300.21	1027.94	941.29
DHCR24	Dhcr24	ENSMUSG00000034926	5009.31	0.0896385	1.0641	0.0103721	0.452809	5087.69	5192.63	5337.52	5298.58	4905.2	4772.93	5066.18	4534.63	4864.7	5033.02
RNF217	Rnf217	ENSMUSG00000063760	668.821	-0.139911	-1.10184	0.0104284	0.453525	637.333	665.676	560.916	689.753	626.048	676.057	724.098	656.048	733.791	718.491
KCNF1	Kcnf1	ENSMUSG00000051726	3199.33	-0.0877243	-1.06269	0.0104989	0.453525	3036.68	3169.67	2943.09	3203.98	3156.35	3224.56	3312.17	3153.18	3311.17	3482.48
LONRF3	Lonrf3	ENSMUSG00000016239	261.569	0.224397	1.16829	0.0105272	0.453525	303.196	294.228	229.402	298.417	283.107	242.212	229.583	198.039	273.39	264.12
SPP1	Spp1	ENSMUSG00000029304	814.72	0.218316	1.16337	0.0105318	0.453525	892.807	931.897	1067.6	720.797	767.091	628.415	789.388	784.927	752.36	811.916
ZBTB34	Zbtb34	ENSMUSG00000068966	601.009	-0.178649	-1.13182	0.010552	0.453525	525.042	537.419	586.312	546.877	625.341	683.205	668.368	525.783	695.724	616.016
GPHN	Gphn	ENSMUSG00000047454	2550.54	0.164314	1.12063	0.0106013	0.453818	2665.01	2479.57	2999.43	2717.24	2612.73	2099.51	2770.26	2605.22	2214.39	2342.07
KCNE2	Kcne2	ENSMUSG00000039672	74.2739	0.426294	1.34378	0.0106248	0.453845	74.6318	95.1899	118.895	66.3934	70.3814	59.8111	72.1179	41.7437	62.9914	80.5838
SLC1A6	Slc1a6	ENSMUSG00000005357	1127.72	0.137648	1.10011	0.0107722	0.456125	1149.44	1300.06	1272.49	1020.68	1164.8	1096.91	1085.19	1044.17	1096.82	1046.63
GRAMD1A	Gramd1a	ENSMUSG00000001248	3807.28	-0.0882806	-1.0631	0.0107905	0.456125	3630.81	3838.3	3691.89	3439.41	3855.63	3967.23	3894.72	4074.11	3786.81	3893.89
CD151	Cd151	ENSMUSG00000025510	670.344	0.146437	1.10683	0.0109139	0.457663	687.502	732.53	740.551	611.656	750.877	593.375	606.545	645.127	654.737	680.544
C10orf105	Gm17455	ENSMUSG00000090439	10.5797	-0.943356	-1.923	0.0109149	0.457663	16.0509	7.81158	3.29879	5.48182	3.59031	18.2582	9.04532	17.6293	9.37609	15.255
DPH6	Dph6	ENSMUSG00000057147	524.545	-0.123054	-1.08904	0.0109858	0.457663	495.679	501.252	520.644	485.268	509.91	538.18	520.3	538.947	578.308	556.96
CATIP	Catip	ENSMUSG00000073650	63.4831	0.442612	1.35906	0.0110293	0.457663	63.0633	68.8163	94.3455	47.7582	92.6116	45.2089	45.8516	74.8557	57.0414	45.2787
OTOP2	Otop2	ENSMUSG00000050201	15.8029	-0.834042	-1.78267	0.0111385	0.457663	8.6728	14.0655	9.3115	14.5892	10.83	12.3637	8.29073	36.9752	20.8155	22.1153
EBF2	Ebf2	ENSMUSG00000022053	107.308	0.274757	1.20979	0.0111481	0.457663	110.031	100.303	128.674	110.862	138.413	100.308	106.795	83.3852	105.999	88.3104
P3H1	P3h1	ENSMUSG00000028641	318.863	-0.231595	-1.17413	0.0111731	0.457663	318.312	329.929	229.91	312.166	273.004	359.153	394.657	356.493	288.429	326.572
HDAC8	Hdac8	ENSMUSG00000067567	386.327	0.145599	1.10619	0.0111769	0.457663	393.331	427.429	431.463	404.967	371.422	388.156	367.432	349.888	370.89	358.296
SNCA	Snca	ENSMUSG00000025889	5583.19	-0.128907	-1.09346	0.0112185	0.457663	5080.62	5394.47	5360.23	5671.87	5164.65	5628.34	5326.16	6572.25	6176.15	5457.2
ATG9B	Atg9b	ENSMUSG00000038295	133.605	0.24805	1.1876	0.0112812	0.457663	137.176	131.534	163.182	129.727	165.522	137.347	109.874	124.962	109.019	127.704
G6PD	G6pdx	ENSMUSG00000031400	1237.22	0.115711	1.08351	0.0113114	0.457663	1393.63	1276.56	1283.92	1183.32	1293.69	1163.23	1211.22	1188.1	1115.59	1262.93
GDF11	Gdf11	ENSMUSG00000025352	609.364	0.117069	1.08453	0.0113242	0.457663	601.003	639.381	647.794	646.05	638.263	601.835	564.212	558.758	587.438	608.904
SGK3	Sgk3	ENSMUSG00000025915	586.653	0.219463	1.1643	0.0113501	0.457663	668.785	664.697	685.854	576.376	559.064	619.943	582.471	566.028	404.539	538.771
SORBS3	Sorbs3	ENSMUSG00000022091	975.091	0.124238	1.08993	0.0113553	0.457663	1033.8	1035.15	1059.29	943.285	1011.47	847.979	990.243	985.976	887.186	956.532
RB1CC1	Rb1cc1	ENSMUSG00000025907	3002.47	-0.151862	-1.111	0.011407	0.457663	2553.67	2713.44	2684.34	3276.37	2997.79	3185.5	2961.44	3387.15	2904.7	3360.3
ZC3H7A	Zc3h7a	ENSMUSG00000037965	1253.35	-0.144568	-1.1054	0.011407	0.457663	1165.71	1142.01	1061.41	1301.44	1281.65	1297.02	1418.38	1239.79	1407.94	1218.13
KMT2D	Kmt2d	ENSMUSG00000048154	5602.99	-0.172153	-1.12674	0.0114133	0.457663	5653.2	5286.4	4212.42	5598.34	5591.9	6703.66	5997.2	6009.74	5415.42	5561.59
RTTN	Rttn	ENSMUSG00000023066	208.878	-0.302153	-1.23298	0.0114392	0.457663	243.018	165.956	132.524	212.046	182.359	237.481	187.542	228.451	253.67	245.734
SNX7	Snx7	ENSMUSG00000028007	356.372	-0.162109	-1.11892	0.0114433	0.457663	343.025	352.093	332.377	325.6	328.755	333.797	358.593	411.565	407.252	370.663
TBX21	Tbx21	ENSMUSG00000001444	12.8274	-1.31806	-2.49331	0.0114493	0.457663	14.4921	2.88336	13.9345	5.26347	0	8.22907	4.5641	28.1005	29.1475	21.6599
TBX1	Tbx1	ENSMUSG00000009097	39.7298	0.430276	1.34749	0.0115235	0.457663	34.7762	49.3945	47.9298	41.8599	54.7615	30.5602	28.0831	40.2558	28.7993	40.8779
DRC7	Drc7	ENSMUSG00000031786	93.1028	0.284565	1.21804	0.0115307	0.457663	99.8899	119.269	109.208	96.5727	84.7488	90.2306	94.5245	85.3223	73.5572	77.7059
GAS2L3	Gas2l3	ENSMUSG00000074802	71.462	0.358881	1.28243	0.0115767	0.457663	65.7036	95.2735	69.0739	94.2965	78.0207	64.7587	59.2102	46.2696	63.9142	78.099
NEFH	Nefh	ENSMUSG00000020396	4458.32	0.163141	1.11972	0.0116235	0.457663	4961.25	4376.91	5034.12	4673.23	4503.3	3456.37	4722.87	4244.28	4599.53	4011.33
PRKAR2B	Prkar2b	ENSMUSG00000002997	2013.42	-0.11104	-1.08001	0.0116882	0.457663	1829.64	1886.06	2014.7	2090.21	1861.61	2064.29	1981.84	2053.14	2266.15	2086.62
PHTF2	Phtf2	ENSMUSG00000039987	622.237	-0.163709	-1.12016	0.0116915	0.457663	633.017	572.719	482.849	624.037	620.754	647.038	693.421	608.545	646.462	693.532
EOMES	Eomes	ENSMUSG00000032446	150.4	-0.44204	-1.35852	0.0117017	0.457663	132.11	130.702	160.112	124.003	90.3135	99.861	146.057	165.857	185.532	269.458
TXNRD2	Txnrd2	ENSMUSG00000075704	376.355	-0.183201	-1.1354	0.011711	0.457663	381.317	380.627	355.664	348.477	296.363	417.407	362.944	450.986	391.71	378.056
BBS1	Bbs1	ENSMUSG00000006464	1776.31	-0.163644	-1.12011	0.0117165	0.457663	1674.74	1705.75	1395.81	1800.03	1800.04	1801.18	2127.21	1675.29	1895.98	1887.03
ZRANB1	Zranb1	ENSMUSG00000030967	2073.89	-0.0779561	-1.05552	0.0117599	0.457663	2096.11	1996.32	1931.9	2074	1987.94	2121.69	2139.69	2121.22	2123.23	2146.81
F11R	F11r	ENSMUSG00000038235	234.289	-0.233791	-1.17592	0.0117646	0.457663	182.039	200.83	226.827	224.16	242.357	208.785	283.152	240.877	240.594	293.265
CACNA2D3	Cacna2d3	ENSMUSG00000021991	3565.05	-0.0791401	-1.05639	0.0117934	0.457663	3394.52	3538.69	3406.8	3603.89	3391.02	3663.17	3749.78	3586.24	3809.71	3506.72
IPO11	Ipo11	ENSMUSG00000042590	1562.07	-0.0818489	-1.05837	0.0117936	0.457663	1523.68	1459.91	1508.7	1555.23	1541.12	1594.07	1631.89	1643.83	1591.13	1571.16
IARS	Iars	ENSMUSG00000037851	2276.03	0.0918731	1.06575	0.0118194	0.457663	2346.95	2244.53	2399.67	2460.44	2289.88	2293.5	2285.95	2078.08	2193.09	2168.2
PHRF1	Phrf1	ENSMUSG00000038611	1766.77	-0.102027	-1.07328	0.0118275	0.457663	1699.01	1662.37	1719.64	1642.22	1797.63	1715.88	1838.17	1980.06	1772.01	1840.7
SELENON	Selenon	ENSMUSG00000050989	959.951	0.102017	1.07327	0.0118289	0.457663	961.517	1042.82	1006.21	955.408	1002.61	937.595	965.615	886.363	909.141	932.235
PRSS22	Prss22	ENSMUSG00000045027	17.4859	-0.743513	-1.67425	0.0118706	0.457735	15.6151	9.63636	9.1987	7.3999	23.8849	28.4462	14.865	29.8374	15.7125	20.2634
POP1	Pop1	ENSMUSG00000022325	220.434	0.329215	1.25633	0.0119221	0.458827	304.437	208.341	251.135	204.92	257.554	251.15	161.766	201.606	224.811	138.618
PKD2L1	Pkd2l1	ENSMUSG00000037578	23.6628	0.646602	1.56548	0.0119655	0.459048	29.1377	41.0932	26.9879	18.5774	28.7726	22.4834	10.4048	16.7148	12.473	29.9831
C2orf80	D630023F18Rik	ENSMUSG00000044816	129.556	-0.278205	-1.21269	0.0119932	0.459048	105.646	119.701	117.768	138.013	105.874	142.793	110.571	155.262	171.54	128.395
RNF157	Rnf157	ENSMUSG00000052949	9922.68	0.0651591	1.0462	0.0119973	0.459048	10354.4	10064.7	10036	10060.9	10215.1	9649.57	9926.65	9208.66	9754.9	9955.78
ALDH4A1	Aldh4a1	ENSMUSG00000028737	886.653	0.116054	1.08377	0.0120261	0.459264	926.736	956.607	966.148	847.64	913.501	822.739	862.535	915.988	827.348	827.286
STAB2	Stab2	ENSMUSG00000035459	31.0256	-0.496355	-1.41064	0.0121138	0.461181	22.7668	37.5406	16.9518	31.2256	23.056	29.1849	35.2603	41.8343	38.3602	34.0755
ADAMTSL2	Adamtsl2	ENSMUSG00000036040	276.923	0.183348	1.13552	0.0121461	0.461181	318.123	253.285	318.788	301.669	280.083	253.868	262.907	257.617	238.619	284.274
PRRT4	Prrt4	ENSMUSG00000079654	131.117	-0.264599	-1.2013	0.0122336	0.461676	106.693	107.474	135.339	120.863	127.698	148.423	105.989	158.514	150.057	150.118
TGM2	Tgm2	ENSMUSG00000037820	378.756	0.232462	1.17484	0.0122433	0.461676	425.772	431.306	466.679	335.57	386.164	402.505	348.065	338.755	270.698	382.05
TFIP11	Tfip11	ENSMUSG00000029345	1730.5	0.0913764	1.06539	0.0122574	0.461676	1757.97	1803.48	1907.03	1679.49	1778.46	1654.52	1726.29	1697.32	1671.63	1628.78
LRCH1	Lrch1	ENSMUSG00000068015	795.643	0.297275	1.22882	0.0123077	0.462006	1071.27	740.995	707.892	1186.98	683.354	789.959	711.097	633.623	805.607	625.656
LMF1	Lmf1	ENSMUSG00000002279	584.273	0.125408	1.09082	0.012408	0.462828	566.433	634.199	661.685	611.863	574.879	560.586	566.77	562.652	546.308	557.349
ACSM5	Acsm5	ENSMUSG00000030972	37.0476	0.422039	1.33982	0.0124445	0.462828	40.5006	48.2366	36.4308	43.0823	43.4993	29.9231	41.3633	31.0953	23.407	32.9374
ACSBG1	Acsbg1	ENSMUSG00000032281	5054.84	0.126219	1.09143	0.0124464	0.462828	5221.98	5521.85	5886.12	4721.28	5026.47	4726.53	4990.19	4910.19	4478.25	5065.53
PRSS56	Prss56	ENSMUSG00000036480	19.6503	-0.828141	-1.7754	0.0125128	0.464425	5.1816	19.0703	20.0073	13.6437	13.2705	18.4514	16.9364	20.5656	18.2027	51.1736
TULP3	Tulp3	ENSMUSG00000001521	693.726	-0.148069	-1.10809	0.0125892	0.466388	642.52	635.943	682.933	691.495	636.573	704.986	772.965	728.616	812.941	628.29
PLAC9	Plac9a	ENSMUSG00000095304	11.605	1.01954	2.02727	0.0126815	0.467648	7.64672	11.9272	25.9196	8.64991	24.2136	10.2044	3.16473	15.0148	4.28452	5.02487
GNGT2	Gngt2	ENSMUSG00000038811	23.7872	0.585753	1.50082	0.0127161	0.467648	28.5689	34.2617	36.9525	24.6082	18.0861	14.6774	17.4759	24.9248	12.9103	25.4058
ZNF624	Gm3055	ENSMUSG00000094622	274.845	0.186514	1.13801	0.0127435	0.467648	315.55	274.742	278.865	323.161	269.871	258.093	249.019	244.84	237.014	297.294
BRCA2	Brca2	ENSMUSG00000041147	304.164	-0.227283	-1.17063	0.0127898	0.467648	243.448	272.99	264.47	316.686	306.515	367.05	295.558	278.958	390.573	305.395
FNIP2	Fnip2	ENSMUSG00000061175	816.668	-0.15956	-1.11695	0.0128039	0.467648	796.064	789.971	692.22	833.753	745.119	993.662	806.198	765.899	898.18	845.614
NUPL2	Nupl2	ENSMUSG00000048439	253.9	-0.221303	-1.16579	0.0128107	0.467648	240.792	230.592	244.293	228.669	224.547	245.147	285.924	215.564	314.793	308.678
OR2AK2	Olfr316	ENSMUSG00000107677	14.7677	-0.808912	-1.75189	0.0128243	0.467648	7.17638	23.8254	7.24221	5.37199	11.4909	15.6724	16.8977	25.9523	14.6459	19.4015
LY6D	Ly6d	ENSMUSG00000034634	11.5214	-0.724159	-1.65194	0.0128356	0.467648	8.64384	7.92984	7.79191	8.47078	10.5754	12.811	18.3511	15.7087	15.2353	9.69598
GNG2	Gng2	ENSMUSG00000043004	5308.85	-0.0989929	-1.07103	0.0129021	0.469211	4976.21	4999.93	5134.37	5433.83	5091.7	5590.88	5261.87	5159.88	5997.01	5442.77
PMP22	Pmp22	ENSMUSG00000018217	945.433	0.217523	1.16274	0.0129263	0.469228	962.314	1007.18	1222.01	872.522	1017.57	750.709	929.403	928.362	730.441	1033.81
PATZ1	Patz1	ENSMUSG00000020453	1050.25	0.0999409	1.07173	0.0130012	0.471085	1052.83	1058.34	1120.44	1127.97	1073.15	1026.53	1054.37	989.829	957.524	1041.48
ATP6V0A4	Atp6v0a4	ENSMUSG00000038600	17.3504	-1.16484	-2.24208	0.0130526	0.472086	9.43327	8.97913	10.7047	9.43818	10.9246	81.2954	8.66631	15.2672	5.20818	13.5873
PPCDC	Ppcdc	ENSMUSG00000063849	371.571	0.184641	1.13653	0.0130863	0.472135	399.145	400.629	378.586	412.579	380.542	301.47	409.407	306.49	346.829	380.03
DOCK2	Dock2	ENSMUSG00000020143	108.514	0.332348	1.25906	0.0131254	0.472135	95.4266	126.067	170.134	123.139	91.6302	93.301	98.0428	106.515	99.088	81.7924
SPICE1	Spice1	ENSMUSG00000043065	383.181	0.287458	1.22049	0.0131254	0.472135	354.493	375.46	551.292	385.507	440.753	474.072	308.094	307.346	308.07	326.729
FGFBP3	Fgfbp3	ENSMUSG00000047632	120.987	-0.281415	-1.21539	0.0131587	0.472474	140.942	87.4048	112.358	94.1615	110.604	136.959	130.31	149.595	124.536	122.998
SCARB1	Scarb1	ENSMUSG00000037936	669.915	-0.130531	-1.0947	0.0132429	0.473864	707.16	610.033	602.062	622.074	656.137	722.993	694.723	675.823	745.828	662.321
CNNM2	Cnnm2	ENSMUSG00000064105	1244.83	0.104449	1.07508	0.0132468	0.473864	1291.66	1187.79	1268.63	1323.62	1380.35	1167.89	1161.89	1245.82	1190.68	1229.97
ACE	Ace	ENSMUSG00000020681	1024.16	0.173454	1.12776	0.0132692	0.473864	1055.79	1186.51	1234.54	998.086	951.509	996.529	1103.27	875.379	895.465	944.519
XYLB	Xylb	ENSMUSG00000035769	224.114	0.306077	1.23634	0.01335	0.475025	207.716	229.109	210.111	241.445	354.996	176.042	216.795	210.791	235.613	158.523
KCNC3	Kcnc3	ENSMUSG00000062785	10839.5	0.118102	1.08531	0.0133736	0.475025	11679.3	11061.2	10730	11362.1	11579.5	10790.4	11314.7	9073.14	10768.8	10035.9
RNASEH1	Rnaseh1	ENSMUSG00000020630	261.904	-0.166961	-1.12269	0.013475	0.476595	262.521	261.179	242.98	232.757	231.867	261.851	269.576	283.598	267.919	304.797
CACNG3	Cacng3	ENSMUSG00000066189	2393.83	-0.111407	-1.08028	0.013513	0.476595	2286.42	2246.89	2235.36	2507.65	2231.6	2471.57	2312.89	2361.04	2681.62	2603.31
PCDHA11	Pcdha11	ENSMUSG00000102206	154.069	-0.357937	-1.28159	0.0135199	0.476595	158.214	102.184	96.4113	155.961	162.374	196.695	185.154	179.031	117.956	186.71
GPRC5B	Gprc5b	ENSMUSG00000008734	6401.58	0.108008	1.07774	0.013538	0.476595	6584.72	6845.1	6649.68	6156.26	6967.3	5787.88	6727.19	5912.57	5935.42	6449.63
POU4F2	Pou4f2	ENSMUSG00000031688	26.7422	-0.469718	-1.38484	0.013611	0.47747	24.9484	21.0789	19.8122	20.8159	25.3871	26.2752	33.1034	31.4385	37.2482	27.3139
SYNPR	Synpr	ENSMUSG00000056296	2529.61	-0.137003	-1.09962	0.0136855	0.477495	2337.82	2524.85	2470.42	2537.46	2177.57	2385.92	2407.72	2781.93	2791.63	2880.83
FAF1	Faf1	ENSMUSG00000010517	958.835	0.146123	1.10659	0.0137047	0.477495	912.224	1026.03	1032.45	1008.56	1060.39	890.267	789.577	1024.6	890.072	954.175
NEUROD6	Neurod6	ENSMUSG00000037984	1341.44	-0.0959168	-1.06874	0.0137262	0.477495	1291.08	1243.37	1279.71	1346.47	1327.31	1462.51	1308.11	1367.55	1426.92	1361.32
SLC39A4	Slc39a4	ENSMUSG00000063354	21.2936	0.793068	1.73276	0.0137426	0.477495	20.0335	61.4215	21.5005	20.0998	14.7181	20.0674	14.9742	14.0995	6.93496	19.0867
ANO2	Ano2	ENSMUSG00000038115	115.764	0.313567	1.24278	0.0137768	0.477495	116.526	129.367	129.952	108.575	158.336	115.101	76.9443	85.9378	108.507	128.391
MROH5	Mroh5	ENSMUSG00000072487	39.576	0.433619	1.35062	0.0137807	0.477495	50.5356	42.5555	34.0436	37.6401	63.2858	35.7845	25.7737	36.0262	38.0197	32.0949
RAD9B	Rad9b	ENSMUSG00000038569	133.09	-0.26987	-1.2057	0.0137982	0.477495	123.49	100.285	136.535	124.893	117.299	165.049	164.993	109.841	139.633	148.88
RBM25	Rbm25	ENSMUSG00000010608	4378.82	-0.13294	-1.09653	0.0138243	0.477495	4295.01	3894.29	3808.03	4462.41	4425.48	4895.57	4859.17	4569.11	4559	4020.17
WNT2B	Wnt2b	ENSMUSG00000027840	157.993	0.227742	1.171	0.0139064	0.478516	168.643	171.127	154.059	194.913	163.441	161.605	145.827	137.081	162.51	120.722
GNE	Gne	ENSMUSG00000028479	1082.06	0.115789	1.08357	0.0140305	0.480672	1198.13	1142.75	1084.43	1065.55	1134.13	1046.03	1043.09	971.188	996.82	1138.51
RPUSD3	Rpusd3	ENSMUSG00000051169	212.945	0.270813	1.20649	0.01407	0.480672	262.179	262.369	250.096	155.409	235.268	189.742	209.505	167.98	207.427	189.476
RPP40	Rpp40	ENSMUSG00000021418	115.883	0.317555	1.24622	0.0140853	0.480672	148.28	164.225	119.258	100.365	109.108	108.864	125.906	104.653	94.6716	83.4956
AGBL3	Agbl3	ENSMUSG00000038836	226.781	-0.179041	-1.13213	0.0140903	0.480672	198.803	213.082	212.742	213.913	226.513	218.765	224.265	256.575	263.685	239.47
RNF130	Rnf130	ENSMUSG00000020376	6461.91	0.09398	1.06731	0.0141689	0.482523	6554.92	7265.44	6877.9	6444.81	6219.17	6041.31	6283.11	6140.04	6362.35	6430.03
MAP4	Map4	ENSMUSG00000032479	15572.9	0.0638142	1.04523	0.0142573	0.483754	16166.6	15767.7	16066.6	15512.7	16073.2	15250.3	15030.8	15029.5	14795.2	16036.7
COL4A3	Col4a3	ENSMUSG00000079465	49.3862	0.397625	1.31734	0.0142837	0.483754	58.8126	46.3099	54.7609	74.6765	45.5574	41.9119	53.5278	33.7851	47.3431	37.177
ARAP3	Arap3	ENSMUSG00000024451	323.15	-0.228985	-1.17201	0.0143682	0.484316	298.589	304.152	235.565	318.506	329.332	343.891	291.239	437.321	334.505	338.402
SUN2	Sun2	ENSMUSG00000042524	1734.99	0.0926394	1.06632	0.0145072	0.488063	1816.29	1793.22	1777.04	1817.31	1747.95	1628.61	1664.92	1708.81	1581.36	1814.36
BTBD17	Btbd17	ENSMUSG00000000202	603.402	0.144656	1.10547	0.0145286	0.488063	659.012	621.189	676.954	624.047	587.871	579.701	513.885	653.716	562.289	555.356
NOM1	Nom1	ENSMUSG00000001569	912.361	-0.155474	-1.11379	0.0145974	0.488659	813.663	891.404	926.604	858.377	827.564	1008.92	807.498	1012.19	1075.54	901.85
PNKD	Pnkd	ENSMUSG00000026179	5810.82	0.093915	1.06726	0.0146136	0.488659	6052.8	5786.83	6054.49	5884.29	6219.84	5089.16	5889.81	5539.05	5724.73	5867.2
MKRN3	Mkrn3	ENSMUSG00000070527	139.67	-0.288767	-1.2216	0.0146545	0.488659	105.516	127.187	137.205	144.746	114.758	122.191	147.882	167.945	195.82	133.451
HEXIM2	Hexim2	ENSMUSG00000043372	300.022	-0.168146	-1.12361	0.0146695	0.488659	295.058	287.653	272.099	255.242	302.124	287.6	314.413	318.221	359.83	307.983
PFKFB4	Pfkfb4	ENSMUSG00000025648	482.593	-0.17236	-1.1269	0.0146696	0.488659	453.395	512.442	455.12	400.571	445.592	443.878	523.172	478.282	562.279	551.199
CDHR1	Cdhr1	ENSMUSG00000021803	322.429	-0.737081	-1.6668	0.0147304	0.489353	316.642	167.615	278.655	268.533	177.659	232.702	162.768	501.144	599.792	518.78
PPP4R2	Ppp4r2	ENSMUSG00000052144	2178.96	-0.0843914	-1.06024	0.0147399	0.489353	2218.57	2030.82	2077.5	2129.17	2120.33	2147.71	2173.6	2280.53	2318.73	2292.59
ARAP1	Arap1	ENSMUSG00000032812	894.456	0.187449	1.13875	0.0149537	0.494826	854.376	872.907	1080.35	1072.04	883.236	856.758	846.155	968.872	800.888	708.98
IGF1	Igf1	ENSMUSG00000020053	295.172	-0.245747	-1.18571	0.0150159	0.494826	251.993	288.372	232.926	299.486	276.999	302.579	324.028	246.712	410.445	318.184
ZNF800	Zfp800	ENSMUSG00000039841	304.57	0.219054	1.16397	0.0150175	0.494826	389.932	295.355	263.432	338.341	351.266	304.327	275.93	239.215	302.578	285.327
GMCL1	Gmcl1	ENSMUSG00000001157	925.454	0.103718	1.07454	0.0150236	0.494826	925.878	994.759	900.54	1004.11	968.941	925.065	892.926	889.798	904.821	847.697
SLC6A5	Slc6a5	ENSMUSG00000039728	1134.85	0.413565	1.33197	0.0150343	0.494826	1446.86	1144.3	1228.48	1317.05	1344.75	637.427	1140.59	647.179	1352.91	1088.91
SYBU	Sybu	ENSMUSG00000022340	2507.92	-0.0790763	-1.05634	0.0151007	0.494826	2300.77	2510.56	2535.61	2413.64	2437.96	2573.85	2589.61	2654.66	2530.53	2532.06
MYL1	Myl1	ENSMUSG00000061816	14.4531	-0.634934	-1.55287	0.0151044	0.494826	11.9797	11.8897	13.5233	6.29202	12.0279	19.1985	16.7092	17.2034	13.2256	22.4813
C19orf67	1700067K01Rik	ENSMUSG00000046408	9.21057	0.890074	1.85327	0.0153663	0.500892	11.635	9.02067	8.44067	17.4796	12.8801	11.0118	6.58282	7.08221	6.35305	1.6198
FAM177A1	Fam177a	ENSMUSG00000095595	1757.65	0.149685	1.10933	0.0153711	0.500892	1860.87	1824.37	1917.92	1948.52	1689.99	1748.99	1724.76	1420.29	1546.06	1894.7
SCN4B	Scn4b	ENSMUSG00000046480	6401.61	0.144731	1.10552	0.0153791	0.500892	7149.41	6781.63	6653.67	5944.56	7082.71	6470.92	5812.01	5980.49	5284.15	6856.54
SESN2	Sesn2	ENSMUSG00000028893	460.538	0.158022	1.11576	0.0154043	0.500892	523.795	484.721	499.513	424.128	495.889	451.61	417.948	452.774	382.79	472.208
FGF18	Fgf18	ENSMUSG00000057967	46.2686	-0.38437	-1.30529	0.0154159	0.500892	44.7075	42.0271	52.3945	29.4884	32.1805	53.1595	42.3603	53.3985	57.0132	55.9567
UPF3B	Upf3b	ENSMUSG00000036572	774.546	-0.110229	-1.0794	0.0155045	0.501385	753.654	695.779	801.972	738.398	736.215	794.771	790.913	852.618	798.523	782.619
KLHDC7B	Klhdc7b	ENSMUSG00000091680	32.0159	0.546659	1.4607	0.015525	0.501385	42.1874	35.3524	28.8436	23.1835	60.8299	28.5637	24.0823	20.5035	21.2474	35.3649
KRT7	Krt7	ENSMUSG00000023039	6.03136	-1.21763	-2.32565	0.0155488	0.501385	2.15317	4.9562	2.86607	5.00167	2.21251	13.1711	12.1987	1.76169	11.9764	4.01611
KIF27	Kif27	ENSMUSG00000060176	97.4737	-0.312671	-1.24201	0.0155531	0.501385	74.9155	94.8852	92.3406	78.4188	92.9598	74.9466	104.432	122.247	112.691	126.9
DDX49	Ddx49	ENSMUSG00000057788	922.359	-0.140341	-1.10217	0.0155576	0.501385	890.202	982.808	845.772	755.618	914.625	968.435	951.265	1031.79	975.384	907.687
KAT7	Kat7	ENSMUSG00000038909	2403.5	0.0927371	1.06639	0.01561	0.501692	2514.52	2525.6	2469.34	2448.84	2442.27	2233.78	2403.7	2137.07	2409.46	2450.37
MAP3K11	Map3k11	ENSMUSG00000004054	869.709	0.149119	1.10889	0.015625	0.501692	867.223	964.183	909.418	805.164	1029.62	822.254	803.693	853.902	742.301	899.33
MMP28	Mmp28	ENSMUSG00000020682	94.3398	-0.320932	-1.24914	0.015685	0.501692	84.1073	99.6028	64.4722	95.9694	74.1847	140.644	97.6094	99.2774	88.7077	98.823
MROH2A	Mroh2a	ENSMUSG00000079429	95.677	0.244872	1.18499	0.0156903	0.501692	105.977	99.7763	110.794	96.9818	105.275	95.9028	92.8076	78.3918	85.7233	85.1403
DFFB	Dffb	ENSMUSG00000029027	287.373	-0.158243	-1.11593	0.0156937	0.501692	281.554	243.238	276.537	281.897	276.443	292.538	280.891	317.608	323.174	299.848
GFRA1	Gfra1	ENSMUSG00000025089	1359.37	0.123877	1.08966	0.0157209	0.501752	1503.37	1429.38	1275.1	1508.42	1372.09	1250.59	1219.14	1289.05	1313.8	1432.77
GRIK4	Grik4	ENSMUSG00000032017	803.161	0.109978	1.07921	0.0157749	0.502071	856.756	796.792	821.415	843.812	849.985	778.365	765.122	717.952	764.662	836.748
MYOM1	Myom1	ENSMUSG00000024049	119.488	0.382804	1.30387	0.0158684	0.504024	96.499	137.862	130.112	170.887	140.513	84.5017	97.2763	123.452	142.965	70.8128
TEAD4	Tead4	ENSMUSG00000030353	54.3579	0.437412	1.35417	0.0159015	0.504269	43.1251	62.2748	56.9095	74.5414	77.1663	60.1109	40.0345	56.4909	42.0929	30.8329
HCN2	Hcn2	ENSMUSG00000020331	5313.11	0.14644	1.10684	0.0159486	0.504955	5623.76	5540.69	6277.1	4738.23	5733.56	4838.85	4939.91	5351.52	4569.18	5518.33
D2HGDH	D2hgdh	ENSMUSG00000073609	424.111	0.174332	1.12844	0.0159844	0.505281	389.792	420.808	481.846	425.86	536.24	399.22	405.423	382.076	425.451	374.396
ITPKB	Itpkb	ENSMUSG00000038855	1262.43	0.131752	1.09562	0.0160464	0.506301	1282.58	1301.08	1433.11	1290.44	1292.35	1157.37	1246.41	1096.85	1145.55	1378.54
RNF138	Rnf138	ENSMUSG00000024317	405.446	-0.150147	-1.10968	0.0160748	0.506301	384.193	392.781	391.309	355.458	397.984	376.997	414.403	418.157	460.496	462.681
KCNC1	Kcnc1	ENSMUSG00000058975	10396.8	0.0910114	1.06512	0.0161124	0.506301	11312.7	10691.7	9879.89	10973.3	10761.2	10527.5	10508.6	9595.37	9776.85	9941.1
DENND1C	Dennd1c	ENSMUSG00000002668	48.8543	0.395498	1.3154	0.0164161	0.514006	60.9934	48.3103	70.5025	54.2629	42.3615	38.6022	46.3052	33.4556	36.4666	57.2826
MMP9	Mmp9	ENSMUSG00000017737	64.7314	-0.347627	-1.27247	0.0166248	0.519548	54.1449	51.4451	56.7367	66.7062	53.9235	60.8791	96.9849	82.6125	68.5859	55.2953
EDN3	Edn3	ENSMUSG00000027524	216.026	0.248692	1.18813	0.016693	0.519548	242.792	219.154	275.062	212.846	223.747	198.746	169.702	262.329	171.97	183.915
ANO7	Ano7	ENSMUSG00000034107	12.1682	-1.05861	-2.08293	0.0167241	0.519548	11.2107	3.39275	10.6805	3.26909	10.9677	24.5101	4.02894	14.8701	12.8297	25.9226
CDK17	Cdk17	ENSMUSG00000020015	4211.02	-0.0714162	-1.05075	0.016773	0.520092	4166.52	4053.02	4037.21	4138.79	4141.86	4447.77	4094.43	4361.06	4470.66	4198.83
GKAP1	Gkap1	ENSMUSG00000021552	521.852	0.167585	1.12318	0.0168118	0.520092	553.538	507.326	646.388	486.526	566.65	484.404	533.262	520.36	479.894	440.174
LMX1B	Lmx1b	ENSMUSG00000038765	43.3108	0.524522	1.43846	0.0168203	0.520092	52.486	36.5205	82.3087	43.2382	40.7726	22.9615	53.3319	27.1577	38.5974	35.7338
DMRT3	Dmrt3	ENSMUSG00000042372	6.9866	1.05753	2.08136	0.0168772	0.521038	5.95534	6.71485	12.9345	7.31273	14.3233	1.84309	4.53471	4.63114	1.7508	9.8656
DUOX2	Duox2	ENSMUSG00000068452	7.96578	-1.0681	-2.09667	0.0169244	0.521682	2.3202	3.40137	6.95454	11.0911	1.05196	7.1533	18.4597	9.13023	6.9522	13.1432
CPT2	Cpt2	ENSMUSG00000028607	264.612	0.245005	1.1851	0.0169536	0.521769	283.357	305.763	340.269	247.479	257.013	212.384	286.339	282.864	193.643	237.007
C1orf74	A130010J15Rik	ENSMUSG00000079144	137.649	-0.228135	-1.17132	0.0170404	0.52353	116.443	139.118	142.473	114.393	120.819	140.686	168.531	133.152	138.597	162.277
GTPBP10	Gtpbp10	ENSMUSG00000040464	254.133	-0.171104	-1.12592	0.0170998	0.52353	254.534	240.815	204.007	255.693	239.535	277.983	269.723	284.533	246.203	268.303
TBC1D9B	Tbc1d9b	ENSMUSG00000036644	7114.91	0.111909	1.08066	0.0171813	0.524451	7277.46	7623.12	8021.03	6869.56	7161.92	7009.56	6769.88	6459.09	6422.07	7535.37
CDC42EP1	Cdc42ep1	ENSMUSG00000049521	769.462	0.150298	1.1098	0.0172044	0.524451	789.367	825.735	875.862	724.198	831.037	709.414	809.892	751.575	622.094	755.447
VIP	Vip	ENSMUSG00000019772	574.449	-0.123405	-1.0893	0.0172259	0.524451	529.576	598.93	542.434	510.733	569.215	613.547	592.146	631.373	579.49	577.041
PRPF18	Prpf18	ENSMUSG00000039449	1636.49	-0.10769	-1.0775	0.0173026	0.524706	1548.75	1685.28	1578.34	1620.6	1439.16	1622.29	1841.78	1644.92	1653.82	1729.93
CRYAB	Cryab	ENSMUSG00000032060	2518.58	0.20743	1.15463	0.0173137	0.524706	2622.1	2800.77	3317.33	2211.95	2545.02	2153.41	2194.07	2715.7	1998.26	2627.15
SCHIP1	Schip1	ENSMUSG00000027777	4691.79	-0.102563	-1.07368	0.0174376	0.526047	4342.12	4737.4	4773.55	4536.63	4235.61	4771.2	4919.28	5214.29	4935.15	4452.67
UBIAD1	Ubiad1	ENSMUSG00000047719	341.423	0.155276	1.11363	0.0175274	0.526641	349.928	391.773	386.396	328.885	342.87	343.262	298.574	310.972	346.339	315.235
CLN8	Cln8	ENSMUSG00000026317	982.945	0.205732	1.15327	0.0175474	0.526641	1035.31	1079.99	1060.94	876.172	1214.13	1075.79	736.855	863.921	853.797	1032.55
GDA	Gda	ENSMUSG00000058624	6719.41	-0.116397	-1.08402	0.0177292	0.529757	6324.44	6223.82	5798.34	7320.7	6576.7	7276.04	6679.38	6792.93	7287.72	6914.04
RBBP7	Rbbp7	ENSMUSG00000031353	3258.33	-0.093309	-1.06681	0.0177477	0.529757	3024.86	3161.62	3362.61	3201.06	3017.87	3234.01	3194.32	3599.85	3351.89	3435.16
ATP6V0A2	Atp6v0a2	ENSMUSG00000038023	2736.23	0.0883344	1.06314	0.01784	0.530913	2752.56	2925.23	2836.8	2878.54	2705.22	2680.8	2664.65	2452.3	2652.73	2813.48
RARRES1	Rarres1	ENSMUSG00000049404	25.3606	0.498751	1.41299	0.0178779	0.531244	25.4561	30.2294	37.9773	31.1132	23.9227	14.508	19.438	29.369	19.1278	22.4647
FA2H	Fa2h	ENSMUSG00000033579	3646.3	0.156941	1.11492	0.0179808	0.533395	3602.36	4083.57	4466.61	3889.67	3178.32	3213.3	3764.91	3511.91	3434.09	3318.24
SYT4	Syt4	ENSMUSG00000024261	5550.76	-0.0597654	-1.0423	0.018031	0.533395	5392.35	5523.81	5235.35	5548.47	5476.68	5524.42	5735.59	5652.39	5648.89	5769.62
PGS1	Pgs1	ENSMUSG00000017715	2397.83	0.1141	1.0823	0.0181474	0.536037	2446.52	2553.48	2781.47	2241.2	2441.22	2151.93	2289.8	2364.75	2302.61	2405.37
MAPK1	Mapk1	ENSMUSG00000063358	15110.9	-0.110205	-1.07938	0.0182708	0.537612	14451.5	15526.2	13343.7	15103.8	14242.6	16347.6	15903.7	13978.2	16649.6	15562.2
GJB1	Gjb1	ENSMUSG00000047797	739.927	0.177826	1.13118	0.0183424	0.537612	795.979	767.904	924.318	659.445	779.381	622.089	729.425	679.83	643.782	797.12
VBP1	Vbp1	ENSMUSG00000031197	1400.07	-0.106516	-1.07663	0.0183634	0.537612	1401.13	1353.99	1411.13	1325.33	1250.22	1376.37	1357.44	1549.2	1513.91	1462
DESI1	Desi1	ENSMUSG00000022472	4695.76	0.105316	1.07573	0.0184875	0.53979	4833.58	4836.23	5483.93	4714.82	4466.03	4512.97	4561.59	4577.41	4293.5	4677.53
MCEMP1	Mcemp1	ENSMUSG00000013974	10.0867	-0.830094	-1.7778	0.0184923	0.53979	12.374	7.94716	5.51676	6.24614	3.59974	17.0665	18.6277	12.8188	8.98917	7.68056
KLK6	Klk6	ENSMUSG00000050063	360.837	0.387031	1.3077	0.0185258	0.539974	472.683	394.481	515.575	231.172	430.753	218.476	293.185	412.959	244.37	394.721
ARMC5	Armc5	ENSMUSG00000042178	573.097	0.125976	1.09125	0.0186292	0.539993	584.845	623.5	654.68	572.284	555.236	573.065	534.324	555.653	511.159	566.225
GLB1L	Glb1l	ENSMUSG00000026200	301.531	0.212362	1.15858	0.0186304	0.539993	361.407	389.523	246.416	297.908	325.095	274.13	268.318	295.642	287.796	269.08
TRIM11	Trim11	ENSMUSG00000020455	851.685	0.107697	1.07751	0.0186355	0.539993	873.274	915.968	883.727	891.201	852.03	854.218	824.128	866.053	743.587	812.659
P2RX1	P2rx1	ENSMUSG00000020787	14.517	-0.711047	-1.63699	0.0187756	0.542335	7.36032	12.8962	12.1514	15.598	6.66896	20.0758	27.6331	11.1527	11.6802	19.9531
GABRA5	Gabra5	ENSMUSG00000055078	1703.88	-0.111447	-1.08031	0.0187984	0.542335	1595.62	1562.67	1671.43	1732.28	1631.81	1691.31	1579.65	1834.68	1857.39	1881.93
ARHGAP22	Arhgap22	ENSMUSG00000063506	173.845	-0.269332	-1.20525	0.0188849	0.542943	158.452	149.203	205.7	125.651	151.123	201.309	167.077	178.927	235.317	165.693
ARL5B	Arl5b	ENSMUSG00000017418	922.638	-0.181069	-1.13372	0.0189545	0.542943	851.555	906.486	686.326	974.582	904.319	869.98	1065.47	887.694	1073.39	1006.57
OVGP1	Ovgp1	ENSMUSG00000074340	187.082	-0.211795	-1.15813	0.0189632	0.542943	171.522	185.608	152.712	188.847	168.52	226.153	177.196	203.522	225.874	170.868
MCF2	Mcf2	ENSMUSG00000031139	264.81	0.184899	1.13674	0.0189838	0.542943	291.069	248.951	285.819	292.529	290.618	216.873	240.372	226.533	287.11	268.23
SMAD7	Smad7	ENSMUSG00000025880	721.371	0.1471	1.10734	0.0190117	0.542957	685.443	728.073	843.697	758.727	775.501	649.776	705.87	714.491	600.036	752.101
SPATA20	Spata20	ENSMUSG00000020867	13.0852	0.841497	1.79191	0.0190412	0.543016	28.4151	20.8872	13.2281	4.03707	18.8414	10.345	12.3051	8.59932	7.45825	6.73519
NIPAL2	Nipal2	ENSMUSG00000038879	386.345	0.166686	1.12248	0.0191269	0.544531	465.521	395.315	370.265	384.557	424.334	380.67	411.148	326.283	361.549	343.81
CFAP53	Cfap53	ENSMUSG00000035394	12.8419	0.694083	1.61786	0.0191493	0.544531	15.9502	9.09842	22.1226	18.0354	14.5237	13.4769	6.37138	7.62976	12.2721	8.9387
ABHD4	Abhd4	ENSMUSG00000040997	2414.69	0.126503	1.09164	0.0192369	0.545589	2344.26	2665.51	2858.22	2384.43	2350.35	2192.67	2271.53	2320.73	2240.43	2518.75
MAD1L1	Mad1l1	ENSMUSG00000029554	613.913	0.1526	1.11157	0.0193147	0.545589	654.229	602.587	730.729	630.482	612.761	490.212	620.047	619.224	585.556	593.304
EHD1	Ehd1	ENSMUSG00000024772	1993.6	0.164962	1.12114	0.0193753	0.545589	1946.15	2521.98	2202.4	1741.39	2126.86	1889.68	1971.64	1731.2	1997.17	1807.58
ZBTB10	Zbtb10	ENSMUSG00000069114	277.585	-0.169763	-1.12487	0.0194102	0.545589	254.093	245.852	227.911	286.734	292.497	291.215	301.351	285.21	317.89	273.093
LAT2	Lat2	ENSMUSG00000040751	33.0762	0.423977	1.34162	0.019418	0.545589	29.9696	39.9932	45.6367	32.1535	41.9629	24.6961	34.5248	27.1413	22.9864	31.6975
PIDD1	Pidd1	ENSMUSG00000025507	77.4245	0.302411	1.2332	0.0194605	0.545589	91.4183	84.0249	87.5254	88.6064	74.3147	71.9823	84.042	54.9821	81.7797	55.5689
MSN	Msn	ENSMUSG00000031207	862.449	0.0978299	1.07016	0.0194973	0.545814	892.57	867.34	902.075	914.814	880.876	852.084	841.411	810.986	783.393	878.937
GCFC2	Gcfc2	ENSMUSG00000035125	207.566	0.301587	1.2325	0.0195966	0.54667	260.772	201.145	212.731	297.675	174.581	216.02	172.153	201.748	205.521	133.316
FAM166B	Fam166b	ENSMUSG00000042788	24.3249	0.544819	1.45884	0.0196933	0.54667	20.8997	39.3451	35.5466	29.9809	18.9047	21.7132	19.336	21.3683	11.9598	24.1945
COL15A1	Col15a1	ENSMUSG00000028339	333.201	-0.194979	-1.14471	0.0198308	0.547612	316.917	372.697	279.205	300.536	285.099	349.656	342.45	330.169	429.971	325.308
OTUD7B	Otud7b	ENSMUSG00000038495	2563.63	0.136144	1.09896	0.0198314	0.547612	2683.36	2775.55	2721.68	2662.92	2575.05	2603.28	2698.89	2048.1	2273.22	2594.29
MUL1	Mul1	ENSMUSG00000041241	1508.91	0.186232	1.13779	0.0198331	0.547612	1565.73	1446.35	1499.17	1559.84	1960.6	1263.28	1561.94	1584.58	1460.22	1187.43
C19orf71	4930404N11Rik	ENSMUSG00000020234	13.9032	-0.674566	-1.59612	0.0198542	0.547612	11.8902	7.61187	17.3507	6.24983	10.6848	25.074	13.4261	14.7903	15.7095	16.245
GABRA4	Gabra4	ENSMUSG00000029211	2815.76	-0.0877166	-1.06269	0.0198655	0.547612	2630.71	2869.1	2581.8	2847.36	2723.41	2968.81	2754.12	2811.38	2978.81	2992.1
PDE3B	Pde3b	ENSMUSG00000030671	451.901	-0.167213	-1.12289	0.0199465	0.549084	453.449	398.894	385.59	449.151	441.324	512.107	417.784	461.445	553.679	445.586
MYH7	Myh7	ENSMUSG00000053093	414.048	0.153025	1.1119	0.0200303	0.549686	474.763	464.174	424.789	411.431	404.588	427.089	370.703	429.936	360.525	372.479
RPH3AL	Rph3al	ENSMUSG00000020847	87.7314	0.335422	1.26175	0.0200586	0.549686	103.624	109.994	107.053	111.506	57.6308	69.7504	82.0648	73.0156	89.9018	72.7743
CEP95	Cep95	ENSMUSG00000018372	374.197	-0.214109	-1.15999	0.0200759	0.549686	352.023	357.36	302.558	371.091	348.15	451.621	404.759	357.996	483.699	312.709
LIN7C	Lin7c	ENSMUSG00000027162	2020.19	-0.0817618	-1.05831	0.0200793	0.549686	1945.81	1979.1	1892.01	2045.69	1954.76	2067.52	1945.82	2118.27	2168.91	2084.01
ELOVL5	Elovl5	ENSMUSG00000032349	2478.67	0.101901	1.07319	0.0201344	0.550432	2445.56	2600.59	2753.35	2670.38	2361.61	2257.42	2307.29	2422.22	2451.05	2517.2
WNK1	Wnk1	ENSMUSG00000045962	8156.56	0.0742131	1.05279	0.0202499	0.550931	8045.93	8366.61	8746.14	8181.19	8492.75	7870.5	7881.28	8369.65	7554.13	8057.4
HIST1H2BH	Hist1h2bq	ENSMUSG00000069307	13.1681	0.74896	1.68058	0.0203177	0.550931	19.9855	13.1596	12.9507	14.3273	22.0211	8.3842	14.51	2.10273	10.0917	14.1487
FAM92B	Fam92b	ENSMUSG00000042269	16.5558	0.803167	1.74493	0.0203221	0.550931	30.1565	20.9106	30.7025	13.1765	10.2845	12.6705	10.4636	23.4732	5.30825	8.41145
EVI2A	Evi2a	ENSMUSG00000078771	724.96	0.146114	1.10658	0.0203242	0.550931	764.477	728.041	892.261	680.365	744.954	673.731	640.766	741.532	658.427	725.045
EGF	Egf	ENSMUSG00000028017	68.3098	0.425979	1.34348	0.0203268	0.550931	102.07	51.9135	47.9212	81.7199	110.053	62.1289	58.2476	57.3839	63.7242	47.9359
TRIM10	Trim10	ENSMUSG00000073400	5.22784	-1.22773	-2.34198	0.0203472	0.550931	0.879884	1.9543	1.13268	9.42913	2.40208	6.32159	3.44758	10.1919	8.83268	7.68656
ACSF2	Acsf2	ENSMUSG00000076435	449.442	0.165934	1.12189	0.0204267	0.550965	469.113	461.273	557.38	471.097	417.476	400.999	411.167	431.029	390.47	484.422
HSPB1	Hspb1	ENSMUSG00000004951	186.342	0.252993	1.19168	0.0204777	0.550965	178.889	192.516	250.945	191.738	199.778	127.859	184.249	206.623	158.416	172.41
GCLM	Gclm	ENSMUSG00000028124	1656.45	0.133033	1.0966	0.0204854	0.550965	1799.24	1908.73	1803.73	1674.99	1474.45	1658.53	1628.02	1444.43	1544.18	1628.17
TDRD9	Tdrd9	ENSMUSG00000054003	17.4949	0.682977	1.60545	0.0204874	0.550965	17.5308	16.6893	22.6355	38.3999	15.306	8.74022	14.9833	7.20684	11.6494	21.808
MSANTD1	Msantd1	ENSMUSG00000051246	110.105	-0.244444	-1.18464	0.0205359	0.551189	104.964	101.572	93.0809	109.524	92.8113	94.9576	124.824	137.718	121.762	119.837
HOXA3	Hoxa3	ENSMUSG00000079560	14.7631	0.680418	1.6026	0.0205514	0.551189	17.0909	11.4115	21.748	18.5858	22.5986	5.19183	10.1357	8.2167	15.3921	17.2596
MMS22L	Mms22l	ENSMUSG00000045751	50.8824	-0.527438	-1.44137	0.0206704	0.551808	28.0796	25.5219	51.2148	37.2266	69.3749	53.6288	77.5119	69.1661	36.1671	60.932
MSLN	Msln	ENSMUSG00000063011	45.1043	0.439202	1.35585	0.0206858	0.551808	30.5156	59.9709	49.6612	68.9791	51.6085	28.6982	46.4042	33.2438	41.4877	40.4736
ZFHX4	Zfhx4	ENSMUSG00000025255	769.779	0.229451	1.17239	0.0207587	0.553006	902.662	899.437	664.788	911.218	775.356	696.687	793.261	511.701	825.764	716.918
PLA2R1	Pla2r1	ENSMUSG00000054580	31.148	0.689111	1.61229	0.0208635	0.555053	70.4726	19.6904	43.0325	31.9941	27.0886	47.1777	18.398	18.7982	18.6747	16.1529
RARB	Rarb	ENSMUSG00000017491	368.753	-0.198849	-1.14778	0.0209603	0.556134	383.911	366.518	314.933	333.272	314.551	391.567	468.596	344.696	437.923	331.565
GJA6P	Gja6	ENSMUSG00000055691	6.4532	-0.9534	-1.93643	0.0210429	0.55758	2.63828	2.99995	7.67167	3.1066	6.01525	12.3651	4.69658	8.9596	8.34765	7.73135
SOWAHC	Sowahc	ENSMUSG00000098188	291.994	0.170297	1.12529	0.0210938	0.557938	311.381	302.938	320.211	312.984	298.509	237.526	267.106	251.78	314.427	303.075
SNAPC4	Snapc4	ENSMUSG00000036281	1619.38	-0.140585	-1.10235	0.0211127	0.557938	1616.57	1586.61	1254.93	1645.5	1597.82	1777.33	1770.28	1605.18	1754.75	1584.82
SLC22A5	Slc22a5	ENSMUSG00000018900	438.551	0.126338	1.09152	0.0212252	0.558154	482.234	438.173	479.223	439.649	450.09	403.562	402.363	445.393	440.034	404.785
ALDH1L2	Aldh1l2	ENSMUSG00000020256	282.813	0.219437	1.16428	0.021313	0.558395	327.917	322.102	293.827	248.71	328.874	303.227	256.023	209.725	238.799	298.93
SPCS2	Spcs2	ENSMUSG00000035227	1899.07	-0.0954045	-1.06836	0.0213272	0.558395	1833.83	1883.3	1993.34	1723.13	1744.83	1877.71	2062.05	1943.87	1944.71	1983.92
MOBP	Mobp	ENSMUSG00000032517	58811.4	0.176103	1.12983	0.0214901	0.561252	57535.5	62474.4	80938.3	57528.9	53504.2	52545.3	58099	56076	51873.9	57538.3
SEC23A	Sec23a	ENSMUSG00000020986	2825.53	-0.079468	-1.05663	0.0216233	0.562153	2712.58	2756.64	2551.48	2900.01	2817.74	2920.05	2949.41	2834.25	2962.33	2850.77
SLC12A2	Slc12a2	ENSMUSG00000024597	4092.14	0.0677093	1.04805	0.0217025	0.562153	4156.3	4273.86	4183.01	4223.84	4098.45	3893.71	4197.87	3965.07	3843.04	4086.29
BTBD6	Btbd6	ENSMUSG00000002803	1263.85	0.12823	1.09295	0.0217251	0.562153	1327.42	1321.47	1421.56	1172.1	1357.92	1168.42	1188.51	1359.61	1099.7	1221.8
PCDHGB1	Pcdhgb1	ENSMUSG00000103037	426.489	0.159314	1.11676	0.0217416	0.562153	447.681	391.526	427.941	492.972	490.548	445.123	412.273	361.325	382.081	413.416
ZDHHC16	Zdhhc16	ENSMUSG00000025157	884.475	0.113208	1.08163	0.0217649	0.562153	941.612	992.335	887.134	834.11	941.075	804.92	854.228	899.807	866.334	823.195
RAB22A	Rab22a	ENSMUSG00000027519	1686.92	0.0966939	1.06932	0.0218422	0.562153	1710.94	1714.11	1710.28	1875.8	1706.23	1721.62	1628.14	1502.57	1600.47	1699.01
G2E3	G2e3	ENSMUSG00000035293	502.117	-0.180637	-1.13338	0.021892	0.562153	502.907	485.884	396.208	520.193	447.698	552.265	504.834	466.587	634.59	510.001
ARHGEF10	Arhgef10	ENSMUSG00000071176	2793.95	0.137262	1.09982	0.0218931	0.562153	3096.19	2967.82	3207.32	2621.57	2737.88	2727.1	2731.32	2989.42	2396.32	2464.56
DCLRE1A	Dclre1a	ENSMUSG00000025077	285.655	0.275958	1.2108	0.0218962	0.562153	330.341	334.556	205.533	304.258	391.41	231.435	237.094	298.473	225.337	298.116
GSTA3	Gsta3	ENSMUSG00000025934	24.9708	-0.482445	-1.39711	0.0219572	0.562991	22.5863	22.4782	18.5076	24.7135	15.5673	23.8706	36.7915	22.6816	36.2038	26.3073
DDO	Ddo	ENSMUSG00000063428	290.376	0.196069	1.14557	0.0220621	0.564299	371.191	315.398	288.028	302.749	271.507	271.959	250.539	272.557	238.921	320.914
FAP	Fap	ENSMUSG00000000392	69.1973	-0.331835	-1.25861	0.0221248	0.564299	46.5999	68.8006	60.5153	55.4376	76.3455	97.3302	62.2356	71.2754	84.5378	68.8952
SLC4A1	Slc4a1	ENSMUSG00000006574	29.4949	-0.649173	-1.56827	0.0221267	0.564299	24.5729	17.5212	12.5012	39.9199	20.4731	36.103	24.1195	33.3415	64.2294	22.1672
IMPA2	Impa2	ENSMUSG00000024525	198.94	-0.402017	-1.32135	0.0222591	0.564299	228.758	197.887	130.615	158.659	138.374	127.095	229.52	256.163	331.948	190.381
EVA1C	Eva1c	ENSMUSG00000039903	49.5449	0.378401	1.2999	0.0223399	0.564299	47.1085	60.1961	74.7743	46.3652	52.0289	41.5563	40.5824	35.7967	37.2122	59.8282
RAD54L	Rad54l	ENSMUSG00000028702	70.0757	0.316804	1.24557	0.0223596	0.564299	71.4405	81.711	53.2631	80.4273	102.469	60.2206	58.3109	63.5639	65.2188	64.1326
CCDC166	Ccdc166	ENSMUSG00000098176	231.87	-0.175181	-1.12911	0.0223658	0.564299	208.473	215.998	236.93	217.858	209.861	268.416	251.332	259.787	205.479	244.565
UGGT2	Uggt2	ENSMUSG00000042104	1087.38	-0.212492	-1.15869	0.0223899	0.564299	1073.61	912.793	745.363	1165.95	1140.39	1234.02	1193.25	1005.07	1322.27	1081.14
MAP3K6	Map3k6	ENSMUSG00000028862	292.718	0.226266	1.1698	0.0223943	0.564299	320.678	375.81	312.61	332.488	234.284	255.158	233.046	310.103	251.694	301.312
DUS4L	Dus4l	ENSMUSG00000020648	100.868	-0.236223	-1.1779	0.0224416	0.564299	93.5702	104.515	81.7279	98.5015	82.9701	98.9713	115.793	107.039	105.038	120.55
S100B	S100b	ENSMUSG00000033208	4682.26	0.19153	1.14197	0.0224638	0.564299	4767.94	5002.1	6288.22	4171.31	4734.47	3874.08	4040.83	4953.04	4077.87	4912.78
OXNAD1	Oxnad1	ENSMUSG00000021906	482.35	-0.186001	-1.13761	0.02255	0.565749	447.294	502.253	521.882	429.444	355.421	505.433	550.747	490.912	558.062	462.051
VPS36	Vps36	ENSMUSG00000031479	1031.47	-0.120311	-1.08697	0.0226514	0.567072	933.562	1016.43	920.563	1096.1	974.815	1085	1140.3	1055.88	1119.05	972.958
SMARCA1	Smarca1	ENSMUSG00000031099	954.761	-0.111099	-1.08005	0.022716	0.567072	908.996	870.782	895.426	948.033	971.505	1026.82	891.022	1006.26	1064.51	964.256
TRPM7	Trpm7	ENSMUSG00000027365	1710.68	-0.120338	-1.08699	0.0227448	0.567072	1759.85	1483.94	1582.05	1684.6	1687.68	1936.76	1677.31	1695.84	1914.9	1683.86
CD200	Cd200	ENSMUSG00000022661	2853.1	-0.0941878	-1.06746	0.0227456	0.567072	2734.67	2826.85	2528	2877.94	2833.18	2812.06	2897.66	2921.36	3194.41	2904.9
PRSS57	Prss57	ENSMUSG00000020323	21.194	0.700019	1.62453	0.0227728	0.567072	27.5845	10.3685	35.3349	46.0872	13.8785	15.9777	12.0555	14.8528	22.0717	13.729
ADGRB3	Adgrb3	ENSMUSG00000033569	3205.17	-0.0791948	-1.05643	0.0227745	0.567072	3027.9	3092.3	3029.22	3289.74	3148.61	3291.38	3249.09	3212.13	3518.14	3193.16
ZBTB32	Zbtb32	ENSMUSG00000006310	23.1206	-0.49168	-1.40608	0.0228106	0.56726	21.6265	17.8853	13.1757	20.2289	23.5297	27.001	18.0221	35.8815	25.9094	27.9463
GRHL3	Grhl3	ENSMUSG00000037188	25.3208	-0.448653	-1.36477	0.0228837	0.568365	18.3839	21.5119	23.7892	24.2239	19.1457	21.6262	31.1306	32.7263	28.6225	32.0477
ARPP21	Arpp21	ENSMUSG00000032503	11247.9	-0.0886571	-1.06338	0.0229333	0.568835	10749.7	10744.5	9974.18	11768.5	11275.8	11691.1	11771.8	11399.9	12003.2	11100.2
DCAF10	Dcaf10	ENSMUSG00000035572	746.418	-0.111586	-1.08042	0.0229807	0.568835	731.46	726.061	667.022	692.834	770.334	773.822	755.654	723.103	825.86	798.027
DNAH7	Dnah7b	ENSMUSG00000041144	340.009	0.279337	1.21364	0.0230185	0.568835	345.748	434.107	373.078	366.945	342.112	303.604	404.821	229.173	372.98	227.522
MAFK	Mafk	ENSMUSG00000018143	392.016	0.162659	1.11935	0.0230566	0.568835	414.004	430.204	473.427	360.266	391.91	339.393	387.383	402.807	337.528	383.239
SPTB	Sptb	ENSMUSG00000021061	7406.44	0.110231	1.0794	0.0230623	0.568835	7993.84	7920.72	7126.84	7492.23	7910.57	7273.59	7651.09	6182.86	7267.78	7244.9
SKOR1	Skor1	ENSMUSG00000022245	94.7481	0.263318	1.20024	0.0230831	0.568835	93.8484	116.163	123.573	78.6437	104.82	84.7034	93.694	87.1163	79.7212	85.1986
ATP1A2	Atp1a2	ENSMUSG00000007097	39788.9	0.114122	1.08232	0.0231209	0.568835	42309.5	44470.4	39119.6	41261	39643.3	37882.4	41146	33886.8	36595.6	41573.8
NAPG	Napg	ENSMUSG00000024581	5296.27	-0.0648788	-1.046	0.0232911	0.569928	5104.71	5088.32	4967.11	5381.92	5348.69	5433.18	5248.46	5444.76	5495.37	5450.17
WHRN	Whrn	ENSMUSG00000039137	2155.13	0.123938	1.08971	0.0232917	0.569928	2243.75	2292.33	2086.57	2475.99	2137.73	2268.08	2178.03	1892.82	2089.03	1886.93
TMEM104	Tmem104	ENSMUSG00000045980	726.654	0.101273	1.07272	0.0233655	0.570126	771.788	734.525	764.853	751.067	737.71	736.567	716.496	649.51	716.456	687.573
RPS6KC1	Rps6kc1	ENSMUSG00000089872	1501.25	-0.0971254	-1.06964	0.0233861	0.570126	1461.66	1506.22	1510.31	1336.2	1436.62	1580.06	1662.8	1547.64	1508.2	1462.82
C6orf132	AI661453	ENSMUSG00000034382	16.6255	0.629322	1.54684	0.023536	0.570971	10.6027	19.0357	29.4427	23.6496	18.6893	11.076	17.081	7.84723	15.2632	13.5674
IFIT2	Ifit2	ENSMUSG00000045932	277.509	-0.156132	-1.1143	0.0236856	0.571096	280.85	247.441	254.244	273.637	253.968	264.863	323.883	273.903	295.043	307.259
B3GLCT	B3glct	ENSMUSG00000051950	545.054	-0.130834	-1.09493	0.023753	0.571096	532.054	479.537	488.869	556.908	546.36	557.89	512.023	605.781	565.708	605.413
LPXN	Lpxn	ENSMUSG00000024696	31.8613	-0.396091	-1.31594	0.0237584	0.571096	28.1106	28.5604	31.344	22.9202	26.3874	31.4936	39.3127	37.4836	30.7845	42.2165
GALNT14	Galnt14	ENSMUSG00000024064	564.588	-0.121643	-1.08797	0.0237623	0.571096	523.889	532.444	520.744	563.568	565.083	632.369	559.699	533.761	595.889	618.434
HGF	Hgf	ENSMUSG00000028864	87.5512	0.276798	1.2115	0.0237706	0.571096	111.459	98.4339	77.0925	110.133	81.8276	83.5203	66	78.1939	76.4343	92.4174
CARMIL1	Carmil1	ENSMUSG00000021338	901.584	-0.110597	-1.07967	0.0238011	0.571096	913.239	829.773	946.422	812.529	834.155	951.919	994.153	910.899	934.405	888.348
LCP1	Lcp1	ENSMUSG00000021998	308.569	0.19287	1.14303	0.0238249	0.571096	328.1	310.724	376.586	300.656	329.791	248.939	242.52	327.564	295.343	325.468
NANOS2	Nanos2	ENSMUSG00000051965	20.4992	-0.5657	-1.48011	0.0238967	0.571096	20.2014	15.8258	6.63904	21.074	18.9227	27.1664	18.4649	32.3562	24.9416	19.4001
FGF9	Fgf9	ENSMUSG00000021974	558.859	-0.109917	-1.07917	0.0239295	0.571096	525.669	541.377	535.02	541.621	541.607	548.22	617.337	548.421	587.938	601.379
OBSCN	Obscn	ENSMUSG00000061462	225.283	0.294983	1.22687	0.0239503	0.571096	209.111	184.285	389.398	241.776	227.107	184.061	194.399	203.977	227.653	191.06
NOP14	Nop14	ENSMUSG00000036693	565.137	-0.173137	-1.12751	0.0240126	0.571096	521.956	527.049	623.785	517.312	466.975	591.969	490.033	622.648	611.941	677.701
YTHDF3	Ythdf3	ENSMUSG00000047213	2053.47	-0.0859819	-1.06141	0.0240786	0.571096	1948.18	2002.29	1887.6	2064.82	2058.46	2102.63	2182.31	2039.76	2235.99	2012.64
AGA	Aga	ENSMUSG00000031521	162.908	0.199661	1.14843	0.0241129	0.571096	166.255	162.156	178.544	159.18	207.302	154.251	129.987	151.099	164.963	155.345
ACTR2	Actr2	ENSMUSG00000020152	7307.01	-0.0472098	-1.03326	0.024114	0.571096	7213.65	7261.89	7073.68	7271.68	7115.49	7533.12	7393.71	7474.76	7407.46	7324.64
DUSP22	Dusp22	ENSMUSG00000069255	829.653	-0.115673	-1.08348	0.0241164	0.571096	830.198	805.593	737.384	781.464	825.412	871.875	919.68	921.542	813.03	790.356
NRDE2	Nrde2	ENSMUSG00000021179	528.587	-0.165158	-1.12129	0.0241359	0.571096	492.172	477.731	525.125	585.249	411.994	551.021	561.899	604.963	576.085	499.628
RHOG	Rhog	ENSMUSG00000073982	1090.48	0.185829	1.13747	0.0241462	0.571096	1204.72	1236.74	1363.6	989.288	1007.9	884.067	1019.39	1191.8	934.886	1072.37
PELI3	Peli3	ENSMUSG00000024901	794.423	0.104912	1.07543	0.0242702	0.573318	816.012	833.693	797.418	815.312	853.347	779.271	802.598	741.326	807.896	697.353
PANX1	Panx1	ENSMUSG00000031934	604.149	-0.223998	-1.16797	0.024298	0.573318	518.477	549.958	619.312	675.892	424.238	632.011	579.69	555.073	770.361	716.477
HIGD1A	Higd1a	ENSMUSG00000038412	2102.16	0.128453	1.09312	0.024427	0.575473	2179.06	1996.45	2337.14	2104.75	2364.87	1965.26	1825.48	2242.95	1868.77	2136.87
EAF1	Eaf1	ENSMUSG00000021890	799.848	0.126036	1.09129	0.0244474	0.575473	898.023	762.864	786.081	837.891	888.42	758.201	784.555	739.698	702.976	839.771
SLC4A9	Slc4a9	ENSMUSG00000024485	15.3978	0.65034	1.56954	0.0245167	0.57642	23.1796	13.0205	21.7212	16.7214	20.0383	4.601	15.0269	11.4875	18.0338	10.1474
PDHX	Pdhx	ENSMUSG00000010914	1485.97	-0.084991	-1.06068	0.0246024	0.576602	1380.78	1490.34	1471.11	1435.52	1435.67	1523.34	1480.2	1517.09	1640.88	1484.73
TMEM81	Tmem81	ENSMUSG00000048174	81.1866	-0.289691	-1.22238	0.0246118	0.576602	89.3186	74.7423	79.2462	51.1307	70.6852	91.2506	78.9153	104.149	85.0233	87.4053
EXOC5	Exoc5	ENSMUSG00000061244	1703.91	-0.094454	-1.06766	0.0247213	0.577595	1566.4	1590.32	1627.34	1771.46	1688.29	1733.87	1636.22	1826.22	1758.39	1840.6
SLC16A10	Slc16a10	ENSMUSG00000019838	84.7298	-0.316164	-1.24502	0.0247977	0.577595	76.6425	81.4414	58.0267	82.5222	75.7221	75.2711	81.6882	108.585	79.0155	128.384
TDG	Tdg	ENSMUSG00000034674	1890.33	-0.129757	-1.09411	0.0248165	0.577595	1814.42	1852.99	1711.07	2034.36	1614.1	1944.77	1860.79	2019.02	2211.04	1840.76
PKD2L2	Pkd2l2	ENSMUSG00000014503	106.454	0.257842	1.19569	0.0248583	0.577595	124.727	115.026	108.922	88.631	143.036	83.3977	101.052	107.579	98.6137	93.5568
VSIR	Vsir	ENSMUSG00000020101	809.629	0.165548	1.12159	0.0248583	0.577595	786.491	1030.34	882.826	764.555	816.872	761.099	647.758	779.282	806.408	820.653
CDH9	Cdh9	ENSMUSG00000025370	434.941	-0.126689	-1.09179	0.0249025	0.577595	432.084	429.664	381.542	412.11	421.791	453.773	477.895	479.263	415.158	446.126
RAB11FIP5	Rab11fip5	ENSMUSG00000051343	2999.95	0.0726292	1.05163	0.0249158	0.577595	3070.36	3028.61	3097.86	3088.95	3090.47	2918.63	2967.2	2841.15	2780.49	3115.74
CHPT1	Chpt1	ENSMUSG00000060002	1733.33	0.0830907	1.05928	0.0250271	0.579041	1801.77	1867.13	1769.25	1807.98	1664.81	1665.19	1750.89	1659.8	1615.73	1730.79
REV3L	Rev3l	ENSMUSG00000019841	2060.97	-0.202854	-1.15097	0.0250372	0.579041	1906.93	1720.18	1564.27	2184.5	2205.04	2137.48	2262.02	2489.94	2429.93	1709.38
FAM110B	Fam110b	ENSMUSG00000049119	1077.19	0.0933953	1.06688	0.0250858	0.579488	1114.26	1145.93	1138.71	1067.53	1090.18	1024.69	1095.38	964.186	1076.36	1054.66
MAF	Maf	ENSMUSG00000055435	782.629	0.131081	1.09511	0.0252069	0.581607	790.784	877.017	830.07	821.023	768.612	777.252	863.078	688.1	713.067	697.284
CXCL10	Cxcl10	ENSMUSG00000034855	8.74478	-1.04015	-2.05644	0.0253331	0.583839	3.5241	6.01581	7.91813	8.39976	2.43413	4.54214	29.7511	5.82258	9.2871	9.75295
SLC16A3	Slc16a3	ENSMUSG00000025161	124.364	0.322531	1.25052	0.0253628	0.583845	150.967	111.779	151.772	142.688	129.364	113.87	168.984	98.686	96.029	79.506
ITPRIPL2	Itpripl2	ENSMUSG00000095115	238.563	0.170912	1.12577	0.0254699	0.585629	249.955	244.183	243.386	272.147	253.45	253.164	225.994	194.067	206.371	242.918
FES	Fes	ENSMUSG00000053158	136.161	-0.249864	-1.1891	0.0255217	0.585813	131.95	122.728	128.872	114.623	122.527	128.067	142.498	143.785	201.264	125.303
TNXB	Tnxb	ENSMUSG00000033327	266.521	0.233304	1.17552	0.0256175	0.586059	294.933	309.02	274.571	277.766	284.01	336.026	209.562	199.9	223.304	256.122
C1orf54	BC028528	ENSMUSG00000038543	58.5789	-0.307314	-1.2374	0.0256505	0.586059	47.8617	46.5045	51.9591	65.6218	50.0567	61.6669	53.6276	72.6956	61.412	74.3831
CCDC148	Ccdc148	ENSMUSG00000036641	262.16	-0.177005	-1.13053	0.0256659	0.586059	229.336	247.907	263.984	256.375	233.807	309.065	253.172	295.172	299.964	232.815
MAL	Mal	ENSMUSG00000027375	18931.9	0.152538	1.11152	0.0258054	0.587214	18655.5	20655	24686.7	18445.4	17216.5	17303.2	18090.7	19042.8	16962.9	18260.3
TAF6	Taf6	ENSMUSG00000036980	1038.86	0.0904551	1.06471	0.0258062	0.587214	1083.94	1123.13	1005.96	1057.44	1083.79	992.046	1053.43	999.813	1025.87	963.171
PPP1R15A	Ppp1r15a	ENSMUSG00000040435	499.065	-0.287832	-1.2208	0.0258285	0.587214	413.654	422.918	406.535	373.268	632.775	514.515	634.472	689.999	381.004	521.511
FAM217B	Fam217b	ENSMUSG00000070476	1479.04	0.131523	1.09545	0.0258738	0.587214	1516.75	1539.08	1460.56	1504.98	1711.92	1460.84	1291.1	1416.13	1270.21	1618.79
IFT88	Ift88	ENSMUSG00000040040	638.218	-0.141175	-1.1028	0.0258915	0.587214	660.32	570.696	564.998	600.578	637.482	773.525	688.864	622.52	646.136	617.065
ATG5	Atg5	ENSMUSG00000038160	615.785	-0.112813	-1.08133	0.0259538	0.587214	579.432	610.981	645.629	579.926	542.172	623.35	639.614	679.142	622.995	634.605
RNF168	Rnf168	ENSMUSG00000014074	1100.52	-0.0821661	-1.05861	0.0260097	0.587214	1048.76	1053.79	1092.25	1115.9	1036.9	1133.14	1088.56	1138.51	1143.13	1154.26
ZDBF2	Zdbf2	ENSMUSG00000027520	1223.24	-0.219864	-1.16462	0.0260231	0.587214	1057.04	960.098	1204.1	1346.25	1082.86	1356.93	1548.95	952.628	1488.84	1234.67
KCTD20	Kctd20	ENSMUSG00000005936	2394.17	-0.0815388	-1.05815	0.026085	0.587214	2258.37	2264.18	2381.72	2422.61	2303.53	2453.95	2641.7	2321.6	2448.62	2445.38
ATG14	Atg14	ENSMUSG00000037526	681.065	0.114728	1.08277	0.0260851	0.587214	702.065	735.981	715.263	739.35	644.394	640.968	696.36	647.836	600.199	688.24
DCAF11	Dcaf11	ENSMUSG00000022214	2738.62	0.10048	1.07213	0.0261234	0.587214	2746.64	3060.97	3014.42	2634.45	2714.07	2506.64	2646.75	2838.66	2626.7	2596.89
OIP5	Oip5	ENSMUSG00000072980	18.8981	0.549799	1.46388	0.0261823	0.587214	29.8589	29.0053	13.6061	18.9017	21.3254	13.2152	14.2458	19.0298	14.6803	15.1124
PC	Pcx	ENSMUSG00000024892	2829.6	0.0708613	1.05034	0.0263272	0.587214	2942.29	2968.51	2943.49	2761.7	2876.15	2815.07	2840.62	2663.43	2671.05	2813.67
HERC6	Herc6	ENSMUSG00000029798	252.151	0.159644	1.11701	0.0263326	0.587214	283.287	280.543	253.175	267.12	243.866	245.765	241.076	264.37	213.785	228.522
TRIM33	Trim33	ENSMUSG00000033014	2119.25	-0.0845865	-1.06038	0.0263341	0.587214	2028.68	2101.6	1946.54	2047.2	2158.15	2183.39	2334.32	2095.49	2090.45	2206.68
LRRIQ1	Lrriq1	ENSMUSG00000019892	61.5388	0.48744	1.40195	0.0263574	0.587214	95.5153	78.604	53.1734	94.2301	36.6341	45.0418	33.9576	48.4532	53.0635	76.7149
TOB2	Tob2	ENSMUSG00000048546	1217.82	0.183326	1.1355	0.026363	0.587214	1213.45	1512	1389.79	1157.98	1201.91	1259.1	1057.21	1093.57	944.69	1348.53
HRC	Hrc	ENSMUSG00000038239	14.6825	-0.697105	-1.62125	0.0263634	0.587214	7.55993	11.9554	10.5467	20.2178	6.23436	23.0204	7.94734	22.8829	17.9555	18.5051
SUGT1	Sugt1	ENSMUSG00000022024	2816.97	0.112906	1.0814	0.0264971	0.587214	2766.52	3110.93	3059.69	2750.09	2951.11	2850.54	2568.4	2757.2	2419.39	2935.8
SGK2	Sgk2	ENSMUSG00000017868	114.016	0.22937	1.17232	0.0265188	0.587214	121.949	121.773	136.806	110.416	123.869	92.2304	111.662	105.752	90.3311	125.369
PARP6	Parp6	ENSMUSG00000025237	4204.69	-0.0650553	-1.04613	0.0265392	0.587214	4155.22	4126.64	4043.51	4111.88	4111.68	4404.27	4331.92	4337.91	4399.92	4023.97
PDIK1L	Pdik1l	ENSMUSG00000050890	427.078	-0.141549	-1.10309	0.0266026	0.587214	428.72	362.905	407.74	396.732	437.47	471.738	391.82	445.812	482.712	445.126
FBXO8	Fbxo8	ENSMUSG00000038206	678.699	0.124398	1.09005	0.026656	0.587214	719.826	663.578	766.705	653.799	739.578	655.005	580.53	639.326	691.64	677.005
RPP14	Rpp14	ENSMUSG00000023156	777.658	0.159748	1.11709	0.0266595	0.587214	777.158	781.273	785.892	731.956	1034.29	732.232	688.581	786.784	693.364	765.054
ARHGAP1	Arhgap1	ENSMUSG00000027247	2097.06	-0.0746761	-1.05312	0.0266616	0.587214	1955.38	2137.94	2018.13	2099.31	2003.61	2152.95	2124.02	2079.49	2179.69	2220.06
NTN4	Ntn4	ENSMUSG00000020019	445.086	-0.171932	-1.12657	0.0266646	0.587214	416.329	436.041	376.868	466.944	394.541	377.03	534.367	480.38	490.541	477.823
FNBP1L	Fnbp1l	ENSMUSG00000039735	3502.4	-0.124319	-1.08999	0.026736	0.587831	3454.31	3139.32	3039.95	3689.53	3433.93	3668.91	3771.9	3317.11	4073.19	3435.83
KIF5A	Kif5a	ENSMUSG00000074657	76481.4	0.115655	1.08347	0.026752	0.587831	82147.3	78061.3	82806.7	71811.1	82901.5	79241.4	71064.2	67022.2	68800.9	80958
TBC1D5	Tbc1d5	ENSMUSG00000023923	1361.3	0.109743	1.07904	0.026823	0.588739	1513.66	1345.41	1341.55	1457.3	1404.65	1366.87	1401.2	1163.73	1310.5	1308.14
DISP1	Disp1	ENSMUSG00000030768	235.889	0.247429	1.18709	0.0268621	0.588945	227.226	242.146	305.491	289.532	216.706	266.45	213.243	161.28	233.21	203.602
HECA	Heca	ENSMUSG00000039879	984.752	-0.1372	-1.09977	0.0271373	0.590629	880.885	881.075	927.457	1039.3	960.611	903.42	1064.58	951.195	1125.34	1113.65
MZF1	Mzf1	ENSMUSG00000030380	477.408	0.116128	1.08382	0.02715	0.590629	515.866	476.422	511.549	501.585	477.576	495.534	463.904	455.891	438.167	437.587
C1orf116	AA986860	ENSMUSG00000042510	123.62	0.226653	1.17012	0.0271751	0.590629	153.869	127.524	142.969	125.37	115.886	107.892	110.062	129.789	97.3164	125.521
ATP1B2	Atp1b2	ENSMUSG00000041329	21145.8	0.0500372	1.03529	0.027194	0.590629	21516.4	21703	21135.1	22155.1	21046	20694	21433	20658.2	20438.4	20678.7
ARID4B	Arid4b	ENSMUSG00000039219	1844.33	-0.117416	-1.08479	0.0272195	0.590629	1779.89	1716.8	1607.71	2018.33	1721.59	1963.77	2039.2	1860.81	1968.02	1767.21
LCK	Lck	ENSMUSG00000000409	34.8104	-0.500488	-1.41469	0.0272369	0.590629	34.7465	29.7084	31.9347	26.0398	20.7472	40.6238	44.5579	20.543	58.5958	40.6073
STK3	Stk3	ENSMUSG00000022329	359.001	0.155	1.11342	0.0272805	0.590928	377.81	365.733	361.46	430.17	354.842	363.057	379.978	341.705	306.836	308.419
SPATA18	Spata18	ENSMUSG00000029155	22.7459	0.508355	1.42243	0.0273278	0.591306	23.8016	23.1527	31.23	33.3771	21.9016	12.673	21.0506	14.0954	18.0607	28.1164
CREB5	Creb5	ENSMUSG00000053007	268.423	0.170999	1.12584	0.0274295	0.592555	283.866	284.484	253.173	309.758	287.935	251.734	300.314	218.037	242.918	252.011
RPP38	Rpp38	ENSMUSG00000049950	127.533	-0.244416	-1.18461	0.0274712	0.592555	121.456	132.794	125.989	122.839	80.0879	131.232	119.257	150.618	139.467	151.588
FBXW11	Fbxw11	ENSMUSG00000020271	4939.58	0.0752052	1.05351	0.0274752	0.592555	5238.34	5304.54	4831.75	4982.36	4981.05	5079.6	4871.21	4639.93	4670.98	4796.01
PHLDB1	Phldb1	ENSMUSG00000048537	6510.29	0.0994427	1.07136	0.0275623	0.593169	7241.14	6334.77	6709.87	6377.87	7006.76	6682.32	6697.18	6064.11	6128.67	5860.23
SYT12	Syt12	ENSMUSG00000049303	1383.51	0.149221	1.10897	0.0275635	0.593169	1384.34	1494.21	1682.46	1328.74	1386.25	1282.42	1273.32	1276.35	1174.86	1552.1
ELF4	Elf4	ENSMUSG00000031103	42.9158	0.35815	1.28178	0.0276483	0.593304	47.9615	42.4779	54.2249	55.923	40.1658	44.2844	42.0306	39.7716	26.1214	36.1965
ZC3HAV1	Zc3hav1	ENSMUSG00000029826	143.782	-0.210224	-1.15687	0.0277357	0.594293	129.519	132.514	107.727	140.597	157.105	146.597	148.694	160.781	173.025	141.259
SENP3	Senp3	ENSMUSG00000005204	1996.95	-0.113522	-1.08187	0.0279729	0.597439	1909.01	1818.39	1990.51	1924.05	1947.87	2164	2185.23	2009.49	2235.88	1785.02
QSOX1	Qsox1	ENSMUSG00000033684	849.991	0.126612	1.09173	0.028096	0.598776	1010.17	837.526	791.801	883.019	913.155	830.359	853.389	780.285	840.089	760.116
PNP	Pnp2	ENSMUSG00000068417	17.518	0.535597	1.44954	0.0281703	0.599717	23.009	16.9603	24.9872	18.5216	19.053	15.138	21.1135	9.43275	15.328	11.6367
PDE6G	Pde6g	ENSMUSG00000025386	8.84503	1.10707	2.15408	0.0282413	0.600583	26.3403	3.93235	1.59919	10.6946	18.2791	6.60032	5.60134	5.26907	4.88366	5.25037
F5	F5	ENSMUSG00000026579	168.292	0.236123	1.17782	0.0282888	0.600811	178.846	214.999	179.604	186.924	148.249	173.812	172.175	117.953	140.382	169.98
CYTH1	Cyth1	ENSMUSG00000017132	3130.62	0.0808262	1.05762	0.028343	0.600811	3329.74	3302.44	3164.81	3028.81	3262.14	3174.05	3145.67	3006.84	2840.28	3051.45
BIRC3	Birc3	ENSMUSG00000032000	56.5467	0.392181	1.31238	0.0284174	0.601228	76.1204	57.0947	38.6589	66.3962	85.7769	50.2987	40.9628	43.7299	65.1033	41.3247
OPN3	Opn3	ENSMUSG00000026525	185.787	-0.172983	-1.12739	0.0284537	0.601228	177.049	159.978	173.137	181.962	182.187	216.821	177.775	186.267	190.175	212.522
ERCC6L	Ercc6l	ENSMUSG00000051220	7.39115	-0.811198	-1.75467	0.0285481	0.601767	5.33607	3.94043	8.88892	5.16621	3.66454	8.856	5.84199	12.6055	10.0441	9.56772
PYY	Pyy	ENSMUSG00000017311	6.46413	1.00857	2.01192	0.0285772	0.601767	7.49634	4.42717	17.6705	7.65633	6.01289	2.83181	3.31263	2.71375	9.67356	2.8463
TMEM179B	Tmem179b	ENSMUSG00000118346	107.022	0.227912	1.17114	0.0286267	0.601767	114.629	124.97	127.309	101.502	109.334	93.3401	87.4271	114.466	90.1895	107.051
ARHGEF10L	Arhgef10l	ENSMUSG00000040964	1945.46	0.0880731	1.06295	0.0286696	0.601767	1952.18	1953.71	2167.68	1935.75	2014.95	1834.34	1957.92	1972.71	1777.46	1887.94
SLC25A33	Slc25a33	ENSMUSG00000028982	1402.05	0.182597	1.13492	0.0286774	0.601767	1390.44	1600.98	1841.5	1323.86	1296.12	1172.26	1373.09	1481.4	1155.15	1385.73
LTBR	Ltbr	ENSMUSG00000030339	215.437	0.224888	1.16869	0.028719	0.601767	196.787	313.87	226.669	205.215	220.734	203.557	186.37	220.568	177.933	202.663
FAM71F2	Fam71f2	ENSMUSG00000079652	8.40062	-0.827685	-1.77483	0.0287198	0.601767	8.85145	5.78043	3.40078	5.27265	6.0291	16.6398	7.7612	7.40492	16.4042	6.46169
SLF1	Slf1	ENSMUSG00000021597	485.654	-0.142184	-1.10357	0.028769	0.601802	436.557	424.019	483.953	507.828	453.485	457.257	568.463	473.26	524.871	526.852
BLM	Blm	ENSMUSG00000030528	161.463	-0.242777	-1.18327	0.0287845	0.601802	149.364	145.092	131.867	148.75	163.051	215.958	207.532	159.394	162.729	130.891
ANKRD55	Ankrd55	ENSMUSG00000049985	225.133	0.197506	1.14671	0.0288445	0.601922	243.935	246.022	251.679	232.691	228.415	187.672	186.464	179.528	250.549	244.371
SIPA1	Sipa1	ENSMUSG00000056917	570.835	0.196917	1.14625	0.0288618	0.601922	524.147	668.209	529.517	657.583	668.48	573.786	615.606	560.548	422.857	487.615
ARID5B	Arid5b	ENSMUSG00000019947	1429.81	0.151455	1.11069	0.0288813	0.601922	1552.12	1586.21	1437	1447.93	1498.35	1472.8	1473.4	1117.71	1196.85	1515.77
TMEM184A	Tmem184a	ENSMUSG00000036687	10.3257	1.00732	2.01017	0.0289798	0.603341	20.7593	6.83554	5.72736	13.4837	20.154	1.90668	18.3575	6.8592	3.04502	6.12909
CCDC65	Ccdc65	ENSMUSG00000003354	194.949	0.238439	1.17972	0.0290267	0.603682	181.151	238.683	238.623	221.208	176.489	201.327	156.329	220.071	165.641	149.971
SULF2	Sulf2	ENSMUSG00000006800	4364.55	0.1073	1.07721	0.0291315	0.605227	4528.02	4772.76	4644.81	4794.01	3893.31	4245.21	4240.84	4000.52	4457.8	4068.24
RNF2	Rnf2	ENSMUSG00000026484	752.494	-0.110839	-1.07986	0.0291868	0.60574	701.674	777.719	674.369	787.278	676.849	814.169	744.292	775.416	781.092	792.082
WDR54	Wdr54	ENSMUSG00000030032	704.564	-0.11646	-1.08407	0.0292887	0.60675	704.299	639.599	691.869	687.701	656.651	710.992	760.636	819.62	685.539	688.737
ERP44	Erp44	ENSMUSG00000028343	962.996	0.107044	1.07702	0.0293387	0.60675	1098.3	929.931	1004.43	975.005	985.844	938.303	883.276	871.558	966.645	976.657
FTO	Fto	ENSMUSG00000055932	5589.02	0.0730163	1.05191	0.0293908	0.606798	5842.18	5750.01	5958.92	5347.26	5752.82	5300.32	5468.34	5368.65	5347.32	5754.35
ACSF3	Acsf3	ENSMUSG00000015016	614.333	0.11366	1.08197	0.0294991	0.608399	662.261	609.218	679.494	580.659	661.121	593.272	591.882	570.393	565.18	629.848
RNF43	Rnf43	ENSMUSG00000034177	99.9653	0.239564	1.18064	0.0295619	0.609061	103.818	95.0699	121.866	103.944	117.096	100.366	101.574	72.2309	90.8895	92.7969
HPGD	Hpgd	ENSMUSG00000031613	157.819	0.259485	1.19705	0.029658	0.610207	167.778	180.362	227.62	153.423	131.434	151.644	113.917	165.216	135.341	151.455
LOXL4	Loxl4	ENSMUSG00000025185	4.9415	-0.983302	-1.97699	0.0297052	0.610207	1.74408	2.8824	4.51818	5.21818	2.38593	5.43077	5.65761	6.48331	9.35821	5.73637
LETM1	Letm1	ENSMUSG00000005299	2686.28	0.0879629	1.06287	0.029732	0.610207	2771.75	2679.71	2831.72	2671.65	2888.24	2813.43	2454.79	2533.11	2500.78	2717.6
MAST4	Mast4	ENSMUSG00000034751	2494.77	0.162223	1.11901	0.0297713	0.610207	2662.88	2759.04	2261.45	2592.25	2897.05	2533.12	2624.09	1847.59	2328.21	2442.05
ADSSL1	Adssl1	ENSMUSG00000011148	872.965	0.192572	1.1428	0.0297897	0.610207	931.771	937.446	1132.83	773.134	881.595	865.075	695.806	985.431	727.482	799.081
GPANK1	Gpank1	ENSMUSG00000092417	333.68	0.209519	1.1563	0.0298022	0.610207	439.042	352.086	388.628	285.245	324.511	275.816	292.663	357.652	282.818	338.342
EFNA1	Efna1	ENSMUSG00000027954	106.165	0.217157	1.16244	0.0298815	0.610342	122.692	121.598	104.098	102.616	119.439	105.593	92.2391	99.9984	87.6349	105.743
ATP12A	Atp12a	ENSMUSG00000022229	7.06353	0.92051	1.89278	0.0299024	0.610342	19.0018	10.0003	4.76336	8.86044	5.12594	3.80441	8.88214	3.13364	3.7914	3.27181
KYAT3	Kyat3	ENSMUSG00000040213	177.07	0.213739	1.15969	0.0299821	0.610342	198.215	179.788	228.107	154.598	190.673	158.497	158.954	197.443	151.913	152.507
ANXA9	Anxa9	ENSMUSG00000015702	20.342	0.492613	1.40699	0.0300161	0.610342	30.0865	27.8465	17.6336	22.4665	21.0065	15.0073	13.5394	21.6956	20.0052	14.1334
PRPF40A	Prpf40a	ENSMUSG00000061136	1363.94	-0.165856	-1.12183	0.0300898	0.610342	1500.07	1087.71	1459.7	1192.51	1190.26	1484.77	1416.89	1243	1538.17	1526.29
BCL11A	Bcl11a	ENSMUSG00000000861	2322.26	-0.0761362	-1.05419	0.0300969	0.610342	2242.87	2177.37	2305.53	2365.22	2215.3	2335.78	2278.06	2516.09	2356.31	2430.08
ARPC5	Arpc5	ENSMUSG00000008475	2698.51	-0.0916296	-1.06557	0.0301022	0.610342	2579.66	2692.85	2746.74	2652	2391.72	2636.69	2784.6	2916.42	2930.39	2653.99
SPAG5	Spag5	ENSMUSG00000002055	573.85	0.165248	1.12136	0.0301272	0.610342	642.201	529.612	611.12	563.495	686.176	503.899	651.634	494.244	552.296	503.824
FAM76B	Fam76b	ENSMUSG00000037808	633.755	-0.105593	-1.07594	0.0301476	0.610342	592.419	583.542	583.991	655.357	640.131	653.794	645.765	695.524	652.936	634.093
TMEM151A	Tmem151a	ENSMUSG00000061451	8555.03	0.0703669	1.04998	0.0302907	0.611817	8557.13	9059.28	9193.63	8287.48	8719.69	8380.23	8556.46	8376.17	7941.69	8478.58
MPHOSPH10	Mphosph10	ENSMUSG00000030521	386.738	-0.150753	-1.11015	0.0303722	0.611817	386.858	380.55	381.595	385.093	297.711	413.584	386.187	444.154	378.191	413.462
DENND5A	Dennd5a	ENSMUSG00000035901	9111.48	0.061078	1.04325	0.0303886	0.611817	9517.67	9489.5	9370.98	8781.57	9359.73	8842.05	9026.68	8803.55	8704.04	9219
DDX60	Ddx60	ENSMUSG00000037921	24.0123	-0.583921	-1.49892	0.0303962	0.611817	27.3788	10.3403	13.9774	27.143	16.28	22.4492	46.248	29.0851	29.0003	18.2205
MBLAC1	Mblac1	ENSMUSG00000049285	112.15	-0.232884	-1.17518	0.0304987	0.611817	99.7596	115.748	115.386	101.671	82.4271	104.035	119.715	130.839	112.842	139.079
CSF2RA	Csf2ra	ENSMUSG00000059326	962.145	-0.222435	-1.1667	0.030542	0.611817	894.887	981.619	653.236	1038.52	872.571	1038.33	1028.55	1238.38	1093.67	781.686
RASA4B	Rasa4	ENSMUSG00000004952	449.483	-0.122294	-1.08846	0.0305701	0.611817	436.408	421.352	398.159	455.062	440.106	502.899	485.351	476.367	449.243	429.885
CYP27A1	Cyp27a1	ENSMUSG00000026170	243.631	0.229669	1.17257	0.0306034	0.611817	266.496	253.898	320.112	242.727	231.208	180.102	204.604	290.1	209.322	237.74
DKC1	Dkc1	ENSMUSG00000031403	611.491	0.225233	1.16897	0.0306413	0.611817	855.719	691.387	497.576	652.253	599.26	632.198	485.987	648.077	548.244	504.207
IL11	Il11	ENSMUSG00000004371	10.6597	-0.72199	-1.64946	0.0306443	0.611817	8.62428	10.6934	10.1583	4.65577	5.41863	8.89612	12.3854	9.01079	15.0612	21.6934
FYTTD1	Fyttd1	ENSMUSG00000022800	2210.37	-0.127522	-1.09242	0.0306559	0.611817	2076.18	1906.4	1970.15	2363.9	2249.85	2369.88	2167.96	2142.53	2589.67	2267.16
RPH3A	Rph3a	ENSMUSG00000029608	14733.9	0.0698418	1.0496	0.0306899	0.611817	15201.2	14659.4	14723.7	15274.5	15592.8	14596.6	14756.5	13264	14532.9	14737
TPM1	Tpm1	ENSMUSG00000032366	5214.7	-0.0704047	-1.05001	0.0307818	0.611817	5047.55	5091.97	5066.22	5328.3	4905.75	5400.33	4971.11	5487.88	5454.79	5393.04
NRDC	Nrd1	ENSMUSG00000053510	4394.3	-0.102083	-1.07332	0.0308232	0.611817	4289.12	4024.86	3996.36	4663.86	4218.51	4523.88	4781.24	4730.51	4636.06	4078.56
MIPOL1	Mipol1	ENSMUSG00000047022	104.77	0.204805	1.15253	0.0308738	0.611817	111.596	119.75	114.021	112.172	103.467	96.1218	92.4142	99.7438	96.5024	101.915
SOX13	Sox13	ENSMUSG00000070643	288.229	0.153112	1.11197	0.0309271	0.611817	297.774	301.486	286.164	344.68	286.613	237.17	276.515	290.831	287.333	273.722
KCNMB2	Kcnmb2	ENSMUSG00000037610	83.5957	-0.298156	-1.22957	0.0309727	0.611817	64.5591	67.2227	77.6936	86.7162	77.1008	107.969	94.7304	66.7828	114.915	78.2678
TYSND1	Tysnd1	ENSMUSG00000020087	546.773	0.128863	1.09343	0.0310078	0.611817	568.491	563.31	625.869	562.068	537.758	516.191	491.536	601.763	496.408	504.333
SPATA5	Spata5	ENSMUSG00000027722	296.436	-0.175262	-1.12917	0.0310293	0.611817	280.565	258.873	305.255	249.431	295.711	296.353	361.807	314.703	340.643	261.021
MPPED2	Mpped2	ENSMUSG00000016386	767.78	-0.0893847	-1.06392	0.0310724	0.611817	757.479	760.714	749.641	733.229	719.419	780.273	752.842	817.1	807.241	799.857
MGME1	Mgme1	ENSMUSG00000027424	161.542	0.174061	1.12823	0.0311156	0.611817	166.113	169.142	169.476	179.278	172.088	135.64	157.972	168.257	150.511	146.939
ENO4	Eno4	ENSMUSG00000048029	86.0369	0.276425	1.21119	0.0311908	0.612616	101.023	74.2561	112.47	85.9311	98.0802	77.0909	79.2189	58.7664	83.041	90.4921
P3H4	P3h4	ENSMUSG00000006931	348.395	0.204512	1.1523	0.0312181	0.612616	384.099	361.609	449.69	296.189	374.552	326.835	279.516	371.605	279.801	360.052
ERMN	Ermn	ENSMUSG00000026830	2650.45	0.100278	1.07198	0.0313408	0.613595	2804.07	2752.53	2994.76	2610.89	2548.53	2325.25	2565.38	2578.74	2708.71	2615.65
TMEM232	Tmem232	ENSMUSG00000045036	43.5013	-0.351042	-1.27548	0.0313428	0.613595	32.6212	49.6221	39.1514	34.108	36.4182	58.0545	39.7957	53.7256	40.1946	51.3212
PIEZO2	Piezo2	ENSMUSG00000041482	125.533	-0.338586	-1.26452	0.0313609	0.613595	103.377	132.519	108.639	74.6745	134.244	167.923	191.465	108.029	128.334	106.128
PLCH1	Plch1	ENSMUSG00000036834	648.74	0.123456	1.08934	0.0315127	0.614675	641.687	631.402	649.806	782.414	679.176	653.061	620.704	579.411	617.181	632.562
LENEP	Lenep	ENSMUSG00000078173	41.8146	-3.12422	-8.71932	0.0315245	0.614675	0	0	0	43.0276	0	40.4946	23.1638	113.877	95.936	101.648
RIPK4	Ripk4	ENSMUSG00000005251	34.0199	0.378428	1.29992	0.0315565	0.614675	31.6328	35.9115	50.5726	43.1823	31.211	29.6735	29.8668	33.3853	26.8758	27.8876
RNF166	Rnf166	ENSMUSG00000014470	716.093	0.104423	1.07506	0.0315637	0.614675	703.943	775.438	761.026	740.055	731.093	678.408	666.35	760.815	684.678	659.124
ZNF778	Zfp26	ENSMUSG00000063108	853.095	-0.197733	-1.14689	0.0315711	0.614675	767.117	854.602	611.149	905.4	835.282	1026.95	963.381	794.01	1015.12	757.939
TAB1	Tab1	ENSMUSG00000022414	999.606	-0.0833202	-1.05945	0.0317672	0.617502	940.112	994.345	1013.76	974.732	929.777	994	1050.19	1046.09	1021.83	1031.21
COX15	Cox15	ENSMUSG00000040018	975.425	0.122938	1.08895	0.0317814	0.617502	966.09	993.439	1052.48	991.392	1082.77	889.795	962.213	999.37	1012.66	804.034
CCDC15	Ccdc15	ENSMUSG00000034303	59.8964	0.286084	1.21933	0.031849	0.617502	79.0713	68.3543	65.3547	52.8585	64.1684	51.5357	55.4353	46.9931	58.6059	56.5864
RIOK3	Riok3	ENSMUSG00000024404	2360.52	-0.0919087	-1.06578	0.0319867	0.618004	2353.64	2172.51	2139.42	2340.57	2420.78	2501.36	2421.47	2253.62	2580.3	2421.52
ABL1	Abl1	ENSMUSG00000026842	2750.83	0.0941717	1.06745	0.0320227	0.618004	2822.64	2906.85	2849.27	2777.59	2844.11	2926.65	2755.73	2382.58	2601.24	2641.63
MXD1	Mxd1	ENSMUSG00000001156	1000.33	0.10281	1.07386	0.0321231	0.61842	1052.26	1057.4	957.661	1045.3	1063.76	910.108	1058.84	898.659	974.207	985.059
FNTA	Fnta	ENSMUSG00000015994	1637.73	0.10574	1.07605	0.0321333	0.61842	1636.9	1767.34	1883.48	1583.38	1619.36	1487.22	1491.3	1665.23	1623.53	1619.54
THG1L	Thg1l	ENSMUSG00000011254	197.727	-0.184835	-1.13669	0.0321432	0.61842	182.17	174.989	203.385	182.74	182.884	205.34	189.663	255.452	215.081	185.565
GLT8D1	Glt8d1	ENSMUSG00000021916	921.353	0.116467	1.08408	0.0321774	0.61842	1038.49	841.968	946.007	963.123	1003.28	878.1	889.835	951.479	885.161	816.086
TMEM252	Tmem252	ENSMUSG00000048572	119.537	-0.209297	-1.15612	0.0322003	0.61842	98.4744	111.156	96.6962	132.902	115.761	125.774	123.515	123.007	132.808	135.279
SRGAP1	Srgap1	ENSMUSG00000020121	1204.13	0.115362	1.08325	0.0323447	0.62028	1305.3	1266.61	1163.32	1288.65	1235.47	1247.3	1199.14	988.02	1174.18	1173.34
DLG3	Dlg3	ENSMUSG00000000881	5592.91	-0.0553061	-1.03908	0.0323597	0.62028	5434.57	5471.59	5509.79	5443.77	5571.23	5803.44	5593.64	5905.58	5495.58	5699.88
PIK3R4	Pik3r4	ENSMUSG00000032571	1544.12	-0.101084	-1.07258	0.0325866	0.622198	1567.49	1455.73	1350.64	1572.4	1503.78	1680.43	1553.96	1468.48	1645.71	1642.55
EMX2	Emx2	ENSMUSG00000043969	169.082	-0.232655	-1.175	0.0326095	0.622198	179.537	157.999	151.701	145.245	139.806	162.001	189.515	164.43	155.807	244.783
COL4A6	Col4a6	ENSMUSG00000031273	96.4954	0.240339	1.18127	0.0326679	0.622198	105.345	98.6948	128.91	103.176	86.1473	96.8984	97.4885	78.2925	89.0499	80.9512
MSH3	Msh3	ENSMUSG00000014850	777.429	-0.112182	-1.08086	0.0326706	0.622198	743.641	718.797	793.25	738.945	742.254	858.314	806.352	868.653	791.069	713.011
HMGN3	Hmgn3	ENSMUSG00000066456	1266.19	-0.137059	-1.09966	0.0327906	0.623451	1162.7	1137.18	1299.68	1247.14	1186.6	1312.06	1152.8	1558.7	1384.21	1220.88
SLC1A5	Slc1a5	ENSMUSG00000001918	142.213	-0.321334	-1.24949	0.0328083	0.623451	135.11	119.64	117.56	131.491	125.759	174.471	124.269	241.053	102.924	149.849
SYNGR2	Syngr2	ENSMUSG00000048277	328.896	0.206466	1.15386	0.0329129	0.623637	301.274	355.399	468.619	347.63	290.851	321.343	301.914	331.679	279.375	290.881
IDO2	Ido2	ENSMUSG00000031549	64.955	0.360663	1.28402	0.0329216	0.623637	89.5422	73.4104	62.0334	51.5579	89.1218	73.9734	42.7796	69.6833	46.5135	50.9348
ROCK1	Rock1	ENSMUSG00000024290	1007.86	-0.107224	-1.07715	0.0329439	0.623637	1053.61	969.254	886.678	1009.76	931.308	1096.18	1031.06	1042.3	1095.17	963.318
BBOX1	Bbox1	ENSMUSG00000041660	145.964	0.225042	1.16881	0.0331645	0.625546	180.113	169.817	175.85	127.772	132.448	126.956	127.954	121.928	138.798	158.006
POU6F1	Pou6f1	ENSMUSG00000009739	3506.36	-0.0702355	-1.04989	0.0331769	0.625546	3403.63	3407.96	3207.17	3443.26	3644.13	3674.5	3575.16	3500.82	3568.76	3638.17
TPD52L1	Tpd52l1	ENSMUSG00000000296	438.299	0.160765	1.11788	0.0331835	0.625546	444.677	483.818	525.933	415.413	445.476	426.974	352.17	460.165	376.297	452.065
PROM1	Prom1	ENSMUSG00000029086	860.82	0.102359	1.07353	0.0332094	0.625546	882.428	894.176	867.287	888.062	926.444	825.044	767.045	894.776	884.786	778.152
TSHR	Tshr	ENSMUSG00000020963	20.6516	0.588453	1.50363	0.0333678	0.625546	21.255	55.0605	18.3491	20.5413	13.6278	17.0249	17.1916	15.0165	11.6813	16.7681
CD59	Cd59a	ENSMUSG00000032679	282.848	0.21188	1.1582	0.0334027	0.625546	306.939	298.617	388.613	240.742	283.753	249.986	239.12	291.188	233.175	296.344
CCDC58	Ccdc58	ENSMUSG00000075229	136.63	-0.231408	-1.17398	0.0334375	0.625546	112.407	130.225	129.66	138.928	117.081	141.42	111.684	176.8	168.368	139.73
ATP2C2	Atp2c2	ENSMUSG00000034112	36.2185	0.384818	1.30569	0.0335131	0.625546	35.9048	36.6784	39.9162	52.7197	39.418	22.5571	42.3481	35.7304	29.9563	26.9562
TMOD1	Tmod1	ENSMUSG00000028328	1585.6	0.0743285	1.05287	0.0335183	0.625546	1657.04	1668.63	1640.66	1566.56	1596.3	1594.39	1593.84	1555.13	1498.52	1484.97
ST3GAL3	St3gal3	ENSMUSG00000028538	1345.91	0.100389	1.07206	0.0335368	0.625546	1382.85	1470.06	1480.64	1234.73	1394.79	1261.34	1290.15	1362.24	1246.93	1335.4
FBLN1	Fbln1	ENSMUSG00000006369	465.084	0.245185	1.18525	0.0335461	0.625546	434.09	539.864	719.966	473.3	355.484	418.983	428.725	444.693	406.916	428.818
C22orf23	1700088E04Rik	ENSMUSG00000033029	111.292	0.297351	1.22889	0.0335508	0.625546	137.322	107.789	173.252	104.818	90.2101	82.4194	98.8014	103.255	117.731	97.325
PPP1R1C	Ppp1r1c	ENSMUSG00000034683	9.60093	-0.720452	-1.6477	0.0335827	0.625546	7.18449	3.74501	8.47409	8.91345	7.65145	8.01969	10.3842	10.438	10.4789	20.7199
SLCO3A1	Slco3a1	ENSMUSG00000025790	1789.75	0.0968722	1.06945	0.0336042	0.625546	1907.3	1900.3	1976.94	1720.98	1740.99	1684.19	1787.38	1627.3	1700.85	1851.28
CUEDC1	Cuedc1	ENSMUSG00000018378	1213.64	0.10725	1.07717	0.0336535	0.625546	1340.36	1221.09	1370.98	1178.54	1182.13	1146.48	1151.14	1274.2	1166.19	1105.32
TRAF6	Traf6	ENSMUSG00000027164	666.77	0.141854	1.10332	0.033676	0.625546	742.306	616.545	645.836	765.412	727.187	668.764	631.033	552.092	622.522	696.002
ARHGAP44	Arhgap44	ENSMUSG00000033389	4987.74	0.0724058	1.05147	0.0337303	0.625969	4994.05	5298.35	5207.35	4891.85	5171.79	4863.45	4982.07	4704.17	4627.08	5137.2
MRS2	Mrs2	ENSMUSG00000021339	3103.3	0.163542	1.12003	0.0337938	0.626466	3461.75	2919.78	2733.88	4063.46	3219.07	3189.98	2861.57	2639	2879.7	3064.78
TRAF3IP3	Traf3ip3	ENSMUSG00000037318	29.8839	0.511434	1.42547	0.0338227	0.626466	43.2969	19.3563	33.9415	31.5118	47.3982	17.9903	33.9041	17.7597	20.5635	33.117
ANKK1	Ankk1	ENSMUSG00000032257	11.3394	-0.888978	-1.85186	0.0338519	0.626466	3.86656	18.0843	3.28277	9.29671	5.26625	6.64119	23.9325	13.663	20.1532	9.20786
SYT16	Syt16	ENSMUSG00000044912	2511.15	-0.0756538	-1.05384	0.0339384	0.626679	2336.32	2357.21	2417.56	2539.16	2582.46	2587.25	2484.36	2642.12	2653.33	2511.74
SAMD4B	Samd4b	ENSMUSG00000109336	2528.31	0.110272	1.07943	0.0339459	0.626679	2552.63	2559.38	2495.97	2881.57	2634.49	2397.4	2576.66	2108	2531.59	2545.44
GYPA	Gypa	ENSMUSG00000051839	7.51107	-1.1253	-2.18147	0.0339583	0.626679	2.67288	3.97391	4.42445	11.3044	1.22134	4.46242	5.83785	9.76642	26.6639	4.78315
B3GALNT1	B3galnt1	ENSMUSG00000043300	1158.55	-0.0780259	-1.05557	0.0340121	0.627087	1088.45	1155.09	1183.17	1117.67	1093.13	1204.04	1163.75	1174.09	1191.34	1214.82
HLTF	Hltf	ENSMUSG00000002428	728.529	-0.113891	-1.08214	0.0342627	0.627623	699.027	626.488	695.922	741.416	737.773	734.714	766.356	786.85	804.116	692.631
THEG	Theg	ENSMUSG00000020317	6.83686	1.24798	2.37509	0.0343101	0.627911	15.6068	19.592	9.9959	1.43248	1.61821	8.21868	2.35109	5.00833	3.22746	1.31773
SERPINA9	Serpina9	ENSMUSG00000058260	108.64	-0.355354	-1.2793	0.0343522	0.6281	75.6923	134.647	89.3508	92.5737	84.7626	105.941	71.2641	127.821	154.207	150.137
ERF	Erf	ENSMUSG00000040857	1216.36	0.091007	1.06511	0.0344017	0.628426	1226.31	1255.75	1295.37	1194.16	1303.63	1180.85	1142.41	1098.01	1196.52	1270.54
GNMT	Gnmt	ENSMUSG00000002769	34.0289	0.443967	1.36034	0.0344565	0.62859	27.8924	55.5898	32.4392	43.2734	37.4135	37.3072	16.2647	26.9928	32.9707	30.1454
PRR33	Prr33	ENSMUSG00000043795	12.9272	-0.862036	-1.8176	0.0345058	0.62859	4.96471	7.30456	13.4845	8.53534	9.92289	14.3172	42.7956	8.37464	14.0029	5.56935
DPYSL4	Dpysl4	ENSMUSG00000025478	3527.79	-0.11243	-1.08105	0.0345748	0.629267	3250.18	3377.47	3312.54	3586.87	3423.91	3551.33	3976.83	3677.57	3983.27	3137.92
KLHDC1	Klhdc1	ENSMUSG00000051890	498.505	-0.171466	-1.1262	0.0348138	0.63142	381.504	451.674	484.373	479.694	551.281	612.084	493.411	484.798	549.237	496.989
EXOC3L4	Exoc3l4	ENSMUSG00000021280	37.9685	0.49999	1.4142	0.0348384	0.63142	78.9539	26.133	43.0268	37.2174	37.2073	35.0893	28.7297	27.3779	43.9661	21.9839
IFIT1B	Ifit1	ENSMUSG00000034459	69.3173	-0.398129	-1.3178	0.0348842	0.63142	61.0118	63.6063	55.4746	38.2748	80.2539	70.2584	116.452	67.8109	50.2213	89.8089
PCOLCE	Pcolce	ENSMUSG00000029718	242.942	0.251207	1.1902	0.0350815	0.632701	218.603	290.219	366.975	228.453	217.094	227.953	222.17	245.373	180.036	232.545
PCSK6	Pcsk6	ENSMUSG00000030513	958.033	0.120446	1.08707	0.0350928	0.632701	1066.85	1075.19	947.915	912.732	984.25	851.413	947.647	866.988	898.828	1028.52
CPSF4	Cpsf4	ENSMUSG00000029625	881.458	-0.101769	-1.07309	0.0351451	0.632701	841.494	864.033	783.634	866.934	894.144	890.007	984.093	947.887	900.532	841.824
TGFB2	Tgfb2	ENSMUSG00000039239	408.025	0.180644	1.13339	0.0351465	0.632701	435.492	399.82	372.781	471.942	489.922	410.185	311.472	353.823	446.674	388.134
TEX30	Tex30	ENSMUSG00000026049	89.2397	-0.261425	-1.19866	0.0351956	0.632904	72.026	96.4828	71.6829	83.6478	82.4101	75.6112	84.3506	108.71	108.781	108.694
SERPING1	Serping1	ENSMUSG00000023224	284.617	0.169675	1.1248	0.0352217	0.632904	267.514	332.618	334.326	321.09	250.917	264.698	266.991	289.203	242.128	276.686
TTI1	Tti1	ENSMUSG00000027650	722.574	0.0932407	1.06676	0.0352632	0.633076	755.971	727.124	739.237	745.648	760.881	745.14	725.113	678.47	677.656	670.505
NUP43	Nup43	ENSMUSG00000040034	80.2956	0.25086	1.18992	0.035413	0.634986	92.1472	69.854	102.425	85.7047	86.5246	65.8955	70.7189	82.34	68.4863	78.8596
PLXNB1	Plxnb1	ENSMUSG00000053646	4177.83	0.12128	1.0877	0.0354336	0.634986	4674.56	4160.33	4327.92	3944.38	4660.44	4440.93	4015.79	3439.88	4018.97	4095.16
GGPS1	Ggps1	ENSMUSG00000021302	1608.48	-0.0966127	-1.06926	0.0354761	0.635173	1627.36	1463.97	1453.38	1617.14	1614.02	1765.64	1569.12	1594.13	1751.79	1628.25
KLF2	Klf2	ENSMUSG00000055148	258.136	0.216282	1.16174	0.0355273	0.635515	263.031	302.282	247.976	241.993	331.978	206.808	228.589	240.944	209.4	308.359
TMEM176A	Tmem176a	ENSMUSG00000023367	307.993	0.208478	1.15547	0.0356252	0.636691	282.783	335.824	420.974	288.754	325.299	285.308	246.661	350.037	263.707	280.581
KREMEN1	Kremen1	ENSMUSG00000020393	648.723	0.114807	1.08283	0.0356679	0.636882	679.697	666.346	713.105	630.219	682.818	650.367	629.965	607.198	551.45	676.069
DLX2	Dlx2	ENSMUSG00000023391	177.785	-0.22948	-1.17241	0.0357362	0.637527	179.906	128.67	196.985	170.501	143.417	162.064	173.982	202.613	188.869	230.84
ZNF334	Zfp334	ENSMUSG00000017667	874.376	0.0919886	1.06584	0.0359896	0.641469	897.661	870.975	893.865	933.498	914.652	822.479	871.375	780.032	873.547	885.675
DOCK7	Dock7	ENSMUSG00000028556	1386.85	-0.0925182	-1.06623	0.0361536	0.642666	1312.04	1379.47	1314.39	1444.36	1262.63	1466.13	1378.35	1364.32	1537.13	1409.73
GRID1	Grid1	ENSMUSG00000041078	2117.55	0.0836402	1.05969	0.036154	0.642666	2104.95	2216.7	2157.3	2175.17	2239.68	2078.92	2150.46	1877.98	1999.62	2174.71
ADAMTSL3	Adamtsl3	ENSMUSG00000070469	83.4414	0.527277	1.44121	0.0362628	0.643392	114.062	58.0722	138.728	137.573	44.6553	115.486	56.1072	59.8043	47.1671	62.76
LAMA5	Lama5	ENSMUSG00000015647	647.536	-0.279071	-1.21341	0.0362848	0.643392	488.781	482.604	633.761	606.114	712.193	544.749	915.013	863.037	747.249	481.857
DDX52	Ddx52	ENSMUSG00000020677	601.009	0.107132	1.07708	0.0362922	0.643392	585.348	679.844	630.957	628.424	591.434	557.841	581.612	561.708	576.044	616.874
C12orf56	D930020B18Rik	ENSMUSG00000047642	15.3649	0.535606	1.44955	0.0363706	0.644205	14.8211	16.7731	17.4597	25.0686	16.8535	10.0757	16.1997	9.53927	12.6085	14.2501
SYNM	Synm	ENSMUSG00000030554	1337.54	0.0860398	1.06145	0.0364634	0.64456	1413.09	1351.51	1389.94	1322.2	1410.85	1368.84	1253.78	1371.08	1217.16	1276.94
LDB3	Ldb3	ENSMUSG00000021798	283.847	0.143788	1.1048	0.0365207	0.64456	303.501	293.412	311.804	297.531	283.099	292.855	260.18	281.213	231.582	283.293
FSTL5	Fstl5	ENSMUSG00000034098	936.125	-0.118532	-1.08563	0.0365982	0.644563	895.104	879.61	888.609	960.942	862.577	916.586	980.964	884.755	1127.88	964.22
ACTRT3	Actrt3	ENSMUSG00000037737	29.5143	0.437517	1.35427	0.0366306	0.644563	41.2701	28.5238	36.0244	36.2882	26.5938	15.2153	37.1373	25.5251	20.8813	27.6833
SUOX	Suox	ENSMUSG00000049858	375.866	0.120883	1.0874	0.0366758	0.644563	388.04	409.09	424.137	375.147	361.029	360.893	357.181	367.199	341.628	374.317
ZNF354A	Zfp354a	ENSMUSG00000020364	273.913	0.151005	1.11034	0.0368184	0.644563	324.569	263.352	292.948	272.456	286.671	249.12	279.275	270.372	269.967	230.394
LITAF	Litaf	ENSMUSG00000022500	805.172	0.157969	1.11572	0.0368485	0.644563	804.779	918.949	873.686	747.769	899.443	687.3	854.91	698.939	890.517	675.426
TDGF1	Tdgf1	ENSMUSG00000032494	33.7451	0.442654	1.3591	0.0369275	0.644563	33.7033	33.8416	46.544	28.0169	52.5162	22.4684	38.0394	27.2275	18.3668	36.7274
PAQR8	Paqr8	ENSMUSG00000025931	6912.22	0.0862676	1.06162	0.0370316	0.644563	7155.71	7568.13	7244.72	7007.94	6613.61	6541.2	6878.28	6351.77	6479.74	7281.11
TMEM258	Tmem258	ENSMUSG00000036372	475.105	0.161666	1.11858	0.0370367	0.644563	482.009	504.934	582.879	478.571	461.661	421.7	380.8	525.448	430.934	482.116
MTREX	Mtrex	ENSMUSG00000016018	1989.81	0.078896	1.05621	0.0370388	0.644563	2049.2	1932.27	2024.51	2126.35	2090.01	1894.44	1946.19	1958.33	2053	1823.75
NID2	Nid2	ENSMUSG00000021806	232.67	0.244946	1.18505	0.0370557	0.644563	237.566	237.998	240.339	333.597	210.678	194.284	206.905	184.001	284.703	196.625
DCUN1D4	Dcun1d4	ENSMUSG00000051674	3269.96	-0.0730093	-1.05191	0.0370689	0.644563	3243.75	3190.64	2970.21	3314.14	3215.96	3188.47	3353.37	3327.56	3507.12	3388.38
CD37	Cd37	ENSMUSG00000030798	111.835	-0.261297	-1.19856	0.0370743	0.644563	120.003	110.093	108.006	96.502	72.828	118.55	100.776	121.26	114.095	156.236
FNDC5	Fndc5	ENSMUSG00000001334	3204.56	0.0808875	1.05767	0.0370781	0.644563	3365.06	3293.36	3372.54	3088.3	3354.48	3047.61	2934.37	3357.35	3033.28	3199.25
RXFP2	Rxfp2	ENSMUSG00000053368	34.2349	-0.463845	-1.37921	0.0370934	0.644563	32.2189	17.9356	30.3009	43.1857	19.4544	41.2363	57.9889	38.4379	31.1363	30.4545
MHRT	Mhrt	ENSMUSG00000097652	11.3796	-0.648855	-1.56792	0.0371029	0.644563	10.4228	4.95994	12.475	10.4143	5.90992	9.1317	15.8963	11.0811	17.1717	16.333
DFFA	Dffa	ENSMUSG00000028974	1321.04	0.0755291	1.05375	0.0371063	0.644563	1371.5	1354.71	1405.7	1279.85	1365.51	1245.18	1315.86	1322.4	1276.27	1273.42
ALPK1	Alpk1	ENSMUSG00000028028	137.53	0.197964	1.14708	0.0371743	0.645179	165.739	149.701	140.123	136.07	141.66	146.561	138.92	115.021	129.318	112.183
FSCN2	Fscn2	ENSMUSG00000025380	8.30905	-0.901884	-1.8685	0.0372874	0.645446	4.57585	11.2016	10.039	1.83742	2.78731	9.44578	11.5301	7.35348	6.745	17.575
CUL3	Cul3	ENSMUSG00000004364	3688.63	0.075591	1.05379	0.0375297	0.647316	3529.2	3841.6	3758.81	3916.95	3885.31	3606.36	3481.4	3763.37	3688.42	3414.83
SLC2A8	Slc2a8	ENSMUSG00000026791	825.597	0.10544	1.07582	0.0375326	0.647316	860.531	799.243	896.538	825.223	898.441	810.993	797.426	865.799	725.547	776.229
SEC14L4	Sec14l4	ENSMUSG00000019368	16.0143	-0.690484	-1.61383	0.0375416	0.647316	14.0208	9.40548	13.277	15.7333	7.09948	7.21433	27.854	30.8443	21.3449	13.3493
IFNGR2	Ifngr2	ENSMUSG00000022965	1390.5	0.0934403	1.06691	0.0375842	0.647316	1431.09	1440.4	1468.38	1437.91	1399.65	1496.4	1219.52	1343.52	1338.53	1329.59
PLCG1	Plcg1	ENSMUSG00000016933	3248.34	-0.0925344	-1.06624	0.0375914	0.647316	3299.33	3094.5	2816.91	3366.17	3142.57	3343.82	3332.94	3261.67	3590.17	3235.36
PGPEP1	Pgpep1	ENSMUSG00000056204	429.615	0.231091	1.17372	0.0376526	0.647604	355.469	450.495	616.262	418.918	479.58	341.337	444.337	386.286	337.121	466.344
CIDEB	Cideb	ENSMUSG00000022219	60.3298	0.346393	1.27138	0.0376979	0.647604	64.3446	77.6448	76.0734	47.5064	72.4317	56.0639	42.506	63.3439	35.6385	67.7446
CCDC116	Ccdc116	ENSMUSG00000022768	80.194	-0.351327	-1.27573	0.0377504	0.647803	95.3726	69.8067	54.75	68.7548	60.9058	96.189	63.9867	79.5723	135.91	76.6925
ILF2	Ilf2	ENSMUSG00000001016	2194.96	-0.0856113	-1.06114	0.0378072	0.648216	2157.96	2121.8	2226.97	2092.9	2051.07	2195.14	2090.43	2466.96	2263.78	2282.62
GPBP1L1	Gpbp1l1	ENSMUSG00000034042	950.783	-0.111376	-1.08026	0.0379432	0.648462	924.07	841.175	908.302	996.673	900.562	1053.26	905.637	988.455	1064.61	925.084
TMEM106A	Tmem106a	ENSMUSG00000034947	27.6665	0.415164	1.33345	0.0380538	0.648462	23.8877	34.4071	44.1376	25.9478	30.3784	24.3896	22.9529	23.7395	18.9176	27.9063
HIF3A	Hif3a	ENSMUSG00000004328	701.674	-0.218729	-1.16371	0.0380548	0.648462	621.098	703.396	580.718	804.698	533.309	870.664	687.851	758.223	888.723	568.062
MORN5	Morn5	ENSMUSG00000026894	13.3999	0.628897	1.54638	0.0380621	0.648462	9.47054	25.9041	17.7386	17.8339	10.6443	10.1279	6.95374	12.9345	8.9624	13.4289
MEAF6	Meaf6	ENSMUSG00000028863	2641.14	0.0700922	1.04978	0.0380638	0.648462	2699.94	2777.47	2555.09	2699.41	2796.6	2569.37	2491.13	2688.89	2632.94	2500.55
MRLN	Mrln	ENSMUSG00000019933	10.6667	-0.675093	-1.5967	0.0380832	0.648462	8.79099	9.86034	8.56509	8.7723	4.53709	9.39419	23.1169	11.6884	10.3187	11.6226
ELP2	Elp2	ENSMUSG00000024271	2854.27	-0.0633178	-1.04487	0.0381835	0.649469	2687.09	2858.5	2720.2	2895.34	2799.6	2919.07	2881.53	2930.69	3009.21	2841.5
MRNIP	Mrnip	ENSMUSG00000020381	182.011	-0.193111	-1.14323	0.0382787	0.649469	148.458	184.544	190.271	162.942	163.546	168.582	197.874	233.684	191.373	178.84
ACY1	Acy1	ENSMUSG00000023262	291.234	0.191033	1.14158	0.0382883	0.649469	294.061	337.497	312.406	241.178	369.071	255.013	257.291	283.863	247.838	314.125
FAM71E1	Fam71e1	ENSMUSG00000051113	141.314	0.214992	1.1607	0.0383224	0.649469	142.569	158.654	143.218	124.235	190.299	122.357	147.017	142.345	115.465	126.983
UHRF1BP1	Uhrf1bp1	ENSMUSG00000039512	1364.1	0.0952603	1.06826	0.0383296	0.649469	1409.92	1414.54	1325.22	1509.86	1384.7	1419.8	1350.31	1200.87	1329.17	1296.56
PLPPR3	Plppr3	ENSMUSG00000035835	2171.68	-0.0779112	-1.05549	0.0383434	0.649469	2102.93	2047.28	2029.31	2140.51	2248.1	2138.69	2170.9	2370.42	2266.13	2202.57
RHBDF2	Rhbdf2	ENSMUSG00000020806	115.802	-0.439044	-1.35571	0.0383807	0.649469	72.96	104.688	56.9441	153.511	104.081	147.344	148.66	118.118	183.298	68.4111
TMEM140	Tmem140	ENSMUSG00000057137	72.4118	-0.294453	-1.22642	0.0384244	0.649469	61.007	65.439	55.5756	71.2303	70.7386	63.6992	107.232	80.6671	62.2408	86.2886
TF	Trf	ENSMUSG00000032554	11406.5	0.184333	1.13629	0.0384373	0.649469	13033.4	12500.3	13418.5	9536.49	12182.2	8961.22	9004.7	13030.1	10976.5	11421.8
ZNF790	Zfp790	ENSMUSG00000011427	460.85	-0.15286	-1.11177	0.0386066	0.650665	485.573	423.551	430.124	408.405	433.298	498.817	454.328	400.692	530.97	542.742
AMZ2	Amz2	ENSMUSG00000020610	1557.83	-0.0944094	-1.06763	0.0386744	0.650665	1496.43	1498.96	1598.34	1353.24	1589.33	1545.09	1637.09	1553.68	1708.92	1597.23
PDP1	Pdp1	ENSMUSG00000049225	3146.1	-0.0634867	-1.04499	0.0387167	0.650665	3076.53	3095.14	2991.43	3040.33	3179.71	3220.55	3298.42	3045.27	3204.75	3308.84
PCDHGA1	Pcdhga1	ENSMUSG00000103144	351.681	0.183685	1.13578	0.0387272	0.650665	377.608	406.756	336.084	393.234	355.125	344.701	368.013	251.84	380.098	303.353
MFAP2	Mfap2	ENSMUSG00000060572	99.5294	-0.248103	-1.18764	0.0387525	0.650665	83.9117	98.9186	105.627	101.871	63.8765	104.822	120.494	94.644	101.238	119.891
CYBA	Cyba	ENSMUSG00000006519	97.7761	-0.21061	-1.15718	0.0387922	0.650665	81.1789	101.301	90.7258	86.0043	94.2532	112.581	108.663	107.277	98.5652	97.211
ASPDH	Aspdh	ENSMUSG00000038704	62.2038	-0.305969	-1.23625	0.0388333	0.650665	63.3514	53.2103	55.5822	52.3455	52.8696	65.9141	81.9401	75.6112	77.8599	43.3534
NEU4	Neu4	ENSMUSG00000034000	631.732	0.153044	1.11191	0.0388685	0.650665	589.977	681.67	767.575	715.484	571.828	583.301	643.297	578.284	653.302	532.607
OXTR	Oxtr	ENSMUSG00000049112	272.445	-0.167604	-1.12319	0.0388692	0.650665	261.241	250.421	237.055	303.103	231.042	286.279	284.411	245.065	319.016	306.816
CDH2	Cdh2	ENSMUSG00000024304	3921.96	-0.0593509	-1.042	0.0389742	0.651364	3867.74	3899.02	3610.25	3931.39	3897.17	3968.86	3951.02	3984.01	4024.19	4085.95
MED25	Med25	ENSMUSG00000002968	2701.67	0.107101	1.07706	0.0390109	0.651364	2846.17	2719.94	2637.6	3203.48	2601.74	2411.81	2675.63	2539.23	2773.88	2607.25
ALYREF	Alyref	ENSMUSG00000025134	497.44	-0.163986	-1.12038	0.0391693	0.651364	489.32	416.702	513.536	435.731	491.026	516.822	420.281	591.041	585.432	514.503
CSPP1	Cspp1	ENSMUSG00000056763	1040.93	-0.185761	-1.13742	0.0392814	0.651364	993.433	975.758	734.832	1123.13	1042.12	1145.39	1323.87	927.894	1059.53	1083.39
CD33	Cd33	ENSMUSG00000004609	166.058	-0.204827	-1.15255	0.0392857	0.651364	140.9	164.168	129.158	156.963	182.68	187.643	140.639	174.276	186.379	197.774
NTSR2	Ntsr2	ENSMUSG00000020591	3705.99	0.13895	1.1011	0.0393213	0.651364	3738.06	3889.27	4312.4	3575.08	3906.68	3162.66	3398.69	3666.54	3155.14	4255.33
FAIM2	Faim2	ENSMUSG00000023011	16199.6	0.0781382	1.05565	0.0393505	0.651364	17081.8	16925.7	16306.9	15755.2	17119	16207.5	15917.3	15230.2	14596.6	16855.4
ITGAX	Itgax	ENSMUSG00000030789	9.98768	0.712113	1.6382	0.039388	0.651364	8.28688	14.0457	9.6583	10.8392	22.3316	2.58568	8.29605	9.27904	6.94075	7.6136
EIF4EBP2	Eif4ebp2	ENSMUSG00000020091	2307.86	0.0815881	1.05818	0.0393887	0.651364	2296.75	2392.33	2426.12	2406.51	2341.92	2255.18	2345.5	2090.87	2124.83	2398.6
IL12A	Il12a	ENSMUSG00000027776	27.5829	-0.436891	-1.35368	0.0394284	0.651364	25.1598	17.824	25.5976	30.6597	18.0074	24.9693	27.0016	32.0699	46.5559	27.9837
TBC1D14	Tbc1d14	ENSMUSG00000029192	3087.62	0.0674186	1.04784	0.03948	0.651364	2993.72	3263.01	3145.36	3307.34	3092.09	3045.67	2907.61	3002.27	3091.13	3028.01
NPAS1	Npas1	ENSMUSG00000001988	342.563	0.125354	1.09078	0.0395118	0.651364	359.034	330.129	386.944	372.716	338.57	327.202	335.826	345.702	306.766	322.739
SHH	Shh	ENSMUSG00000002633	136.024	-0.189999	-1.14076	0.0395726	0.651364	122.983	121.198	116.361	139.658	135.37	133.705	147.699	168.95	139.557	134.764
PLP1	Plp1	ENSMUSG00000031425	172800	0.11934	1.08624	0.0395891	0.651364	170638	183407	211071	180863	153735	158490	172224	168332	160947	168295
ALDH1A1	Aldh1a1	ENSMUSG00000053279	2838.57	0.136856	1.09951	0.0397553	0.651364	2931.99	3253.87	3457.2	2508.84	2712.84	2614.76	2773	2868.09	2500.99	2764.15
CAPN1	Capn1	ENSMUSG00000024942	668.073	0.106403	1.07654	0.0397567	0.651364	670.369	746.782	704.74	651.637	687.932	666.68	694.597	646.124	596.952	614.921
LGI4	Lgi4	ENSMUSG00000036560	755.677	0.20627	1.1537	0.0397863	0.651364	854.798	920.533	790.24	590.032	892.556	715.461	682.185	610.942	619.217	880.808
IL1RAPL2	Il1rapl2	ENSMUSG00000059203	117.336	-0.274456	-1.20954	0.0398021	0.651364	89.9255	94.6967	99.7828	128.544	118.945	155.993	119.089	93.8969	157.468	115.022
TMEM65	Tmem65	ENSMUSG00000062373	2984.88	-0.0648977	-1.04601	0.0398114	0.651364	2880.29	2830.54	2860.62	3087.5	2930.29	2967.71	3067.55	3108.11	3134.5	2981.64
POP4	Pop4	ENSMUSG00000030423	746.608	-0.103235	-1.07418	0.0398607	0.651364	701.147	779.527	737.113	676.919	706.441	741.21	733.891	824.442	815.888	749.5
KIF1C	Kif1c	ENSMUSG00000020821	3352.31	0.126429	1.09159	0.0399508	0.651364	3493.54	3676.85	3840.54	3024.03	3459.88	3242.26	3169.17	3192.35	2802.07	3622.38
MTTP	Mttp	ENSMUSG00000028158	341.881	0.132045	1.09585	0.0399533	0.651364	375.508	377.881	334.422	358.717	339.433	357.524	339.112	330.046	314.939	291.223
SEZ6L2	Sez6l2	ENSMUSG00000030683	12159.4	0.0776279	1.05528	0.0399542	0.651364	12502.3	12581.4	11808.6	12708.4	12828	12164.4	12413.7	11900.7	10703.5	11983.4
TMEM107	Tmem107	ENSMUSG00000020895	146.132	-0.274014	-1.20917	0.040136	0.652254	124.738	130.446	190.448	113.721	102.884	138.169	153.405	145.517	156.986	205.007
TFAP2C	Tfap2c	ENSMUSG00000028640	4.81647	-1.09563	-2.13706	0.0401574	0.652254	3.10584	1.78535	6.38234	1.23596	2.82847	6.47962	3.18055	6.5494	13.946	2.67118
KIF16B	Kif16b	ENSMUSG00000038844	421.615	0.158089	1.11581	0.0401583	0.652254	402.386	400.982	481.34	467.044	469.83	343.938	415.71	448.884	355.627	430.411
EDEM2	Edem2	ENSMUSG00000038312	671.243	0.0993168	1.07127	0.0402147	0.652254	705.468	721.283	708.312	632.463	702.95	610.1	654.614	674.989	630.747	671.506
MAPRE1	Mapre1	ENSMUSG00000027479	3122.58	-0.143626	-1.10468	0.0403378	0.653716	2924.01	2514.79	3436.38	3363.07	2599.32	3219.75	3366.1	3090.13	3197.86	3514.38
VOPP1	Vopp1	ENSMUSG00000037788	2860.42	-0.0636315	-1.04509	0.0404744	0.655394	2785.92	2838.05	2714.04	2840.32	2808.81	2864.54	2816.66	2879.06	2977.13	3079.65
SMCO3	Smco3	ENSMUSG00000043298	322.74	0.192127	1.14245	0.0405185	0.655471	297.806	371.518	449.883	293.835	308.706	294.763	294.593	323.065	287.296	305.931
RAP1GDS1	Rap1gds1	ENSMUSG00000028149	10495	0.0523923	1.03698	0.0405453	0.655471	10509.5	10560.4	11045.5	10700	10614.8	10176.5	10131.8	10285	10135.5	10790.8
RAP2A	Rap2a	ENSMUSG00000051615	4234.65	-0.0739298	-1.05258	0.0406905	0.656906	3852	4177.14	4176.63	4371.62	4053.7	4181.62	4478.74	4275.64	4529.08	4250.3
HMGXB4	Hmgxb4	ENSMUSG00000034518	529.314	0.117427	1.0848	0.0407004	0.656906	547.591	583.033	471.93	564.344	587.26	486.93	515.614	520.421	524.962	491.054
TBC1D2B	Tbc1d2b	ENSMUSG00000037410	750.657	0.181984	1.13444	0.0407766	0.657204	994.799	697.992	675.244	860.05	762.609	711.992	737.59	597.389	664.407	804.501
PROB1	Prob1	ENSMUSG00000073600	316.687	0.144263	1.10517	0.0407851	0.657204	313.834	330.468	361.659	314.731	343.315	316.711	275.99	308.159	264.714	337.29
LRIG1	Lrig1	ENSMUSG00000030029	1968.02	0.0797656	1.05685	0.040992	0.659465	1944.24	2102.83	1996.11	1928.35	2141.78	1802.82	1978.28	1887.68	1979.02	1919.1
APOH	Apoh	ENSMUSG00000000049	8.45929	0.8532	1.8065	0.0410302	0.659545	12.2316	20.3946	6.59012	5.16258	9.44746	7.99067	4.80082	11.0213	3.76613	3.18767
CYTL1	Cytl1	ENSMUSG00000062329	19.6023	0.588519	1.5037	0.0410789	0.659633	19.2686	30.6007	34.416	14.7255	18.9456	9.92732	9.24289	21.1391	12.6596	25.0981
TTF1	Ttf1	ENSMUSG00000026803	436.055	-0.212051	-1.15833	0.0411022	0.659633	457.175	423.059	386.287	361.591	389.58	572.827	450.795	372.98	568.771	377.487
ATRIP	Atrip	ENSMUSG00000025646	877.28	-0.120145	-1.08684	0.041211	0.660492	870.826	820.206	815.888	814.922	878.914	775.21	1009.68	896.724	909.881	980.552
SLC45A3	Slc45a3	ENSMUSG00000026435	202.816	0.223568	1.16762	0.0412224	0.660492	179.251	231.68	268.217	242.337	171.063	165.976	211.523	182.526	208.605	166.981
TRPV4	Trpv4	ENSMUSG00000014158	118.73	0.2098	1.15653	0.0412766	0.66066	133.639	133.997	149.75	112.283	106.127	110.909	118.639	112.427	114.141	95.3865
RNF213	Rnf213	ENSMUSG00000070327	558.258	-0.211069	-1.15755	0.0412996	0.66066	487.159	567.64	492.443	425.029	614.494	489.044	794.716	580.752	549.752	581.548
FIGNL2	Fignl2	ENSMUSG00000095440	75.0327	0.237661	1.17908	0.0414621	0.661781	86.9825	82.9194	78.7152	77.1604	79.3441	81.48	74.5816	64.3938	60.5786	64.1716
PCDHA10	Pcdha9	ENSMUSG00000103770	403.218	-0.17298	-1.12738	0.0414939	0.661781	409.332	368.791	352.445	412.118	353.084	518.116	370.445	458.55	430.126	359.174
TRIM5	Trim5	ENSMUSG00000060441	15.6002	0.502752	1.41691	0.0415318	0.661781	16.9329	19.8444	20.9662	14.43	19.632	15.8293	10.5547	14.3405	10.0829	13.3895
RPTOR	Rptor	ENSMUSG00000025583	3169.56	0.077664	1.05531	0.0415668	0.661781	3251.96	3255.79	3238.74	3220.85	3303.79	3111.01	3317.85	2799.3	3045.1	3151.18
NEGR1	Negr1	ENSMUSG00000040037	6620.52	-0.0717144	-1.05096	0.0415669	0.661781	6465.21	6345.07	5989.45	6939.51	6540.99	6918.91	6715.52	6661.15	6979.3	6650.08
RTKN2	Rtkn2	ENSMUSG00000037846	160.761	0.197065	1.14636	0.04157	0.661781	184.963	163.413	210.552	161.338	139.14	149.975	134.13	162.733	148.536	152.831
ABI1	Abi1	ENSMUSG00000058835	3054	-0.0902369	-1.06454	0.0416348	0.662086	3031.94	2890.66	2686.36	3280.02	2903.86	3054.91	3122.99	3092.71	3306.17	3170.33
DNHD1	Dnhd1	ENSMUSG00000030882	307.739	0.312968	1.24226	0.0416737	0.662086	296.111	300.493	391.878	339.066	375.655	399.33	162.799	217.386	337.055	257.614
INF2	Inf2	ENSMUSG00000037679	4563.02	0.0992912	1.07125	0.0417385	0.662086	4932.03	4826.71	4794.8	4375.41	4670.19	4818.19	4148.58	4635.49	3952.32	4476.53
HEATR1	Heatr1	ENSMUSG00000050244	785.173	-0.162841	-1.11949	0.0417432	0.662086	754.551	653.797	626.912	795.493	873.614	836.047	923.179	871.615	700.659	815.859
DHX15	Dhx15	ENSMUSG00000029169	2765.94	-0.0658938	-1.04673	0.0417562	0.662086	2731.94	2749.81	2652.82	2817.72	2559.09	2859.56	2810.78	2861.57	2899.16	2716.99
BLMH	Blmh	ENSMUSG00000020840	1825.97	-0.102199	-1.07341	0.0418365	0.662829	1640.6	1699	1920.99	1833.31	1714.75	1771.15	1814.21	2102.92	1875.38	1887.41
C4B	C4b	ENSMUSG00000073418	645.21	0.170441	1.1254	0.0418718	0.662859	695.729	727.252	807.209	557.163	627.613	506.582	646.121	629.855	585.261	669.311
FNTB	Fntb	ENSMUSG00000033373	1162.35	0.0992192	1.07119	0.0419328	0.662926	1169.46	1195.36	1333.02	1154.81	1158.34	1108.47	1181.16	1177.6	1024.08	1121.21
CYSRT1	Cysrt1	ENSMUSG00000036731	8.9944	0.726941	1.65513	0.0420376	0.662926	14.1525	10.2041	6.33474	15.0588	9.5616	5.43445	7.06499	8.07849	3.40594	10.6484
LATS2	Lats2	ENSMUSG00000021959	1029.17	0.118943	1.08594	0.0420421	0.662926	1093.33	1136.76	1194.45	922.211	1011.19	983.414	1004.12	969.45	924.002	1052.75
ANP32E	Anp32e	ENSMUSG00000015749	2336.32	-0.0641179	-1.04545	0.042055	0.662926	2275.91	2272.63	2299	2307.69	2269.95	2343.51	2251.01	2463.36	2419.18	2460.91
PIK3C2B	Pik3c2b	ENSMUSG00000026447	1022.48	0.144881	1.10564	0.0421441	0.662926	1120.04	1110.76	926.081	1030.81	1179.15	1001.81	1024.52	792.556	961.956	1077.16
LAMA1	Lama1	ENSMUSG00000032796	264.918	-0.267584	-1.20379	0.0422054	0.662926	221.309	246.446	268.761	233.791	227.6	233.545	233.211	346.082	417.372	221.057
ARHGAP42	Arhgap42	ENSMUSG00000050730	398.554	-0.205352	-1.15297	0.0422763	0.662926	346.505	381.928	357.071	417.436	346.308	575.565	403.819	331.824	393.242	431.844
MAG	Mag	ENSMUSG00000036634	14446.8	0.105383	1.07578	0.0423155	0.662926	14186.4	15358.6	16565.2	15795.6	12964.5	13145.9	14534.1	14255.4	13688.7	13973.7
ANXA4	Anxa4	ENSMUSG00000029994	109.214	0.20562	1.15318	0.0423541	0.662926	114.174	119.084	111.762	108.594	131.265	106.172	107.273	94.7194	84.7402	114.357
CIRBP	Cirbp	ENSMUSG00000045193	1645.59	-0.126172	-1.09139	0.0424329	0.662926	1649.99	1508.43	1517.02	1576.5	1616.39	1737.3	1695.88	2016.88	1694.6	1442.92
LOXL3	Loxl3	ENSMUSG00000000693	141.665	-0.252035	-1.19089	0.0424457	0.662926	145.864	121.912	133.395	97.0582	147.742	128.551	150.16	175.274	125.158	191.531
OASL2P	Oasl2	ENSMUSG00000029561	115.683	-0.288409	-1.22129	0.0424581	0.662926	131.976	105.523	81.7209	77.2223	124.601	108.429	170.117	123.474	119.804	113.957
RASSF3	Rassf3	ENSMUSG00000025795	943.597	-0.11095	-1.07994	0.0424837	0.662926	943.332	843.353	813.21	946.916	991.1	1046.19	946.318	1026.94	937.387	941.231
S1PR2	S1pr2	ENSMUSG00000043895	85.8464	-0.424578	-1.34218	0.0425062	0.662926	75.1644	69.3438	63.9108	76.2891	77.0757	68.2564	166.179	51.5755	132.438	78.2316
NME1	Nme1	ENSMUSG00000037601	2934.86	-0.109139	-1.07858	0.0425171	0.662926	2931.95	2959.53	2751.27	2554.81	2924.91	3072.58	2661.82	3378.58	2999.72	3113.45
LANCL2	Lancl2	ENSMUSG00000062190	2335.12	-0.0670446	-1.04757	0.0425504	0.662926	2186.51	2210.51	2279.74	2357.86	2375.56	2383.28	2295.64	2445.77	2420.44	2395.94
TTR	Ttr	ENSMUSG00000061808	18503.6	0.330483	1.25743	0.0425942	0.662926	18907.3	24684.4	28442.5	14818.6	16215.5	12799.9	18443.6	16435.4	14911.5	19377.6
NUCB2	Nucb2	ENSMUSG00000030659	326.203	-0.130945	-1.09501	0.0426434	0.662926	330.276	314.937	289.613	284.709	337.296	364.951	352.107	318.692	343.201	326.25
ODF4	Odf4	ENSMUSG00000032921	8.78001	0.703685	1.62866	0.0426772	0.662926	12.2194	10.1864	12.2469	8.71651	11.3845	7.55307	3.84349	2.73156	9.09986	9.81845
AEBP2	Aebp2	ENSMUSG00000030232	1744.69	0.119445	1.08632	0.0426788	0.662926	1771.29	1645.69	1687.43	2185.22	1797.8	1644.81	1679.84	1724.47	1599.76	1710.63
BTG3	Btg3	ENSMUSG00000022863	368.113	-0.19026	-1.14097	0.0427652	0.663034	381.212	290.853	268.785	360.362	418.289	383.051	399.269	443.531	377.704	358.076
PNLIP	Pnlip	ENSMUSG00000046008	11.2036	0.668419	1.58933	0.0428003	0.663034	12.8796	13.5941	12.4208	12.7632	15.2841	9.86619	8.46542	16.7829	4.51611	5.4637
PARP3	Parp3	ENSMUSG00000023249	155.03	0.26515	1.20176	0.0428912	0.663034	143.935	191.812	142.754	180.947	185.43	174.689	173.518	102.504	115.046	139.662
AXIN1	Axin1	ENSMUSG00000024182	750.293	0.10028	1.07198	0.0429141	0.663034	815.024	799.325	773.742	711.033	782.357	755.76	701.004	671.071	726.228	767.382
RCBTB1	Rcbtb1	ENSMUSG00000035469	1650.81	0.100688	1.07228	0.0429659	0.663034	1790.56	1551.21	1592.23	1774.9	1833.91	1643.97	1633.68	1507.26	1508.31	1672.04
SLC22A3	Slc22a3	ENSMUSG00000023828	89.4649	-0.224723	-1.16855	0.0429763	0.663034	77.4005	91.4295	69.657	91.8473	82.7473	95.6327	80.5885	99.4223	106.605	99.3187
KIF13B	Kif13b	ENSMUSG00000060012	1845.8	0.132306	1.09604	0.0430104	0.663034	2063.64	2025.87	1726.34	1786.9	2048.07	1830.01	1765.83	1522.47	1663.71	2025.17
USP53	Usp53	ENSMUSG00000039701	783.264	0.091801	1.0657	0.0430203	0.663034	823.116	789.55	763.67	816.274	848.247	795.347	768.566	719.415	724.009	784.448
SNCAIP	Sncaip	ENSMUSG00000024534	142.361	0.301452	1.23238	0.0431804	0.663424	110.93	149.021	220.425	163.023	144.21	123.976	138.212	84.6346	145.955	143.221
RPP25	Rpp25	ENSMUSG00000062309	385.688	-0.163674	-1.12014	0.0432027	0.663424	357.072	353.675	403.725	305.289	400.78	366.838	376.474	434.813	381.06	477.154
CD40	Cd40	ENSMUSG00000017652	13.7046	-0.653107	-1.57255	0.0432118	0.663424	7.48951	15.712	7.7577	14.7435	6.1324	8.70462	16.2557	24.8924	14.4449	20.9136
CPXM2	Cpxm2	ENSMUSG00000030862	87.0798	0.32912	1.25625	0.043213	0.663424	75.5768	89.1223	139.356	111.614	71.172	94.7936	57.3823	89.6417	69.8544	72.2845
NUDT2	Nudt2	ENSMUSG00000028443	270.909	-0.151979	-1.11109	0.0432871	0.663566	260.765	274.297	276.649	245.565	225.205	263.688	275.442	303.932	261.537	322.015
CACNA1H	Cacna1h	ENSMUSG00000024112	2572.5	-0.137877	-1.10028	0.0432891	0.663566	2534.53	2480	2200.8	2441.92	2587.81	2837.17	3210.7	2365.92	2717.36	2348.78
PAX2	Pax2	ENSMUSG00000004231	76.073	0.340899	1.26655	0.0433974	0.664711	98.7638	57.917	102.202	62.0535	104.911	49.9331	61.3916	65.3598	87.4601	70.7376
NANP	Nanp	ENSMUSG00000053916	482.01	-0.110367	-1.0795	0.0434682	0.665282	452.969	467.718	473.514	485.536	439.241	527.71	474.158	539.209	494.389	465.659
CTHRC1	Cthrc1	ENSMUSG00000054196	217.361	-0.162594	-1.1193	0.043609	0.665559	204.656	205.225	216.055	214.548	184.186	194.699	231.427	264.083	237.6	221.128
HTR3A	Htr3a	ENSMUSG00000032269	139.906	-0.243472	-1.18384	0.0436253	0.665559	114.996	160.02	133.689	110.899	120.48	107.632	168.318	165.04	146.925	171.061
C8G	C8g	ENSMUSG00000015083	27.3582	-0.419377	-1.33735	0.0436542	0.665559	18.3581	24.1055	27.0902	22.6572	24.3409	27.626	47.2156	27.4954	23.1267	31.5671
RNF32	Rnf32	ENSMUSG00000029130	342.897	0.169661	1.12479	0.0438948	0.667449	346.795	366.245	303.303	414.255	384.687	318.349	323.228	303.539	387.025	281.541
HCFC2	Hcfc2	ENSMUSG00000020246	898.537	-0.0885001	-1.06326	0.0438962	0.667449	864.617	907.263	786.807	871.241	925.196	943.069	926.492	930.144	910.615	919.925
GPR89B	Gpr89	ENSMUSG00000028096	1052.83	0.120306	1.08697	0.0439129	0.667449	1024.59	1048.89	1119.07	1118.58	1173.69	1116.59	951.438	883.254	984.796	1107.43
TMEM268	Tmem268	ENSMUSG00000045917	528.523	0.193687	1.14368	0.0439773	0.667835	556.244	515.348	725.528	497.448	526.953	531.251	429.61	532.74	405.149	564.961
RBSN	Rbsn	ENSMUSG00000014550	1700.6	0.0847261	1.06049	0.0440738	0.667835	1837.56	1775.82	1566.57	1744.45	1826.87	1602.38	1697.8	1611.46	1685.68	1657.43
MNS1	Mns1	ENSMUSG00000032221	156.65	0.207731	1.15487	0.0441284	0.667835	167.394	162.27	161.913	207.824	139.825	165.249	129.605	128.282	165.033	139.106
MORC3	Morc3	ENSMUSG00000039456	802.011	-0.155614	-1.1139	0.0442183	0.667835	760.719	787.274	681.042	729.933	832.719	780.377	750.595	793.77	832.226	1071.46
FOXO4	Foxo4	ENSMUSG00000042903	689.075	0.134621	1.0978	0.0442211	0.667835	638.702	771.173	784.483	682.694	728.568	630.625	728.065	648.947	569.938	707.555
TBX3	Tbx3	ENSMUSG00000018604	77.7693	-0.279011	-1.21336	0.0442268	0.667835	73.1979	63.836	59.1065	77.7437	74.3253	78.2067	79.7538	69.5423	124.189	77.7917
BCAT1	Bcat1	ENSMUSG00000030268	4166.76	0.0891397	1.06374	0.0442281	0.667835	4504.2	4358.93	4620.25	4090.05	3901.12	3979.28	4008.03	4058.19	3843.25	4304.29
RIMKLB	Rimklb	ENSMUSG00000040649	1093.36	-0.198179	-1.14725	0.0442852	0.667835	1341.87	837.479	919.485	1071.07	923.349	1145.89	940.762	1347.16	1222.03	1184.51
TSEN54	Tsen54	ENSMUSG00000020781	220.584	0.149181	1.10894	0.0443018	0.667835	241.946	252.705	230.454	200.718	233.223	222.803	216.478	203.211	209.111	195.185
PRR22	Prr22	ENSMUSG00000090273	38.1671	0.401256	1.32066	0.0443089	0.667835	41.2782	31.5204	52.0214	35.464	57.7244	38.6106	25.8318	46.371	28.1979	24.6517
KRT20	Krt20	ENSMUSG00000035775	35.1224	-0.383369	-1.30438	0.0444161	0.668942	28.0787	18.7445	28.1624	36.5058	41.919	45.7725	31.1775	44.3849	41.8259	34.6527
CGRRF1	Cgrrf1	ENSMUSG00000055128	588.768	0.149222	1.10897	0.0445621	0.670051	593.671	673.499	716.057	550.695	561.725	548.82	557.165	634.516	487.968	563.563
RBKS	Rbks	ENSMUSG00000029136	35.5602	0.333809	1.26034	0.0445903	0.670051	40.9452	48.0832	39.5129	37.5868	32.0762	30.4408	34.6093	34.8382	31.5753	25.9339
TMEM237	Tmem237	ENSMUSG00000038079	563.406	-0.109743	-1.07904	0.0446101	0.670051	531.57	581.5	552.875	546.14	497.046	568.747	578.632	636.711	540.706	600.137
LRG1	Lrg1	ENSMUSG00000037095	62.6397	0.258654	1.19636	0.044625	0.670051	67.8732	76.3572	73.7188	66.9575	56.2257	61.3881	49.2821	64.429	51.0887	59.0762
CENPA	Cenpa	ENSMUSG00000029177	87.4938	-0.231089	-1.17372	0.0446904	0.670056	64.0568	89.5929	75.033	86.3142	88.9093	84.945	98.5558	96.0411	103.966	87.5241
WDR90	Wdr90	ENSMUSG00000073434	1043.39	-0.200302	-1.14894	0.0446929	0.670056	1040.94	954.348	701.933	969.485	1189.51	1162.58	1219.51	1103.96	1216.83	874.848
PLTP	Pltp	ENSMUSG00000017754	1679.64	0.10132	1.07275	0.0447443	0.670221	1646.23	1803.42	1706.85	1754.2	1785.36	1557.51	1466.34	1767.94	1541.67	1766.84
OTUD1	Otud1	ENSMUSG00000043415	430.21	-0.119851	-1.08662	0.0448266	0.670221	423.67	407.206	418.307	410.432	401.116	424.696	431.374	450.157	418.797	516.346
AMPD3	Ampd3	ENSMUSG00000005686	929.168	0.0940975	1.0674	0.044874	0.670221	953.064	941.348	980.382	1005.22	917.509	985.15	873.652	829.848	903.147	902.362
PPHLN1	Pphln1	ENSMUSG00000036167	955.347	-0.0849359	-1.06064	0.0449278	0.670221	976.458	908.225	884.411	942.238	924.387	978.981	938.982	949.117	1015.75	1034.92
BCL6B	Bcl6b	ENSMUSG00000000317	56.5061	0.281093	1.21512	0.0449549	0.670221	55.8949	63.8063	52.0505	80.3771	58.5395	50.8431	46.0063	48.3079	60.2225	49.0135
ANPEP	Anpep	ENSMUSG00000039062	180.833	0.409831	1.32853	0.0449661	0.670221	148.58	200.604	410.779	149.47	127.741	162.997	136.272	189.17	149.733	132.987
DOK7	Dok7	ENSMUSG00000044716	541.966	0.12986	1.09419	0.0450306	0.670221	584.934	545.542	620.244	540.399	539.14	510.659	547.766	473.754	466.332	590.89
DCAF4	Dcaf4	ENSMUSG00000021222	560.657	-0.116275	-1.08393	0.0450396	0.670221	574.466	549.896	512.702	510.262	540.006	528.07	621.005	592.973	634.816	542.376
ALAS1	Alas1	ENSMUSG00000032786	1863.55	-0.0921582	-1.06596	0.0450586	0.670221	1746.9	1787.93	1684.54	1961.65	1841.42	2040.06	1904.09	1954	1963.34	1751.58
TMED5	Tmed5	ENSMUSG00000063406	650.128	-0.121789	-1.08808	0.045064	0.670221	634.895	622.228	589.138	613.201	653.655	710.094	608.803	627.85	784.528	656.886
SAP130	Sap130	ENSMUSG00000024260	1494.9	0.127382	1.09231	0.0450759	0.670221	1583.65	1643.51	1286.78	1554.55	1736.88	1484.2	1480.29	1285.32	1509.89	1383.95
EXOC3L1	Exoc3l	ENSMUSG00000043251	129.811	-0.201873	-1.15019	0.0451764	0.670581	123.087	121.712	106.838	120.396	131.091	141.853	144.871	106.474	149.447	152.342
PLCE1	Plce1	ENSMUSG00000024998	820.142	0.117754	1.08504	0.0451857	0.670581	856.931	803.432	873.534	842.12	892.022	829.961	809.015	658.056	784.497	851.853
ARR3	Arr3	ENSMUSG00000060890	15.1233	0.567744	1.4822	0.0452716	0.670581	24.2278	14.7757	16.5782	11.2006	23.0341	13.4676	16.8879	11.2371	13.4375	6.38678
CTC1	Ctc1	ENSMUSG00000020898	1143.38	-0.138552	-1.1008	0.0453091	0.670581	1165.8	1036.12	1020.3	1068.96	1150.22	1290.14	1053.05	1400.06	1212.62	1036.54
TTN	Ttn	ENSMUSG00000051747	162.597	0.79058	1.72977	0.0453413	0.670581	94.368	131.267	247.494	437.864	120.415	126.112	210.646	55.3129	114.441	88.0468
RSPO1	Rspo1	ENSMUSG00000028871	104.207	-0.226856	-1.17028	0.0453524	0.670581	96.5808	89.9197	101.193	113.486	77.3724	97.8779	130.821	125.901	109.54	99.3731
PDK1	Pdk1	ENSMUSG00000006494	1583.13	-0.0863371	-1.06167	0.0453595	0.670581	1564.56	1467.05	1595.29	1519.63	1530.48	1662.88	1732.45	1540.69	1711.63	1506.68
BTBD16	Btbd16	ENSMUSG00000040298	58.5406	0.303641	1.23426	0.0453708	0.670581	71.1625	69.2364	62.549	59.2812	59.5772	51.8725	77.4442	48.2742	40.9764	45.0322
CHRNA10	Chrna10	ENSMUSG00000066279	12.6313	-0.652505	-1.5719	0.045495	0.671915	12.1906	5.81151	13.6778	11.5419	6.01457	10.9113	6.8828	20.4315	17.694	21.1568
CERKL	Cerkl	ENSMUSG00000075256	56.705	0.46081	1.37631	0.045581	0.672115	63.1939	34.9816	36.9645	87.1841	108.467	49.0018	50.1219	39.4468	40.3429	57.3458
CLDN11	Cldn11	ENSMUSG00000037625	14468.1	0.135438	1.09843	0.0455984	0.672115	14328.9	15581.7	18258.7	14465.3	13098.3	12862.4	14750.2	15043.7	12723	13568.9
DPT	Dpt	ENSMUSG00000026574	7.13044	0.779667	1.71673	0.0456358	0.672115	13.988	10.9107	8.84985	4.18826	7.17102	6.24409	2.33594	5.52252	6.33191	5.76211
KLF14	Klf14	ENSMUSG00000073209	9.06651	-0.662527	-1.58285	0.0457055	0.672518	6.87119	7.73849	5.78979	8.33913	6.02159	9.1096	16.0085	11.0014	7.11898	12.6664
ERRFI1	Errfi1	ENSMUSG00000028967	1281.78	0.141066	1.10272	0.0457516	0.672698	1271.06	1364.14	1639.34	1231.4	1215.93	1239.58	1195.53	1098.61	1194.19	1368.07
FAM114A2	Fam114a2	ENSMUSG00000020523	1029.27	0.100323	1.07201	0.0458315	0.672875	1076.7	1057.68	1014.15	1177.04	996.116	942.137	1087.6	951.423	1003.34	986.501
CA2	Car2	ENSMUSG00000027562	3871.34	0.146012	1.10651	0.0458904	0.672963	4249.04	4093.74	4401.14	3396.38	4195.92	3588.53	3263.66	3884.92	3261.05	4378.98
COMP	Comp	ENSMUSG00000031849	13.4	0.605177	1.52117	0.0459055	0.672963	17.3263	14.366	26.6064	11.6159	10.7978	6.39439	11.379	14.1754	7.77982	13.5588
IFITM1	Ifitm1	ENSMUSG00000025491	73.8927	0.37157	1.29376	0.04607	0.674876	75.721	100.922	129.262	54.4745	56.5289	61.0907	61.9603	81.7352	62.3129	54.9192
STAG1	Stag1	ENSMUSG00000037286	1333.61	-0.121098	-1.08756	0.0461614	0.675404	1277.63	1126.46	1268.79	1396.83	1319.38	1363.71	1357.99	1375.24	1600.84	1249.22
TIMM17A	Timm17a	ENSMUSG00000062580	1992	-0.123731	-1.08955	0.0462083	0.675404	1871.9	1836.7	2289.1	1819.08	1720.87	1934.3	2004.83	2061.29	2287.33	2094.61
ELAVL1	Elavl1	ENSMUSG00000040028	1558.79	0.0772873	1.05503	0.0462906	0.675683	1502.95	1706.5	1614.25	1591.29	1587.99	1555.72	1536.24	1452.9	1479.05	1560.97
TUNAR	Tunar	ENSMUSG00000097929	1074.91	0.0752082	1.05351	0.0463384	0.67581	1094.5	1108.93	1154.4	1117.1	1038.34	1059.89	1063.27	1020.73	1037.9	1054.02
IL34	Il34	ENSMUSG00000031750	1298.99	-0.113457	-1.08182	0.0465666	0.677179	1220.22	1398.78	1230.81	1130.56	1260.59	1324.24	1277.53	1515.9	1250.95	1380.28
ITPR2	Itpr2	ENSMUSG00000030287	1307.77	0.154651	1.11315	0.046596	0.677179	1469.61	1290.36	1199.36	1542.23	1386.05	1202.53	1449.76	1000.73	1322.14	1214.94
FAM149A	Fam149a	ENSMUSG00000070044	805.585	0.103313	1.07424	0.0465987	0.677179	888.842	754.084	884.738	796.235	848.374	744.791	780.507	744.424	837.097	776.761
NDRG1	Ndrg1	ENSMUSG00000005125	3304.05	0.138894	1.10106	0.0467007	0.677835	3441.02	3627.21	4011.31	2882.94	3352.52	2970.68	3066.86	3399.83	2804.63	3483.54
PLSCR1	Plscr1	ENSMUSG00000032369	44.0312	0.378769	1.30023	0.0467279	0.677835	48.56	70.8148	50.5193	43.9917	33.3668	34.8967	52.052	30.952	29.4198	45.7385
AATK	Aatk	ENSMUSG00000025375	14695.7	0.0629013	1.04456	0.0468279	0.677835	15286	14986	15165.8	14679.9	14957.6	14321.2	15496.4	13881.9	14447.6	13735
LMO1	Lmo1	ENSMUSG00000036111	256.818	0.193118	1.14323	0.04689	0.677835	249.081	294.032	334.239	216.198	277.905	228.728	226.908	257.481	209.805	273.801
BHMG1	Gm4969	ENSMUSG00000085601	19.4038	0.479325	1.39409	0.046956	0.677835	24.1873	18.4834	19.5522	23.4967	27.0149	16.1584	21.0775	7.73029	18.462	17.8754
CIB1	Cib1	ENSMUSG00000030538	334.465	0.167785	1.12333	0.0471641	0.678691	323.751	364.563	427.245	308.87	345.297	271.2	306.876	348.015	300.462	348.377
MFSD8	Mfsd8	ENSMUSG00000025759	553.244	-0.11854	-1.08564	0.0471846	0.678691	531.657	562.947	512.219	544.194	498.189	524.826	622.298	529.709	635.582	570.82
ITGB1BP2	Itgb1bp2	ENSMUSG00000031312	8.28277	0.720084	1.64728	0.0472719	0.678691	6.90976	8.55771	9.52413	14.032	12.5355	8.53786	6.55137	4.06964	8.71802	3.39181
MCM8	Mcm8	ENSMUSG00000027353	144.158	0.192239	1.14254	0.0473026	0.678691	155.775	166.38	142.233	129.157	176.199	139.583	130.523	155.458	120.997	125.276
SMIM19	Smim19	ENSMUSG00000031534	539.407	0.113266	1.08167	0.0474316	0.678691	532.262	629.891	577.892	512.505	551.05	494.694	498.29	546.884	525.28	525.321
USP16	Usp16	ENSMUSG00000025616	1100.53	0.12905	1.09357	0.0474419	0.678691	1189.11	1307.01	1043.06	1134.56	1075.8	1048.65	1017.88	1149.64	1134.96	904.626
TRAF3IP1	Traf3ip1	ENSMUSG00000034292	604.153	0.145486	1.1061	0.0474424	0.678691	683.857	558.773	620.811	613.248	696.237	511.568	593.458	624.019	642.124	497.439
ZNF616	Gm13212	ENSMUSG00000078502	10.5607	0.62214	1.53916	0.0474554	0.678691	15.2107	8.71715	10.401	18.2046	11.3511	7.51968	10.3412	11.0853	7.10546	5.67076
SLC38A2	Slc38a2	ENSMUSG00000022462	5673.84	0.115627	1.08345	0.0475719	0.678691	5624.32	6260.85	6798.77	5423.26	5396.93	5504.44	5829.02	5298.54	4944.5	5657.77
PDE8A	Pde8a	ENSMUSG00000025584	610.934	0.157561	1.1154	0.0476191	0.678691	709.077	635.812	684.209	505.791	685.465	565.448	609.626	535.06	519.471	659.384
MYO1E	Myo1e	ENSMUSG00000032220	731.464	0.0960536	1.06885	0.0477052	0.678691	739.199	761.775	786.341	757.071	735.175	677.418	706.126	657.346	777.64	716.552
MIS18A	Mis18a	ENSMUSG00000022978	122.707	-0.204159	-1.15201	0.0478195	0.678691	112.909	117.582	127.161	100.373	113.078	120.424	126.74	163.943	127.03	117.827
WDR92	Wdr92	ENSMUSG00000078970	251.913	0.133449	1.09691	0.04785	0.678691	267.056	266.616	283.12	242.475	259.331	254.108	223.684	230.889	236.94	254.914
ACAD9	Acad9	ENSMUSG00000027710	1283.74	0.111397	1.08027	0.0478655	0.678691	1322.61	1220.84	1335.76	1433.47	1353.59	1289.77	1285.23	1329.4	1205.95	1060.77
HFM1	Hfm1	ENSMUSG00000043410	70.8136	-0.359585	-1.28306	0.0478744	0.678691	73.5461	44.7596	35.3741	69.3788	88.8577	69.976	68.7219	75.09	94.1909	88.2406
LRRC23	Lrrc23	ENSMUSG00000030125	71.3669	0.25926	1.19686	0.0478799	0.678691	68.6195	75.1655	89.5933	90.7581	64.4883	67.3191	74.9757	71.5727	53.7939	57.3832
ITIH5	Itih5	ENSMUSG00000025780	1811.83	0.109897	1.07915	0.0479049	0.678691	1946.14	2004.89	1931.14	1813.93	1703.97	1821.92	1921.2	1521.92	1698.53	1754.63
MCM9	Mcm9	ENSMUSG00000058298	344.246	0.173609	1.12788	0.047911	0.678691	363.599	393.763	273.135	378.399	418.498	327.77	306.236	287.836	341.108	352.121
EPHX3	Ephx3	ENSMUSG00000037577	6.56968	-0.790083	-1.72917	0.0479398	0.678691	3.13569	4.3532	6.71494	3.52059	6.41255	9.50425	9.59226	10.381	4.02378	8.05859
CDR2	Cdr2	ENSMUSG00000030878	661.669	0.140306	1.10214	0.0480754	0.680125	637.19	641.815	752.386	701.429	736.844	571.907	655.477	641.518	544.412	733.713
OGDHL	Ogdhl	ENSMUSG00000021913	3658.14	0.0644652	1.0457	0.0483168	0.682079	3668.63	3821.27	3748.57	3670.48	3787.32	3581.52	3781.88	3618.91	3345.39	3557.45
GRASP	Grasp	ENSMUSG00000000531	786.469	-0.101616	-1.07297	0.048382	0.682514	735.206	746.562	727.415	819.786	764.439	771.268	809.393	864.567	750.83	875.225
KIAA1614	BC034090	ENSMUSG00000033722	388.837	-0.115279	-1.08318	0.0484691	0.683195	364.187	358.649	393.477	378.204	371.474	440.321	427.988	380.743	394.51	378.817
SRSF10	Srsf10	ENSMUSG00000028676	1854.96	-0.0863558	-1.06169	0.0484993	0.683195	1890.12	1748.38	1640.33	1911.78	1806.13	1912.15	1846.51	1821.06	1959.46	2013.64
SLC46A1	Slc46a1	ENSMUSG00000020829	457.604	0.125219	1.09067	0.0485963	0.683213	457.179	517.727	474.367	445.799	492.505	439.709	441.288	497.51	390.308	419.65
MTFR1	Mtfr1	ENSMUSG00000027601	269.248	0.156678	1.11472	0.0486029	0.683213	284.916	312.253	273.149	238.931	310.818	293.793	239.152	249.817	234.886	254.76
RASA2	Rasa2	ENSMUSG00000032413	875.338	-0.143063	-1.10425	0.0486496	0.683213	838.271	788.72	686.871	928.896	917.997	956.729	857.671	816.216	1017.94	944.07
NKPD1	Nkpd1	ENSMUSG00000060621	49.9363	0.286948	1.22006	0.0486624	0.683213	50.2817	63.8909	46.7605	58.3448	54.8809	41.9227	52.7033	46.9046	48.4497	35.2235
EPYC	Epyc	ENSMUSG00000019936	9.13104	-0.677627	-1.59951	0.0486729	0.683213	9.52788	4.32312	7.40627	4.45112	9.22764	8.5893	10.0588	9.22786	10.6655	17.8329
SERTM1	Sertm1	ENSMUSG00000056306	900.516	-0.0810834	-1.05781	0.048814	0.684225	892.326	851.336	848.904	852.167	933.98	954.639	885.136	924.977	935.351	926.342
ACSL6	Acsl6	ENSMUSG00000020333	7482.15	0.0557848	1.03942	0.0490236	0.685376	7875.53	7769.27	7256.94	7545.95	7685.02	7342.63	7125.8	7212.95	7438.04	7569.32
OTUD3	Otud3	ENSMUSG00000041161	248.213	0.134706	1.09787	0.0490344	0.685376	243.759	274.708	252.165	259.83	268.322	256.371	251.17	226.29	221.15	228.361
GPR27	Gpr27	ENSMUSG00000072875	810.437	-0.124599	-1.09021	0.0490744	0.685384	680.061	789.839	876.259	783.186	751.295	809.923	769.285	937.144	815.303	892.076
SLC41A3	Slc41a3	ENSMUSG00000030089	371.357	0.128002	1.09278	0.049182	0.685505	396.498	353.513	410.033	402.874	375.839	343.206	356.862	358.847	316.448	399.451
FST	Fst	ENSMUSG00000021765	74.9575	-0.307495	-1.23756	0.049379	0.685947	94.9935	42.9294	74.7299	63.6238	59.1179	78.5525	85.6415	77.9515	74.5849	97.4498
RARG	Rarg	ENSMUSG00000001288	232.745	0.160862	1.11795	0.0493944	0.685947	225.475	223.322	265.452	247.516	268.889	219.941	194.928	205.441	216.966	259.524
ZNF711	Zfp711	ENSMUSG00000025529	371.681	-0.144192	-1.10511	0.0494101	0.685947	354.713	308.685	330.082	401.319	371.887	406.061	387.411	389.436	429.042	338.17
SLC25A45	Slc25a45	ENSMUSG00000024818	136.876	-0.178774	-1.13192	0.0494598	0.685947	128.672	120.43	153.459	119.291	120.011	136.551	152.592	156.614	141.166	139.97
BFSP1	Bfsp1	ENSMUSG00000027420	27.2502	-0.384503	-1.30541	0.0494796	0.685947	21.3024	25.1045	20.8744	24.1164	27.1916	26.5996	27.6672	36.0293	39.5351	24.0818
GALT	Galt	ENSMUSG00000036073	1533.09	-0.101085	-1.07258	0.0495336	0.685947	1479.49	1440.67	1408.1	1533.09	1536.62	1582.98	1591.52	1758.45	1619.76	1380.21
SLC47A2	Slc47a1	ENSMUSG00000010122	141.491	0.29104	1.22352	0.0495487	0.685947	146.864	185.188	215.045	110.994	119.334	138.656	155.044	104.971	106.102	132.717
KCNK3	Kcnk3	ENSMUSG00000049265	1249.55	0.0885649	1.06331	0.0495937	0.685947	1269.77	1363.02	1260.24	1329.31	1212.61	1148.59	1335.06	1188.13	1186.09	1202.67
HSF4	Hsf4	ENSMUSG00000033249	227.023	0.205706	1.15325	0.0496071	0.685947	277.824	220.258	262.062	191.43	264.834	201.309	173.145	226.661	194.684	258.02
MPHOSPH9	Mphosph9	ENSMUSG00000038126	1115.62	-0.166479	-1.12232	0.0496164	0.685947	1205.53	932.196	914.86	1061.51	1141.26	1307.32	1186.04	999.276	1381.79	1026.45
RBMS2	Rbms2	ENSMUSG00000040043	308.204	0.177406	1.13085	0.0496181	0.685947	346.222	339.618	376.58	320.458	251.879	268.018	285.154	264.384	285.084	344.642
PIGN	Pign	ENSMUSG00000056536	634.622	0.148661	1.10854	0.0496291	0.685947	677.838	700.804	584.248	681.955	690.554	598.78	584.71	491.314	718.733	617.288
ENDOV	Endov	ENSMUSG00000039850	995.35	0.0962751	1.06901	0.0498082	0.687866	1072.92	1055.52	1011.16	1005.65	995.176	1079.58	954.238	881.724	953.342	944.187
MEST	Mest	ENSMUSG00000051855	909.566	-0.137115	-1.0997	0.049872	0.687866	930.68	811.686	778.783	978.657	830.112	970.25	999.375	801.989	1062.2	931.921
ARRDC3	Arrdc3	ENSMUSG00000074794	1879.58	0.120077	1.08679	0.0500167	0.68867	1888.47	1992.17	2217.65	1699.98	1991.01	1860.19	1853.56	1792.24	1571.26	1929.27
ADAMTSL5	Adamtsl5	ENSMUSG00000043822	178.33	0.291426	1.22385	0.0500795	0.68867	159.05	203.764	298.734	150.224	172.941	162.595	141.196	208.794	124.415	161.585
PHF7	Phf7	ENSMUSG00000021902	104.731	-0.228902	-1.17194	0.0501107	0.68867	108.125	100.131	96.7547	99.4481	76.8613	117.947	84.613	137.139	114.295	111.995
ZCCHC24	Zcchc24	ENSMUSG00000055538	2828.68	0.111813	1.08059	0.0501634	0.68867	2968.31	3048.78	3211.79	2673.81	2787.66	2617.8	2650.41	2665.58	2512.17	3150.5
EMC1	Emc1	ENSMUSG00000078517	2209.74	0.0674533	1.04787	0.0501664	0.68867	2368.76	2261.67	2118.87	2327.92	2228.32	2203.51	2119.61	2101.39	2185.57	2181.8
SLC7A2	Slc7a2	ENSMUSG00000031596	1054.91	0.115228	1.08315	0.0501855	0.68867	1066.93	1128.6	1117.93	1133.78	1037.58	1096.77	921.574	890.863	1020.86	1134.25
LGR5	Lgr5	ENSMUSG00000020140	223.694	-0.266881	-1.2032	0.0502199	0.68867	273.714	190.734	186.413	203.083	160.536	183.631	196.294	249.15	326.635	266.75
TMCO6	Tmco6	ENSMUSG00000006850	386.239	0.13918	1.10128	0.0502475	0.68867	421.015	429.617	415.113	383.84	372.113	366.072	429.944	383.379	319.11	342.185
TNFRSF11B	Tnfrsf11b	ENSMUSG00000063727	70.4612	0.32665	1.2541	0.0502565	0.68867	73.2055	94.0414	113.291	52.1181	58.8148	58.9166	74.5019	56.6445	59.1941	63.8849
GLRA1	Glra1	ENSMUSG00000000263	256.517	0.534629	1.44857	0.0504398	0.689941	366.002	222.913	229.775	367.859	330.666	139.672	286.329	87.4216	295.585	238.943
CDC42EP2	Cdc42ep2	ENSMUSG00000045664	613.769	0.103963	1.07472	0.0504402	0.689941	625.2	632.02	684.144	635.714	601.411	574.95	621.24	647.06	560.497	555.45
DMBX1	Dmbx1	ENSMUSG00000028707	23.0679	0.423366	1.34105	0.0505172	0.690089	23.0151	25.4889	34.4663	27.3328	21.9967	15.4515	19.6232	15.0058	27.0146	21.2838
MYO5C	Myo5c	ENSMUSG00000033590	140.094	0.184399	1.13634	0.0505372	0.690089	129.166	148.959	169.457	170.677	129.65	125.146	131.636	138.471	131.081	126.698
GINS1	Gins1	ENSMUSG00000027454	18.6131	0.573972	1.48862	0.0505903	0.690089	24.5555	33.1381	14.6053	15.7834	22.5124	12.5735	22.7753	10.9858	6.9963	22.2054
FRMD7	Frmd7	ENSMUSG00000036131	43.2328	-0.920846	-1.89322	0.0506336	0.690205	43.6288	12.171	47.7076	31.4796	14.4174	20.0172	16.0649	88.4147	79.3949	79.0323
KIF23	Kif23	ENSMUSG00000032254	49.3185	0.482262	1.39693	0.0506723	0.690258	71.6039	44.1567	37.4847	55.1756	78.162	25.3701	56.1971	24.6059	66.9596	33.4695
RASSF7	Rassf7	ENSMUSG00000038618	33.4114	-0.381221	-1.30244	0.0507315	0.690589	20.7459	36.91	26.1485	28.9975	32.4123	30.8255	45.526	26.5036	39.0945	46.9504
HYAL1	Hyal1	ENSMUSG00000010051	189.25	0.177649	1.13104	0.0508456	0.69116	203.372	200.072	195.983	189.649	214.546	188.157	199.624	134.693	169.62	196.785
CDC26	Cdc26	ENSMUSG00000066149	623.667	-0.109452	-1.07882	0.0508871	0.69116	601.058	599.816	676.621	573.277	548.94	702.291	631.514	641.924	609.868	651.363
ANKS1A	Anks1	ENSMUSG00000024219	1823.12	0.0793858	1.05657	0.0509129	0.69116	1810.15	1896.37	1768.82	1899.29	1991.53	1768.41	1889.88	1676.96	1719.4	1810.36
CDH23	Cdh23	ENSMUSG00000012819	185.976	0.333142	1.25975	0.0509511	0.691205	208.232	219.604	280.56	146.808	182.906	101.196	160.457	126.321	209.501	224.169
MEGF10	Megf10	ENSMUSG00000024593	969.119	0.108487	1.0781	0.0510129	0.69157	1086.07	1006.9	915.655	980.326	1036.19	947.778	981.737	816.658	919.965	999.915
GPR160	Gpr160	ENSMUSG00000037661	17.5281	-0.545832	-1.45986	0.0510748	0.691936	18.2826	6.76914	16.025	21.7267	8.49855	17.988	14.6306	26.8488	21.4673	23.044
CLDN5	Cldn5	ENSMUSG00000041378	953.63	-0.145734	-1.10629	0.0511318	0.692083	768.067	864.144	901.568	1094.94	899.986	873.738	1051.84	1081.64	1052.8	947.571
CTH	Cth	ENSMUSG00000028179	109.208	0.269042	1.20501	0.0511555	0.692083	113.263	133.064	147.029	90.5658	113.287	110.889	87.5353	112.763	68.5668	115.12
CCNK	Ccnk	ENSMUSG00000021258	817.989	-0.0840064	-1.05996	0.0512495	0.692882	765.043	831.453	808.379	782.784	783.458	796.648	841.967	888.552	825.74	855.871
KISS1R	Kiss1r	ENSMUSG00000035773	226.602	0.190394	1.14108	0.0513547	0.693831	224.66	230.784	214.089	238.859	299.193	186.946	263.13	201.66	187.192	219.505
GHSR	Ghsr	ENSMUSG00000051136	26.4694	-0.46485	-1.38017	0.0513923	0.693866	23.6874	17.5505	17.0203	22.8381	30.2673	16.2002	32.2307	28.1821	46.6252	30.0924
PIK3C2A	Pik3c2a	ENSMUSG00000030660	1139.92	-0.113154	-1.08159	0.0515747	0.695406	1216.96	989.959	1213.29	998.773	1058.01	1221.7	1254.27	1141.75	1129.52	1174.98
NR6A1	Nr6a1	ENSMUSG00000063972	239.864	0.223681	1.16771	0.0516771	0.695406	213.781	245.532	223.836	237.35	376.02	230.37	191.82	208.633	231.137	240.165
FABP7	Fabp7	ENSMUSG00000019874	636.183	-0.215958	-1.16147	0.0516995	0.695406	561.704	580.874	696.203	583.055	522.283	522.378	512.494	733.178	828.42	821.238
CP	Cp	ENSMUSG00000003617	515.848	0.1667	1.12249	0.0517245	0.695406	619.039	590.17	606.408	474.488	435.869	442.236	559.239	496.572	462.492	471.967
MERTK	Mertk	ENSMUSG00000014361	1405.15	0.0815332	1.05814	0.0518412	0.695406	1493.7	1462.94	1346.56	1493.47	1427.78	1452.7	1272.78	1399.98	1364.91	1336.7
ENDOU	Endou	ENSMUSG00000022468	104.48	0.217514	1.16273	0.0518702	0.695406	105.699	102.095	90.8487	140.863	123.452	97.7786	90.6831	96.4085	105.748	91.2228
AKR1B15	Akr1b8	ENSMUSG00000029762	11.3049	0.597249	1.51283	0.0518887	0.695406	15.1893	10.352	13.8555	12.9533	15.8197	8.55684	8.76928	14.1468	4.19881	9.20772
NAPSA	Napsa	ENSMUSG00000002204	10.5989	-0.738369	-1.66829	0.0518923	0.695406	8.84925	5.2447	11.2643	5.98326	7.14411	25.0506	7.09092	15.4564	5.56615	14.3396
HHATL	Hhatl	ENSMUSG00000032523	349.875	0.170558	1.12549	0.0520081	0.695743	343.689	404.995	430.935	282.728	391.144	307.71	322.395	361.714	309.519	343.921
NOS2	Nos2	ENSMUSG00000020826	21.0945	-0.552213	-1.46633	0.052013	0.695743	17.4812	17.8383	11.3325	17.053	21.0315	18.0977	8.99345	41.2121	32.3306	25.5751
DNAJC25	Dnajc25	ENSMUSG00000070972	138.65	-0.171015	-1.12585	0.0520228	0.695743	134.965	132.363	132.2	127.793	123.19	144.539	163.086	126.498	145.798	156.067
SLC5A11	Slc5a11	ENSMUSG00000030769	41.1806	0.502683	1.41685	0.0522999	0.697162	39.7728	30.6604	64.8178	86.9444	22.0072	31.2205	27.5656	29.5503	48.7051	30.5616
CDC42SE2	Cdc42se2	ENSMUSG00000052298	4859.17	-0.053394	-1.0377	0.0523444	0.697162	4573.2	4753.55	4857.32	4871.81	4794.79	4832.49	4852.03	4946.82	5115.21	4994.43
VWA5B1	Vwa5b1	ENSMUSG00000028753	295.249	0.203454	1.15145	0.0524611	0.697162	302.516	329.32	350.617	314.833	280.646	261.639	317.699	202.7	247.199	345.321
SLC25A29	Slc25a29	ENSMUSG00000021265	486.303	0.16894	1.12423	0.0525226	0.697162	487.078	592.273	557.633	450.343	485.377	498.728	455.232	520.125	355.717	460.527
GPR155	Gpr155	ENSMUSG00000041762	2035.8	0.0715491	1.05084	0.0525229	0.697162	1990.47	2087.03	2001.6	2154.14	2200.87	2064.85	1981.14	1890.29	1980.35	2007.21
CARHSP1	Carhsp1	ENSMUSG00000008393	2060.62	0.178885	1.13201	0.0525858	0.697162	2110.99	2279.7	2772.2	1813.51	1965.23	1870.25	1727.65	2183.24	1645.96	2237.45
WDTC1	Wdtc1	ENSMUSG00000037622	2529.78	0.0866174	1.06188	0.0526844	0.697162	2574.86	2751.74	2679.12	2538.11	2480.81	2436.18	2722.32	2253.68	2420.03	2440.93
ASIC4	Asic4	ENSMUSG00000033007	765.792	-0.105251	-1.07568	0.0526906	0.697162	774.42	752.752	785.445	712.439	663.3	770.486	742.051	801.434	776.545	879.049
FREM3	Frem3	ENSMUSG00000042353	83.5587	0.23396	1.17606	0.0527653	0.697162	95.2275	71.7161	100.687	100.446	83.0759	66.5053	83.2765	67.3835	81.467	85.8028
AKR1B1	Akr1b3	ENSMUSG00000001642	1003.39	0.136	1.09885	0.0527996	0.697162	1065.75	1107.04	1134.3	885.33	1061.91	904.947	871.438	1089.12	866.283	1047.82
TLE4	Tle4	ENSMUSG00000024642	1496.09	-0.0839038	-1.05988	0.0528299	0.697162	1366.27	1510.56	1405.84	1517.41	1460.51	1457.4	1679.47	1537	1496.38	1530.03
CENPM	Cenpm	ENSMUSG00000068101	41.3232	-0.332357	-1.25907	0.052867	0.697162	37.64	33.9264	36.2538	35.9876	39.5642	52.9647	31.2697	49.7952	36.63	59.2007
RASGEF1B	Rasgef1b	ENSMUSG00000089809	1420.53	-0.0686706	-1.04875	0.0529407	0.697162	1322.31	1355.45	1400.84	1435.38	1420.98	1423.07	1488.35	1412.91	1467.61	1478.43
EYA2	Eya2	ENSMUSG00000017897	180.849	0.317696	1.24634	0.0529976	0.697162	143.924	204.421	306.754	227.136	122.658	166.509	182.916	133.957	144.789	175.426
MBLAC2	Mblac2	ENSMUSG00000051098	912.446	-0.093258	-1.06678	0.0530149	0.697162	813.135	903.921	863.701	954.748	881.095	959.138	935.869	931.834	1002.44	878.58
ABI2	Abi2	ENSMUSG00000026782	4680.64	-0.105813	-1.0761	0.0530497	0.697162	4397.74	4543.69	3979.09	5173.53	4451.6	5008.95	4755.21	4431.44	4980.2	5084.96
KBTBD13	Kbtbd13	ENSMUSG00000054978	7.58397	-0.708664	-1.63429	0.0530635	0.697162	5.18401	6.76248	3.43091	6.25504	7.18282	7.31728	9.11263	6.44224	14.4775	9.67479
FAM169A	Fam169a	ENSMUSG00000041817	1388.2	-0.0842723	-1.06015	0.0530786	0.697162	1364.4	1360.33	1297.18	1387.77	1329.94	1475.66	1300.29	1379.16	1443.75	1543.53
SMARCAD1	Smarcad1	ENSMUSG00000029920	858.077	-0.0799673	-1.05699	0.0531436	0.697189	823.989	848.044	799.282	844.671	853.647	828.866	905.256	874.778	908.929	893.309
PPP1R26	Ppp1r26	ENSMUSG00000035829	855.363	0.105186	1.07563	0.053151	0.697189	894.102	914.28	800.742	867.17	956.509	893.087	858.797	742.072	823.454	803.415
CHAC1	Chac1	ENSMUSG00000027313	226.391	0.198029	1.14713	0.0533128	0.698388	264.769	231.337	288.561	194.121	230.601	220.553	199.908	244.296	166.354	223.412
SOX10	Sox10	ENSMUSG00000033006	2334.93	0.117575	1.08491	0.0534279	0.698865	2183.89	2404.18	2759.72	2501.62	2300.4	2061.81	2553.26	2245.82	2079.17	2259.4
STON1	Ston1	ENSMUSG00000033855	170.643	0.355926	1.27981	0.0534924	0.698865	311.411	172.058	165.287	143.886	163.991	148.052	220.572	91.3079	159.986	129.882
OR10AD1	Olfr287	ENSMUSG00000090129	146.516	0.190656	1.14128	0.0535314	0.698865	156.288	169.274	167.929	114.67	173.399	138.872	130.205	136.048	132.983	145.497
SUCO	Suco	ENSMUSG00000040297	1108.68	0.118565	1.08565	0.0535608	0.698865	1307.03	984.933	1151.44	1184.1	1144.4	1138.02	1023.69	1004.64	1135.49	1013.02
ZSCAN20	Zscan20	ENSMUSG00000061894	226.449	0.189901	1.14069	0.0536116	0.699066	211.296	240.538	278.024	229.55	249.028	254.213	234.423	163.807	203.076	200.537
SMIM1	Smim1	ENSMUSG00000078350	412.465	0.134961	1.09806	0.0537214	0.699176	465.641	394.486	446.732	435.367	415.696	342.843	376.673	377.613	417.615	451.989
POU4F1	Pou4f1	ENSMUSG00000048349	51.6086	0.377221	1.29884	0.0537258	0.699176	80.037	39.5503	57.7851	65.7689	46.2988	43.1203	39.1091	28.6275	61.4003	54.3883
MKX	Mkx	ENSMUSG00000061013	392.882	-0.151591	-1.11079	0.0537668	0.699251	367.811	341.939	319.241	391.892	442.337	415.926	433.233	459.641	361.213	395.583
CDCA7	Cdca7	ENSMUSG00000055612	104.52	0.352215	1.27652	0.0538995	0.700008	99.9008	62.2061	148.689	173.55	104.558	81.1774	74.7723	107.57	99.1526	93.6261
CEP290	Cep290	ENSMUSG00000019971	630.265	-0.104238	-1.07493	0.0540276	0.700008	633.317	589.265	579.306	588.977	646.971	715.382	662.635	656.882	641.243	588.669
APLF	Aplf	ENSMUSG00000030051	177.722	-0.14429	-1.10519	0.0540342	0.700008	174.312	173.145	165.36	168.871	161.366	182.247	195.631	176.51	196.538	183.236
SGCA	Sgca	ENSMUSG00000001508	12.5317	-0.660571	-1.58071	0.0541003	0.700008	15.2497	10.9123	6.75446	9.39646	5.34053	21.0667	6.79342	20.2941	9.83607	19.6735
PEX5L	Pex5l	ENSMUSG00000027674	4146.51	0.102917	1.07394	0.0541052	0.700008	4503.14	4168.87	4082.64	3993.08	4723.65	4096.18	4129.16	3556.03	3844.95	4367.37
HSPB8	Hspb8	ENSMUSG00000041548	527.461	0.176585	1.13021	0.0543618	0.700557	517.8	628.565	681.49	456.447	514.028	444.859	501.922	487.735	453.201	588.563
MMP25	Mmp25	ENSMUSG00000023903	18.191	0.599131	1.5148	0.0543794	0.700557	18.4692	26.1509	11.3769	37.6632	15.7671	19.0459	14.9859	5.50087	18.5212	14.4292
STRN3	Strn3	ENSMUSG00000020954	1867.87	-0.0679474	-1.04822	0.0543923	0.700557	1769	1758.17	1810.86	1899.29	1883.63	1872.14	1919.9	1829.88	1968.73	1967.13
DGKA	Dgka	ENSMUSG00000025357	344.621	-0.129575	-1.09397	0.0544548	0.700557	311.452	344.413	319.14	354.422	316.001	345.528	377.099	351.635	405.846	320.679
MLLT3	Mllt3	ENSMUSG00000028496	856.485	0.202876	1.15099	0.0545084	0.700557	745.012	1091.39	683.506	1003.69	1060.71	681.882	922.063	766.353	873.277	736.961
MT-ATP6	mt-Atp6	ENSMUSG00000064357	33214.9	0.345546	1.27063	0.054608	0.700557	35596.2	25229.6	44365.4	42726.5	37950.2	20883.2	39523.4	35439.6	20257.5	30177.6
SEMA3B	Sema3b	ENSMUSG00000057969	170.111	0.237906	1.17928	0.0546307	0.700557	136.147	212.761	241.664	157.55	173.166	180.398	138.287	145.789	145.179	170.173
ATG4D	Atg4d	ENSMUSG00000002820	1118.7	0.123731	1.08955	0.0547022	0.700557	1109.41	1328.4	1222.6	1074.22	1098.36	1003.29	992.005	1188.37	999.55	1170.74
TRIM29	Trim29	ENSMUSG00000032013	11.3036	-0.62226	-1.53928	0.0547935	0.700557	3.49948	8.76297	11.4466	11.5469	9.62192	12.7168	12.5664	12.1267	9.60495	21.1438
THPO	Thpo	ENSMUSG00000022847	164.166	-0.200657	-1.14922	0.0548568	0.700557	159.777	130.298	142.316	154.73	177.511	196.804	183.321	197.858	165.865	133.177
FAM167A	Fam167a	ENSMUSG00000035095	107.485	0.22661	1.17008	0.0549858	0.700557	113.339	108.318	142.584	96.9672	118.935	92.0561	101.303	81.6843	123.615	96.0523
BIN3	Bin3	ENSMUSG00000022089	250.812	0.191048	1.14159	0.0550487	0.700557	301.101	289.452	226.935	310.515	208.539	239.335	238.878	248.258	250.589	194.521
PDK2	Pdk2	ENSMUSG00000038967	3794.09	0.107594	1.07743	0.0550842	0.700557	4031.15	4247.98	4240.2	3662.66	3491.98	3544.67	3930.9	3729.69	3271.3	3790.33
CANT1	Cant1	ENSMUSG00000025575	1844.71	0.0818788	1.0584	0.0550852	0.700557	1879.11	2015.55	1948.16	1813.31	1827.27	1813.81	1771.78	1822.76	1644.16	1911.19
DYNC1I1	Dync1i1	ENSMUSG00000029757	4228.44	-0.0666088	-1.04725	0.0550993	0.700557	4226.74	4099.21	4222.52	3991.39	4113.31	4132.9	4345.12	4644.14	4376.5	4132.54
UBXN11	Ubxn11	ENSMUSG00000012126	314.926	0.138161	1.1005	0.0551126	0.700557	381.064	330.739	300.641	302.366	333.968	320.278	279.792	317.846	277.171	305.395
SIK3	Sik3	ENSMUSG00000034135	5458.88	0.0686797	1.04876	0.0551526	0.700557	5725.36	5514.91	5471.74	5736.95	5491.74	5356.29	5578.08	4849.25	5427.31	5437.14
ELL2	Ell2	ENSMUSG00000001542	904.364	-0.110698	-1.07975	0.0552369	0.700557	943.964	828.619	812.513	897.543	862.336	963.949	941.768	912.431	828.568	1051.95
DAB1	Dab1	ENSMUSG00000028519	2444.05	-0.0745495	-1.05303	0.0552454	0.700557	2337.52	2331.55	2334.8	2495.42	2405.06	2536.71	2515.67	2278.34	2598.48	2606.97
LPL	Lpl	ENSMUSG00000015568	585.966	-0.196743	-1.14611	0.0553611	0.700557	485.736	531.555	728.817	521.857	463.126	698.597	630.51	630.255	687.727	481.483
SLC35G6	Slc35g3	ENSMUSG00000018776	8.07686	0.691424	1.61488	0.0553759	0.700557	12.434	11.1065	6.87785	10.7619	8.51722	7.45917	9.40077	6.72043	5.5149	1.97587
SLC13A5	Slc13a5	ENSMUSG00000020805	304.673	0.217332	1.16258	0.0554601	0.700557	264.12	341.976	308.163	416.888	307.341	286.853	303.275	212.249	348.348	257.516
NOD1	Nod1	ENSMUSG00000038058	324.474	0.172608	1.12709	0.0555571	0.700557	317.782	425.73	324.492	318.249	332.614	365.649	308.823	266.846	268.779	315.775
BBS9	Bbs9	ENSMUSG00000035919	572.278	-0.100039	-1.0718	0.0555588	0.700557	556.233	532.555	581.734	553.3	536.878	624.056	636.536	574.187	588.425	538.878
CTNNA1	Ctnna1	ENSMUSG00000037815	2279.52	0.0942726	1.06753	0.0555855	0.700557	2398.58	2439.64	2606.55	2101.5	2224.24	2207.03	2131.27	2332.91	2130.15	2223.36
PCDH12	Pcdh12	ENSMUSG00000024440	21.8401	0.492954	1.40732	0.0555866	0.700557	29.6459	25.8229	17.113	41.2569	13.9803	20.0506	16.5049	14.9098	22.7259	16.3904
HAPLN4	Hapln4	ENSMUSG00000007594	3433.79	0.157918	1.11568	0.0556063	0.700557	3679.67	3599.75	4230.81	2945.72	3653.29	3588.05	2877.75	3533.02	2676	3553.88
MORC2	Morc2a	ENSMUSG00000034543	1607.27	-0.0790036	-1.05629	0.0556257	0.700557	1630.99	1572.61	1469.97	1592.4	1544.97	1715.43	1770.03	1607.16	1560.66	1608.43
FAM171A2	Fam171a2	ENSMUSG00000034685	1908.08	-0.0879618	-1.06287	0.0556668	0.700557	1839.32	1744.99	1867.65	2004.48	1794.57	1991.59	1929.72	2124.18	1794.43	1989.83
NFYC	Nfyc	ENSMUSG00000032897	1420.53	-0.096052	-1.06884	0.0556801	0.700557	1427.17	1405.59	1363.96	1353.56	1308.24	1443.82	1699.04	1414.31	1400.45	1389.13
FAM222A	Fam222a	ENSMUSG00000041930	584.534	0.107768	1.07756	0.0557166	0.700557	584.462	638.29	627.598	608.573	571.024	545.651	604.078	511.803	537.952	615.911
GDF10	Gdf10	ENSMUSG00000021943	1690.66	0.109127	1.07858	0.0557669	0.700557	1664.53	2009.26	1760.32	1773.41	1562.07	1619.08	1798.41	1538.48	1614.17	1566.85
TUBB4A	Tubb4a	ENSMUSG00000062591	34226.4	0.0748554	1.05326	0.0557759	0.700557	34158.6	34975.3	37821.8	34776.9	33840	33110	32077.2	36523.5	32115	32865.2
ACSS2	Acss2	ENSMUSG00000027605	2252.2	0.0669779	1.04752	0.0558864	0.701499	2392.09	2285.41	2304.69	2224.92	2311.18	2275.99	2298.71	2091.36	2117.25	2220.43
MT-CO3	mt-Co3	ENSMUSG00000064358	53991.9	0.473475	1.38845	0.0559645	0.701717	35035.4	44538.6	82571	53131.6	98588.7	34402.3	49001.7	59366.2	33409.5	49873.7
TRPM1	Trpm1	ENSMUSG00000030523	7.47152	-0.877256	-1.83688	0.0559745	0.701717	3.73562	8.25789	2.64089	8.3492	2.8796	4.60532	12.5855	20.0756	5.35092	6.23459
TOR3A	Tor3a	ENSMUSG00000060519	196.457	-0.202279	-1.15051	0.0561548	0.703087	217.574	193.28	192.038	151.478	156.818	185.655	216.658	186.376	263.318	201.371
SLC6A2	Slc6a2	ENSMUSG00000055368	90.3093	0.263591	1.20046	0.0562007	0.703218	83.5594	99.5607	109.426	93.7973	106.917	105.384	81.803	52.4649	81.2635	88.9169
MAPK7	Mapk7	ENSMUSG00000001034	985.998	-0.140393	-1.10221	0.0563321	0.704107	1067.08	899.857	818.719	969.338	935.107	1053.64	975.552	1105.07	1174.67	860.947
ACTL6B	Actl6b	ENSMUSG00000029712	2235.55	-0.05892	-1.04169	0.0563428	0.704107	2104.28	2179.21	2282.63	2210.22	2177.07	2328.95	2269.91	2214.19	2287.68	2301.35
MBIP	Mbip	ENSMUSG00000021028	402.484	-0.113137	-1.08158	0.0563818	0.704151	417.902	363.619	363.779	381.599	407.762	413.832	416.076	451.69	420.113	388.465
GZMM	Gzmm	ENSMUSG00000054206	18.2281	0.475886	1.39077	0.0564251	0.704248	17.7224	26.8265	25.7093	14.0956	21.6528	20.9194	16.4708	10.5879	11.8131	16.4836
FRMD8	Frmd8	ENSMUSG00000024816	1133.87	0.103427	1.07432	0.0565161	0.704336	1068.9	1260.19	1249.81	1116.26	1176.19	1017.36	1206.89	1080.38	1033.73	1128.95
SPAG16	Spag16	ENSMUSG00000053153	29.9831	0.409912	1.3286	0.0565991	0.704336	35.8256	41.1935	48.9111	23.9044	21.3223	22.7321	20.9822	27.957	24.7417	32.2607
SPOCK1	Spock1	ENSMUSG00000056222	7334.69	0.083982	1.05994	0.0566067	0.704336	7551.12	7473.65	6860.15	8105.48	7749.17	7060.44	7251.81	6501.41	7304.03	7489.65
KPNA3	Kpna3	ENSMUSG00000021929	2445.66	-0.0606302	-1.04292	0.0566318	0.704336	2396.87	2383	2313.05	2407.1	2474.6	2428.46	2389.16	2551.42	2542.49	2570.47
MYADML2	Myadml2	ENSMUSG00000025141	180.241	0.163787	1.12022	0.0566751	0.704336	169.988	206.936	218.081	174	184.012	175.965	165.115	189.803	158.815	159.694
IQCB1	Iqcb1	ENSMUSG00000022837	647.164	-0.127278	-1.09223	0.0566809	0.704336	619.826	610.559	684.363	506.006	674.387	643.513	679.819	711.113	634.125	707.929
SPAG8	Spag8	ENSMUSG00000066196	52.966	0.324895	1.25257	0.0567904	0.705255	54.4377	56.5359	71.1778	58.8794	52.5175	41.6913	64.7516	58.4502	29.7836	41.4352
PLEKHB1	Plekhb1	ENSMUSG00000030701	7477.39	0.171537	1.12626	0.0570183	0.706806	7627.37	7973.8	10052.6	6301.42	7652.76	6356.08	6523.16	7616.86	6292.75	8377.08
ELOVL1	Elovl1	ENSMUSG00000006390	1168.47	0.136057	1.0989	0.0570247	0.706806	1137.37	1240.34	1407.35	1240.4	1090.92	1001.25	1264.72	1207.23	1121.29	973.771
HOXC5	Hoxc5	ENSMUSG00000022485	13.2751	0.782818	1.72049	0.057058	0.706806	19.3346	5.85118	28.5432	16.6468	13.3784	2.69557	16.1946	3.66371	15.8342	10.6082
ITPK1	Itpk1	ENSMUSG00000057963	2547.82	0.0993352	1.07128	0.0572325	0.707518	2626.8	2795.93	2934.94	2482.95	2334.53	2522.61	2554.06	2422.48	2292.45	2511.46
DEGS1	Degs1	ENSMUSG00000038633	2697.42	0.0924545	1.06618	0.0572451	0.707518	2668.43	2930.8	3017.69	2760.8	2542.41	2515.27	2491.21	2849.61	2510.69	2687.28
GNG8	Gng8	ENSMUSG00000063594	54.0673	0.306523	1.23672	0.0572583	0.707518	53.4697	56.9547	72.9408	65.2358	50.0532	34.6094	48.6812	47.2585	44.0359	67.4337
MCCC2	Mccc2	ENSMUSG00000021646	596.636	0.111962	1.0807	0.0573483	0.708189	552.046	620.768	694.125	630.833	605.603	587.836	525.254	548.627	595.53	605.737
BTD	Btd	ENSMUSG00000021900	309.776	0.160942	1.11802	0.0575178	0.709509	328.633	295.667	400.048	321.177	288.212	258.444	316.007	321.298	265.595	302.677
KCNQ4	Kcnq4	ENSMUSG00000028631	324.403	0.115314	1.08321	0.0575626	0.709509	349.884	341.027	328.219	312.49	354.414	290.555	319.555	300.55	316.846	330.487
RSPRY1	Rspry1	ENSMUSG00000050079	873.198	-0.105382	-1.07578	0.0576441	0.709653	788.559	878.777	833.28	857.841	847.602	921.217	952.89	828.975	1005.02	817.819
STX17	Stx17	ENSMUSG00000061455	848.58	-0.0962512	-1.06899	0.0576459	0.709653	801.543	843.621	740.857	887.968	828.227	954.822	853.686	842.31	866.318	866.449
ABCA12	Abca12	ENSMUSG00000050296	12.3973	-0.647494	-1.56644	0.0577456	0.710261	3.43012	11.4021	4.34191	17.9705	11.7739	11.1713	12.3728	17.4826	18.2761	15.7518
SLC30A9	Slc30a9	ENSMUSG00000029221	4432.8	0.0662773	1.04701	0.0577669	0.710261	4494.7	4510	4601.29	4684.52	4383.5	4374.2	4135.92	4503.86	4085.07	4554.92
LILRB4	Lilrb4a	ENSMUSG00000112148	9.42481	0.731276	1.66011	0.0578399	0.710717	6.36872	17.8247	14.7022	10.4186	9.01271	8.31188	1.50187	8.06696	6.38043	11.6601
TRMT13	Trmt13	ENSMUSG00000033439	234.416	-0.161275	-1.11828	0.0579532	0.711099	211.313	201.138	201.391	233.84	261.921	237.575	217.789	248.046	290.042	241.105
SHC1	Shc1	ENSMUSG00000042626	423.437	0.119776	1.08657	0.0579624	0.711099	409.16	440.069	424.581	503.515	428.867	426.898	431.923	415.401	378.217	375.736
PCGF2	Pcgf2	ENSMUSG00000018537	701.934	-0.133737	-1.09713	0.0580145	0.711099	653.451	635.081	594.177	763.924	701.815	736.725	748.029	807.992	766.025	612.124
CENPE	Cenpe	ENSMUSG00000045328	57.4957	-0.298556	-1.22991	0.0581036	0.71112	54.0039	39.7715	51.469	49.747	63.6641	65.7137	41.2795	63.3906	81.9554	63.962
FANCI	Fanci	ENSMUSG00000039187	36.9938	-0.325063	-1.25272	0.0581711	0.71112	27.9248	41.8456	28.7353	33.68	32.5534	48.8705	29.8226	44.366	40.4234	41.716
CCDC146	Ccdc146	ENSMUSG00000064280	27.3966	0.541222	1.45521	0.0582257	0.71112	26.685	40.6459	58.306	18.0284	19.1782	32.9883	23.5602	12.2028	21.7062	20.6656
GPSM2	Gpsm2	ENSMUSG00000027883	459.079	-0.220272	-1.16495	0.0582295	0.71112	383.984	400.986	472.293	500.465	358.753	411.802	471.871	461.572	417.451	711.617
KRT8	Krt8	ENSMUSG00000049382	15.5998	0.598951	1.51462	0.0582489	0.71112	26.1422	25.1483	17.1348	9.49002	15.4805	7.29249	14.8315	12.2556	6.99491	21.2274
SIRT7	Sirt7	ENSMUSG00000025138	1360.81	0.10375	1.07456	0.0583032	0.71112	1515.78	1428.04	1283.63	1287.36	1533.25	1369.09	1289.46	1411.65	1228.97	1260.87
TCIRG1	Tcirg1	ENSMUSG00000001750	542.499	-0.163094	-1.11969	0.05856	0.712961	449.564	522.267	540.381	485.001	558.662	502.824	729.019	607.793	503.458	526.021
SNCG	Sncg	ENSMUSG00000023064	317.443	0.236583	1.1782	0.0587081	0.712961	342.311	292.481	469.197	305.436	307.919	195.948	298.439	308.514	343.075	311.112
CES1	Ces1d	ENSMUSG00000056973	7.84426	0.892947	1.85696	0.0588676	0.713176	2.84746	6.35914	8.97844	7.53602	27.866	6.51967	7.87382	4.41893	2.18741	3.8557
FGD1	Fgd1	ENSMUSG00000025265	491.762	-0.107707	-1.07751	0.0591532	0.713987	491.013	457.514	467.961	477.664	473.887	501.11	467.699	480.053	574.441	526.279
OGFOD2	Ogfod2	ENSMUSG00000023707	819.268	-0.127153	-1.09214	0.0592024	0.713987	819.714	786.294	873.263	698.467	738.45	862.401	813.13	1005.64	776.45	818.875
RAB34	Rab34	ENSMUSG00000002059	544.381	-0.131434	-1.09538	0.0592139	0.713987	446.693	580.177	581.918	483.456	508.55	521.747	592.653	611.503	576.866	540.243
PLEKHH2	Plekhh2	ENSMUSG00000040852	368.696	0.152585	1.11156	0.0592162	0.713987	365.09	366.674	338.312	459.625	410.911	354.158	389.798	315.894	377.792	308.709
MARK3	Mark3	ENSMUSG00000007411	2581.06	-0.0791873	-1.05642	0.0593041	0.713987	2413.51	2578.21	2480.33	2769.07	2309.72	2667.84	2654.13	2694.51	2691.69	2551.57
EBI3	Ebi3	ENSMUSG00000003206	20.561	-0.426112	-1.34361	0.0594274	0.713987	18.9867	19.3957	19.7677	11.4974	18.0142	15.6812	23.6487	27.8422	23.7681	27.0076
KDELR3	Kdelr3	ENSMUSG00000010830	23.7082	0.394705	1.31467	0.0594383	0.713987	19.1794	26.4705	32.4352	26.0291	31.0399	15.3034	19.7061	24.8329	21.9603	20.1254
NAE1	Nae1	ENSMUSG00000031878	1269.51	-0.10622	-1.0764	0.0596505	0.713987	1410.48	1166.99	1133.33	1168.59	1234.52	1376.12	1257.25	1425.05	1255.25	1267.54
IL36RN	Il1f5	ENSMUSG00000026983	8.25987	0.694268	1.61806	0.0596954	0.713987	14.2739	12.8748	9.48326	6.37261	8.54632	8.17986	5.21301	9.8143	5.18031	2.66037
CDK1	Cdk1	ENSMUSG00000019942	29.4436	0.629738	1.54728	0.059869	0.713987	27.9262	35.3288	44.3351	48.6534	20.0353	13.0256	12.5344	18.2576	59.641	14.6983
ZNF414	Zfp414	ENSMUSG00000073423	804.779	-0.132776	-1.0964	0.0599	0.713987	806.531	764.745	777.869	639.198	852.228	916.642	817.707	930.037	802.917	739.914
NEURL1	Neurl1a	ENSMUSG00000006435	4704.26	0.0991968	1.07118	0.0599095	0.713987	4859.08	5226.27	4743.94	4517.16	4981.2	4753	4622.45	4448.3	3925.7	4965.55
SRGN	Srgn	ENSMUSG00000020077	108.899	-0.182885	-1.13515	0.0599217	0.713987	103.529	100.921	95.7597	110.579	98.9684	108.603	118.464	132.288	111.227	108.656
COL5A1	Col5a1	ENSMUSG00000026837	1138.25	-0.14566	-1.10624	0.0599649	0.713987	1171.94	1039.29	889.444	1197.83	1103.27	1270.58	1272.25	1306.14	1161.85	969.904
UBE2B	Ube2b	ENSMUSG00000020390	3317.67	-0.0547383	-1.03867	0.0599904	0.713987	3187.5	3284.59	3304.84	3285.11	3212.41	3342.6	3275.9	3293.53	3490.67	3499.56
MAMDC4	Mamdc4	ENSMUSG00000026941	81.6948	0.268587	1.20463	0.060007	0.713987	86.5441	93.8509	62.4206	104.679	97.1676	78.7136	99.5046	59.3228	70.6287	64.1163
SCAF1	Scaf1	ENSMUSG00000038406	5708.71	0.0619487	1.04387	0.0601141	0.713987	5761.66	5923.46	5606.57	5740.29	6122.3	5680.45	5927.84	5456.38	5414.11	5454.06
RFESD	Rfesd	ENSMUSG00000043190	264.675	-0.135607	-1.09855	0.0601624	0.713987	282.11	251.871	248.251	248.392	230.295	302.585	251.105	287.996	288.706	255.442
CCDC3	Ccdc3	ENSMUSG00000026676	385.539	0.135772	1.09868	0.0601735	0.713987	388.061	396.457	488.922	368.366	376.25	382.513	401.933	355.048	349.527	348.312
SH3D21	Sh3d21	ENSMUSG00000073758	42.6532	-0.309785	-1.23952	0.0602015	0.713987	45.9923	33.5356	32.3081	44.3435	34.4374	38.8937	45.9887	43.0183	61.3661	46.6481
BCAS1	Bcas1	ENSMUSG00000013523	5347.23	0.129796	1.09414	0.0602328	0.713987	5295.25	5413.6	6957.7	5273.69	4998.42	4588.78	5045.85	5472.12	5041.4	5385.53
MAPKAPK3	Mapkapk3	ENSMUSG00000032577	84.2709	0.226183	1.16974	0.0602988	0.713987	91.5418	87.8175	85.0929	91.2394	98.0949	82.1173	84.8609	86.4022	56.2661	79.2763
P2RX6	P2rx6	ENSMUSG00000022758	146.854	0.171205	1.126	0.0603528	0.713987	158.492	152.267	163.139	137.814	167.212	130.232	120.533	137.998	163.344	137.514
AHNAK	Ahnak	ENSMUSG00000069833	1334.05	0.119893	1.08665	0.0603637	0.713987	1364.57	1482.45	1219.71	1466.16	1412.89	1448.8	1333.1	1139.26	1152.53	1321.03
PDCD2L	Pdcd2l	ENSMUSG00000002635	346.355	0.159428	1.11684	0.0603952	0.713987	344.865	394.899	340.294	329.388	420.16	321.147	308.492	349.196	270.842	384.263
CD84	Cd84	ENSMUSG00000038147	67.9625	0.305249	1.23563	0.0604411	0.713987	80.3479	69.2773	84.6967	68.8036	70.519	51.9066	42.5165	47.4241	77.5057	86.6281
NTSR1	Ntsr1	ENSMUSG00000027568	238.902	-0.15207	-1.11116	0.0604703	0.713987	205.144	222.015	213.858	232.341	259.926	249.686	241.247	217.162	259.959	287.681
LZTS2	Lzts2	ENSMUSG00000035342	1699.36	0.137033	1.09964	0.0604917	0.713987	1761.05	1911.57	2026.37	1574.8	1625.87	1677.36	1558.07	1807.69	1335.9	1714.94
C2CD4D	C2cd4d	ENSMUSG00000091648	21.4061	-0.404177	-1.32333	0.0605101	0.713987	13.1754	21.7579	14.9847	22.3501	20.5126	23.7534	27.6291	22.0164	23.4389	24.4426
ZFYVE19	Zfyve19	ENSMUSG00000068580	482.583	-0.112355	-1.08099	0.0606662	0.713987	473.818	489.245	479.907	435.503	438.586	458.875	517.011	563.324	493.757	475.806
PTRH2	Ptrh2	ENSMUSG00000072582	412.592	-0.103513	-1.07439	0.060668	0.713987	409.706	394.545	413.851	384.744	386.447	401.2	406.207	450.13	451.876	427.21
CDK15	Cdk15	ENSMUSG00000026023	11.2557	-0.624376	-1.54154	0.0607088	0.713987	11.5618	6.01272	11.8577	9.42558	3.95641	10.0705	13.4137	20.3128	8.143	17.8027
GATM	Gatm	ENSMUSG00000027199	2420.98	0.0826969	1.059	0.0607176	0.713987	2536.02	2477.83	2611.4	2290.18	2538.34	2289.81	2222.19	2532.93	2242.23	2468.86
STX12	Stx12	ENSMUSG00000028879	3608.04	-0.0455595	-1.03208	0.0607358	0.713987	3501.41	3557.01	3596.82	3604.44	3497.09	3651.15	3618.54	3646.71	3713.19	3694.07
TRPM5	Trpm5	ENSMUSG00000009246	17.2733	0.481898	1.39658	0.0608407	0.714205	25.4233	17.191	22.4112	22.2035	13.0699	8.63605	18.2834	19.4423	13.3474	12.7248
TTC26	Ttc26	ENSMUSG00000056832	271.021	0.134187	1.09747	0.0609062	0.714205	270.937	307.089	324.851	266.94	248.737	258.279	265.043	266.07	247.612	254.655
ZNF689	Zfp689	ENSMUSG00000048921	209.671	-0.140024	-1.10192	0.0609193	0.714205	197.948	196.859	206.113	179.967	217.573	211.931	217.047	244.911	206.231	218.126
AFMID	Afmid	ENSMUSG00000017718	74.1957	0.35569	1.2796	0.0609345	0.714205	108.969	104.833	78.1065	85.876	39.0486	62.5078	56.3483	83.2864	53.5952	69.3858
ERG	Erg	ENSMUSG00000040732	149.042	-0.267453	-1.20368	0.0610078	0.714642	122.255	128.881	86.1334	191.862	146.571	177.972	193.298	140.161	162.897	140.394
NEIL3	Neil3	ENSMUSG00000039396	11.651	0.56746	1.48191	0.0611054	0.715363	10.6598	8.89279	18.8835	13.3811	18.2153	7.13395	6.89162	9.98923	12.8541	9.6083
DEDD2	Dedd2	ENSMUSG00000054499	936.643	0.119334	1.08623	0.0612249	0.716339	1015.03	971.892	1065.95	891.122	929.515	824.078	1065.39	879.01	834.236	890.206
WDR3	Wdr3	ENSMUSG00000033285	669.608	-0.148667	-1.10854	0.0613011	0.716807	734.586	570.394	636.89	616.862	614.384	784.768	761.761	755.78	567.595	653.056
FAM53B	Fam53b	ENSMUSG00000030956	1229.35	0.149027	1.10882	0.0614067	0.717394	1292.52	1204.27	1391.24	1188.06	1386.84	1319.12	1330.16	945.47	1006.26	1229.54
C12orf40	CN725425	ENSMUSG00000078932	5.09333	-0.866524	-1.82326	0.0614491	0.717394	1.80001	2.86343	1.12386	6.21856	6.19356	7.74134	8.25834	4.52618	5.49503	6.71299
CRLF3	Crlf3	ENSMUSG00000017561	385.66	0.140776	1.1025	0.0614599	0.717394	401.158	454.383	389.14	344.654	433.436	409.879	356.02	320.039	385.705	362.183
FOXL2	Foxl2	ENSMUSG00000050397	27.8675	0.34796	1.27276	0.0615263	0.717567	32.3666	31.1993	33.9097	31.2426	27.5341	30.4095	19.2211	27.8163	20.9336	24.0423
JUP	Jup	ENSMUSG00000001552	2318.6	0.101631	1.07299	0.0615892	0.717567	2509.69	2650.76	2394.74	2132.8	2309.74	2044.61	2409.14	2140.48	2246.64	2347.4
DRGX	Prrxl1	ENSMUSG00000041730	17.934	0.665603	1.58623	0.0615931	0.717567	25.5519	9.51818	43.5533	16.2615	15.3477	5.78806	14.909	8.94893	22.5071	16.9541
NFX1	Nfx1	ENSMUSG00000028423	3122.82	-0.0714539	-1.05078	0.061652	0.717567	3172.7	3069.89	2845.22	3018	3119.55	3269.07	3326.75	3140.73	3296.84	2969.45
FAM167B	Fam167b	ENSMUSG00000050493	5.41755	-0.863474	-1.81941	0.0617757	0.717567	1.50387	3.40546	2.3368	7.2813	4.10868	6.41014	3.93762	8.08588	5.33261	11.7731
RFXANK	Rfxank	ENSMUSG00000036120	509.015	0.147011	1.10727	0.0619522	0.717567	603.909	622.362	465.279	518.444	462.119	446.408	455.885	472.648	514.76	528.334
IFIT3	Ifit3	ENSMUSG00000074896	227.634	-0.271738	-1.20726	0.0619622	0.717567	193.316	245.311	219.767	154.748	216.896	205.357	374.344	207.604	187.073	271.923
HLX	Hlx	ENSMUSG00000039377	21.8715	0.418202	1.33626	0.0619637	0.717567	22.2632	19.7098	21.3855	41.3998	22.5122	18.2397	15.9387	17.7091	21.9613	17.5963
SLC18A3	Slc18a3	ENSMUSG00000100241	148.884	0.234038	1.17612	0.062054	0.717567	158.265	141.618	215.598	157.111	132.764	102.547	134.207	129.251	164.662	152.817
MEPCE	Mepce	ENSMUSG00000029726	1130.74	0.0858915	1.06134	0.0621591	0.717957	1164.75	1246.33	1205.57	1091.31	1113.02	1106.25	1072.85	1184.89	1036.4	1086
TMEM116	Tmem116	ENSMUSG00000029452	106.352	-0.219895	-1.16465	0.0621602	0.717957	79.0402	108.981	90.1758	121.094	94.5362	140.85	106.821	103.246	107.303	111.473
IL1RAP	Il1rap	ENSMUSG00000022514	1743.79	0.0703456	1.04997	0.0622759	0.718214	1828.14	1739.26	1676.97	1851.99	1834.74	1754.99	1707.93	1601.8	1729.94	1712.16
PELI2	Peli2	ENSMUSG00000021846	1014.74	-0.0930606	-1.06663	0.062299	0.718214	1050.22	1026.25	957.478	963.299	908.128	965.288	1134.33	1006.49	1070.25	1065.67
TOM1L2	Tom1l2	ENSMUSG00000000538	9223.69	0.0672369	1.04771	0.0623273	0.718214	9358.39	9479.72	9301.14	9458.75	9591.73	8943.55	9558.96	8498.96	8482.97	9562.75
CCDC42	Ccdc42	ENSMUSG00000045915	14.0306	0.494268	1.40861	0.0624059	0.718314	14.7839	14.7325	15.8628	17.8223	19.1727	9.03138	8.08095	11.1907	12.3065	17.3227
GATAD2A	Gatad2a	ENSMUSG00000036180	955.762	0.0968657	1.06945	0.0624085	0.718314	964.141	977.775	1121.09	928.659	947.269	864.321	971.249	924.138	892.2	966.782
CACNB2	Cacnb2	ENSMUSG00000057914	1750.84	-0.115985	-1.08371	0.0625504	0.71953	1667.48	1629.38	1454.16	1929.43	1721.66	1895.82	1925.39	1601.95	1901.69	1781.47
ZNF22	Zfp422	ENSMUSG00000059878	764.145	-0.0963325	-1.06905	0.0626766	0.720562	757.36	699.599	747.278	721.396	769.684	740.396	741.262	881.891	808.372	774.217
PLK3	Plk3	ENSMUSG00000028680	582.05	0.0865919	1.06186	0.0627493	0.720563	624.606	591.745	595.588	600.335	582.322	539.414	601.671	559.956	563.895	560.962
CHCHD7	Chchd7	ENSMUSG00000042198	537.588	-0.126808	-1.09188	0.0628976	0.721667	487.141	577.996	552.988	468.299	485.12	534.164	539.875	642.545	513.389	574.36
PLK5	Plk5	ENSMUSG00000035486	673.865	0.144398	1.10527	0.0629183	0.721667	770.964	736.96	679.127	585.565	764.742	682.05	622.021	702.236	524.076	670.911
WRAP73	Wrap73	ENSMUSG00000029029	795.543	0.0818255	1.05836	0.0629608	0.721737	782.418	828.884	834.249	779.495	868.445	753.485	759.122	809.027	752.824	787.478
COL23A1	Col23a1	ENSMUSG00000063564	681.557	0.107429	1.07731	0.0630284	0.722094	617.639	748.104	752.914	727.328	689.254	708.724	685.684	620.47	632.63	632.824
CELF3	Celf3	ENSMUSG00000028137	4742.18	-0.0960144	-1.06882	0.0631575	0.722239	4804.3	4622.47	4063.74	4569.52	4859.1	5020.05	5244.83	4668.45	5164.2	4405.12
HOXB7	Hoxb7	ENSMUSG00000038721	6.02022	1.59486	3.02066	0.0632989	0.722389	9.55376	0	29.0355	3.13335	3.61106	0	2.30635	0	9.6425	2.91977
DCX	Dcx	ENSMUSG00000031285	1407.65	-0.207784	-1.15491	0.0633457	0.722389	1422.76	1053.46	1089.79	1614.73	1351.75	1519.8	1381.1	1166.21	2010.12	1466.79
ACOT4	Acot4	ENSMUSG00000052392	101.935	0.332136	1.25888	0.0635902	0.724596	107.153	61.8846	107.763	126.018	166.769	119.86	95.2767	70.4434	80.247	83.9372
PLS1	Pls1	ENSMUSG00000049493	259.498	0.172417	1.12695	0.0636465	0.724596	257.835	268.767	274.267	246.333	329.771	236.992	200.689	244.428	234.303	301.596
CFAP52	Cfap52	ENSMUSG00000020904	54.6037	0.296928	1.22853	0.0636489	0.724596	53.4981	68.8517	77.8179	59.9472	41.1326	48.0048	35.4877	52.3057	50.9805	58.0111
NOSTRIN	Nostrin	ENSMUSG00000034738	137.601	-0.196189	-1.14567	0.0637112	0.724889	125.697	116.879	116.791	157.061	125.479	151.004	130.01	178.761	147.762	126.569
SRSF12	Srsf12	ENSMUSG00000054679	507.033	-0.126522	-1.09166	0.0637649	0.725083	473.822	490.276	445.04	495.401	520.69	526.113	493.989	461.459	619.419	544.123
ATP6AP1	Atp6ap1	ENSMUSG00000019087	11833.6	-0.0572828	-1.0405	0.0640746	0.728035	11800.8	11788.2	11741.3	11265.3	11397.9	11819.6	11705.8	12031	12976.4	11809.7
ACER3	Acer3	ENSMUSG00000030760	697.871	-0.108617	-1.07819	0.0641529	0.728035	653.141	651.407	734.436	646.895	669.761	671.38	788.726	777.346	743.479	642.139
ZNF442	Zfp970	ENSMUSG00000078866	252.921	-0.129407	-1.09384	0.0641904	0.728035	231.671	218.693	259.11	250.084	250.479	277.933	262.856	277.241	265.654	235.493
NAPRT	Naprt	ENSMUSG00000022574	119.031	0.214077	1.15996	0.0642168	0.728035	120.204	155.278	140.534	112.112	110.192	124.781	89.0395	98.8862	112.016	127.265
TGFB1I1	Tgfb1i1	ENSMUSG00000030782	382.65	-0.102783	-1.07384	0.0642388	0.728035	359.927	353.392	370.771	378.247	383.889	384.674	412.673	377.616	419.335	385.974
AQP11	Aqp11	ENSMUSG00000042797	489.451	-0.129851	-1.09418	0.0642482	0.728035	486.297	518.5	407.247	478.503	443.554	522.007	546.069	549.963	434.493	507.879
GTF2I	Gtf2i	ENSMUSG00000060261	7734.93	0.0495839	1.03497	0.0642816	0.728035	7644.75	7814.14	8277.59	7826.46	7779.6	7766.2	7533.94	7742.1	7501.81	7462.71
AK3	Ak3	ENSMUSG00000024782	2924.28	0.0963537	1.06907	0.064377	0.728483	2851.18	3149.49	3328.16	2638.75	3143.98	2826.66	2861.44	2855.32	2638.67	2949.12
USP54	Usp54	ENSMUSG00000034235	3691.67	0.107547	1.0774	0.0646923	0.730901	3826.74	3944.59	3866.89	3719.94	3783.89	3660.68	3963.55	2916.09	3463.96	3770.39
ADRB2	Adrb2	ENSMUSG00000045730	58.6325	-0.276054	-1.21088	0.064719	0.730901	52.4313	62.2839	55.1059	59.6625	34.5257	68.5097	78.2498	55.4433	54.1089	66.0044
ST3GAL2	St3gal2	ENSMUSG00000031749	3359.62	0.0748922	1.05328	0.0648813	0.731023	3518.5	3498.14	3483.76	3395.33	3335.62	3414.16	3341.41	3049.77	3048.37	3511.13
EIF4ENIF1	Eif4enif1	ENSMUSG00000020454	1496.53	0.101069	1.07257	0.0648896	0.731023	1744.57	1442.72	1497.36	1514.69	1541.1	1406.95	1629.98	1343.35	1391.63	1452.96
TNS1	Tns1	ENSMUSG00000055322	2125.01	0.167214	1.12289	0.0649055	0.731023	2573.88	1947.67	1770.99	2587.19	2360.21	2144.56	2136.72	1658.14	1846.12	2224.6
EPHX4	Ephx4	ENSMUSG00000033805	912.287	-0.0901793	-1.0645	0.0649922	0.731023	876.056	854.07	946.798	825.868	920.37	946.555	879.408	1025.67	930.781	917.297
NPAT	Npat	ENSMUSG00000033054	911.84	-0.138046	-1.10041	0.0650331	0.731023	976.53	848.109	789.268	858.133	862.32	891.949	1168.07	820.588	898.813	1004.62
LRRTM4	Lrrtm4	ENSMUSG00000052581	917.584	-0.0795861	-1.05671	0.0650632	0.731023	872.863	925.522	840.787	938.995	882.584	901.063	932.345	997.191	946.836	937.654
LRRC38	Lrrc38	ENSMUSG00000028584	96.0257	0.208805	1.15573	0.0651355	0.731023	103.533	111.794	110.291	106.854	81.8183	80.5354	89.8105	109.546	84.8063	81.2689
ADCY5	Adcy5	ENSMUSG00000022840	8811.83	0.0702127	1.04987	0.0653339	0.732834	8738.96	9146.23	9461.84	8721.48	9063.83	8961.69	8600.38	7900.55	8407.61	9115.74
ANXA5	Anxa5	ENSMUSG00000027712	1446.58	0.12201	1.08825	0.065439	0.733097	1544.34	1539.4	1734.9	1344.28	1375.59	1240.6	1304.45	1532.26	1354.9	1495.05
KCNH6	Kcnh6	ENSMUSG00000001901	79.2262	-0.220726	-1.16532	0.0654607	0.733097	79.5846	70.5151	67.4329	68.0202	80.2964	86.8598	82.2361	101.355	88.4308	67.5318
GSN	Gsn	ENSMUSG00000026879	8673.34	0.125521	1.0909	0.06548	0.733097	9002.41	9694.74	10695.7	8399.44	7459.12	7994.92	8023.2	9096.09	7970.54	8397.2
SNX10	Snx10	ENSMUSG00000038301	2763.35	-0.0666288	-1.04727	0.0655053	0.733097	2671.1	2657.05	2822.69	2764.62	2584.67	2845.73	2648.17	2952.99	2762.97	2923.5
NMB	Nmb	ENSMUSG00000025723	58.4589	-0.270721	-1.20641	0.0660099	0.737455	63.338	49.4969	55.4032	45.86	51.1309	55.7579	49.6719	58.6439	75.4859	79.8006
FAM81A	Fam81a	ENSMUSG00000032224	3768.24	-0.0619066	-1.04384	0.0660489	0.737455	3471.19	3660.33	3742.69	3842.94	3722.14	3957.12	3861.22	3658.41	3796.54	3969.8
GPR62	Gpr62	ENSMUSG00000091735	490.626	0.157143	1.11508	0.0660859	0.737455	467.395	522.306	595.473	492.149	510.315	436.358	452.526	563.529	372.254	493.953
LARGE2	Large2	ENSMUSG00000040434	15.604	0.621384	1.53835	0.0660959	0.737455	8.21519	21.6182	15.5817	40.0303	10.2023	14.564	12.5431	8.0987	10.2173	14.9697
CHPF2	Chpf2	ENSMUSG00000038181	2547.55	-0.104189	-1.07489	0.066118	0.737455	2865.61	2182.89	2381.85	2474.72	2371.34	2665.44	2795.92	2461.07	2716.23	2560.46
APOD	Apod	ENSMUSG00000022548	5096.95	0.197713	1.14688	0.066197	0.737507	5257.14	5660.36	7160.21	4393.37	4757.39	4474.02	4303.67	5862.1	3720.28	5380.93
ACVR1	Acvr1	ENSMUSG00000026836	697.732	-0.089416	-1.06394	0.0664194	0.738391	631.636	699.854	646.929	699.517	704.286	696.121	689.741	734.836	702.154	772.248
HOXB4	Hoxb4	ENSMUSG00000038692	14.8061	0.821692	1.76748	0.0664541	0.738391	34.7368	9.68096	31.3923	12.5115	6.05167	1.80908	12.6888	6.47338	18.0722	14.6442
IQSEC3	Iqsec3	ENSMUSG00000040797	6419.57	0.0989706	1.07101	0.0664553	0.738391	6877.73	6382.84	6424.57	6738.52	6774.17	6156.69	6408.27	5167.93	6728.01	6536.94
RGS4	Rgs4	ENSMUSG00000038530	12508.9	-0.0503588	-1.03552	0.0664607	0.738391	12217.3	11975.5	11835.3	12783.7	12643.1	12813	12705.2	13106.7	12536.6	12472.1
EXO1	Exo1	ENSMUSG00000039748	19.5592	-0.590421	-1.50569	0.0664695	0.738391	9.11678	17.8538	22.3137	18.4281	11.3245	14.6315	13.2121	19.5379	48.8879	20.2858
KCTD18	Kctd18	ENSMUSG00000054770	479.215	-0.163882	-1.1203	0.0665372	0.738391	525.042	378.662	374.029	500.082	482.528	591.42	487.857	460.623	524.085	467.825
TPPP3	Tppp3	ENSMUSG00000014846	1816.03	0.170485	1.12544	0.0666703	0.739454	1862.24	1932.66	2521.48	1590.89	1709.28	1486.06	1613.62	2006.61	1610.45	1826.97
SLC39A12	Slc39a12	ENSMUSG00000036949	1597.92	0.0734872	1.05226	0.0667506	0.739931	1664.56	1759.34	1585.11	1619.62	1562.47	1488.77	1517.11	1573.64	1560.53	1648.01
ALPL	Alpl	ENSMUSG00000028766	186.919	0.154467	1.11301	0.066872	0.739948	181.057	206.287	211.767	179.969	206.497	188.57	175.534	199.284	152.6	167.627
MLLT11	Mllt11	ENSMUSG00000053192	7729.49	-0.0720098	-1.05118	0.0669364	0.739948	7015.95	7438.32	7831.21	8121.11	7279.77	7752.6	7569.24	8333.24	7902.79	8050.73
CAV1	Cav1	ENSMUSG00000007655	380.173	0.132486	1.09618	0.0669466	0.739948	340.933	409.319	389.21	394.075	460.399	377.074	312.542	379.639	377.739	360.801
PSD4	Psd4	ENSMUSG00000026979	38.059	-0.63373	-1.55157	0.0669762	0.739948	18.5528	40.9757	41.6739	17.459	26.2614	105.711	27.3164	59.6763	20.0733	22.8896
LINGO4	Lingo4	ENSMUSG00000044505	126.917	0.32139	1.24953	0.0671124	0.741041	159.102	119.371	108.119	149.19	168.758	115.82	138.103	51.7898	128.749	130.167
SLC6A8	Slc6a8	ENSMUSG00000019558	4119.38	0.0754416	1.05368	0.0673602	0.742632	4330.13	4236.03	3921.68	4320.46	4326.04	4258.55	4166.14	4074.44	3883.85	3676.48
RINL	Rinl	ENSMUSG00000051735	117.658	-0.211611	-1.15798	0.0674157	0.742735	106.78	114.415	117.964	121.356	82.58	156.298	128.839	132.952	110.13	105.267
AP5M1	Ap5m1	ENSMUSG00000036291	902.134	0.154669	1.11317	0.0676435	0.743853	992.514	832.057	851.424	1052.95	1021.26	940.587	992.118	670.988	862.78	804.66
CYP4V2	Cyp4v3	ENSMUSG00000079057	185.254	0.171594	1.1263	0.0676733	0.743853	206.91	199.103	228.774	201.79	143.107	167.113	182.472	180.424	164.185	178.663
ELMOD1	Elmod1	ENSMUSG00000041986	5626.37	-0.04893	-1.0345	0.0679451	0.743853	5519.55	5605.52	5613.69	5469.87	5449.24	5892.95	5449.2	5668.94	5743.98	5850.79
TGM3	Tgm3	ENSMUSG00000027401	73.6424	-0.23391	-1.17602	0.0679892	0.743853	75.2697	68.5473	54.9543	61.4841	77.1801	80.6326	98.5044	80.795	67.0723	71.9842
ERBB3	Erbb3	ENSMUSG00000018166	1037.79	0.13358	1.09701	0.0682741	0.743853	972.863	1127.14	1091.68	1178.49	1056.73	983.441	1228.27	869.395	966.077	903.815
BRINP2	Brinp2	ENSMUSG00000004031	3536.38	-0.0646943	-1.04586	0.0682746	0.743853	3286.02	3588.72	3480.07	3636.66	3293.88	3607.43	3662.72	3488.41	3765.99	3553.9
HTR2C	Htr2c	ENSMUSG00000041380	2162.61	-0.0968102	-1.06941	0.0683422	0.743853	2031.41	2069.49	1953.79	2259.73	2135.28	2111.26	2292.53	2011.08	2514.64	2246.9
IQGAP3	Iqgap3	ENSMUSG00000028068	29.3765	-0.335505	-1.26182	0.0683585	0.743853	27.5137	29.6739	30.0001	22.6821	19.839	28.5892	39.3868	29.2715	35.2861	31.5228
CARD10	Card10	ENSMUSG00000033170	262.142	0.124828	1.09038	0.0683888	0.743853	299.127	247.683	252.713	272.758	294.166	246.441	262.337	247.809	244.168	254.219
PHOX2B	Phox2b	ENSMUSG00000012520	24.0596	0.540451	1.45443	0.0684156	0.743853	41.2928	27.8504	22.001	19.7411	31.236	4.48094	21.7866	20.189	22.774	29.2443
NCKAP5	Nckap5	ENSMUSG00000049690	134.594	-0.333523	-1.26009	0.0684331	0.743853	157.734	88.0926	58.0378	160.856	133.227	128.12	180.052	142.312	148.119	149.392
ADAMTSL4	Adamtsl4	ENSMUSG00000015850	249.645	0.482229	1.3969	0.0684587	0.743853	270.317	235.619	217.654	160.17	574.852	184.967	174.387	196.239	202.854	279.395
REPS1	Reps1	ENSMUSG00000019854	1195.41	0.0781609	1.05567	0.0685419	0.743853	1261.61	1234.58	1218.48	1217.69	1201.3	1150.43	1231.52	1057.99	1152.67	1227.82
DOCK6	Dock6	ENSMUSG00000032198	1091.99	-0.16422	-1.12056	0.0685472	0.743853	1051.74	1058.99	963.348	1162.91	910.024	1232.11	1238.38	1108.3	1352.91	841.232
PLN	Pln	ENSMUSG00000038583	31.0552	-0.335648	-1.26194	0.0685549	0.743853	25.6007	28.5339	24.0399	32.6348	26.6066	38.6525	31.5787	42.0565	36.5497	24.2992
PPM1N	Ppm1n	ENSMUSG00000030402	7.06095	-0.73755	-1.66734	0.0686349	0.743853	5.67432	3.78628	12.2162	2.51096	3.74849	6.96384	12.388	8.98966	8.08229	6.24954
FLYWCH1	Flywch1	ENSMUSG00000040097	9213.36	0.0921829	1.06598	0.068651	0.743853	9590.45	9663.96	10283.4	8553.73	9445.35	8918.3	9013.01	9046.49	7899.6	9719.36
B3GNT8	B3gnt8	ENSMUSG00000059479	74.1447	-0.253468	-1.19207	0.0686904	0.743853	66.2191	60.1521	65.0001	78.8219	67.1972	101.737	97.9454	74.6501	68.1585	61.5651
BCAR1	Bcar1	ENSMUSG00000031955	2663.25	0.0656818	1.04658	0.0686922	0.743853	2668.61	2852.58	2835.49	2600.85	2659.64	2690.98	2692.03	2521.7	2490.96	2619.68
COG2	Cog2	ENSMUSG00000031979	823.376	0.0860131	1.06143	0.0686944	0.743853	893.421	809.89	822.613	872.516	841.203	821.909	775.628	738.194	801.846	856.541
WDR78	Wdr78	ENSMUSG00000035126	288.937	0.152404	1.11142	0.0686958	0.743853	337.185	337.818	262.879	260.147	324.343	286.18	297.758	240.96	284.75	257.347
LYNX1	Lynx1	ENSMUSG00000022594	14969.5	0.0542226	1.0383	0.0688403	0.743853	15048.6	15519	15421.8	15511.9	14749.9	15138.7	15192.1	13809	14852.5	14451.6
B4GALT4	B4galt4	ENSMUSG00000022793	514.565	-0.109027	-1.0785	0.0688513	0.743853	512.498	502.007	499.174	451.949	512.354	554.057	458.775	557.733	574.208	522.898
GABRA1	Gabra1	ENSMUSG00000010803	10947.2	-0.0637075	-1.04515	0.0688535	0.743853	11067.6	10340.4	9846.99	11081.5	11192.2	11212.4	10989.7	11464.6	11288.5	10987.7
STRA6	Stra6	ENSMUSG00000032327	192.502	0.158632	1.11623	0.069032	0.744038	185.782	203.94	245.854	191.905	189.473	196.403	170.888	183.274	160.279	197.222
WSB2	Wsb2	ENSMUSG00000029364	7344.78	-0.0728207	-1.05177	0.0690492	0.744038	6701.48	7625.93	7533.05	6971.94	6966.39	7171.54	7355.53	7981.83	7748.65	7391.5
NAA15	Naa15	ENSMUSG00000063273	1649.97	-0.0881812	-1.06303	0.0690874	0.744038	1682.65	1624.76	1463.64	1560.19	1667	1695.26	1535.92	1690.58	1727.34	1852.33
SOX8	Sox8	ENSMUSG00000024176	2064.75	0.101399	1.07281	0.0691368	0.744038	2065.31	2099.12	2504.84	2107.28	1910.25	1917.53	1968.83	1959.05	1966.36	2148.92
STK35	Stk35	ENSMUSG00000037885	1200.94	0.0993624	1.0713	0.0691483	0.744038	1239.06	1301.6	1110.58	1314.6	1243.8	1230.58	1187.97	1011.77	1160.5	1208.91
KLHL9	Klhl9	ENSMUSG00000070923	2688.84	-0.0604714	-1.04281	0.0692494	0.744319	2543.73	2700.61	2723.63	2641.54	2552.48	2626.99	2741.07	2689.15	2863.7	2805.51
SLC18B1	Slc18b1	ENSMUSG00000037455	491.806	-0.148664	-1.10854	0.0693256	0.744437	436.767	514.493	449.166	513.126	416.915	403.633	537.134	537.797	572.318	536.705
WDR38	Wdr38	ENSMUSG00000035295	18.8153	-0.418845	-1.33686	0.0695176	0.74518	19.8678	17.7076	14.4801	18.6497	9.2837	18.4115	25.5396	21.6118	21.8893	20.7119
NDUFAF1	Ndufaf1	ENSMUSG00000027305	464.99	-0.110336	-1.07948	0.0696912	0.74527	420.425	464.814	487.877	428.576	436.473	486.102	439.272	517.397	449.163	519.803
TAB3	Tab3	ENSMUSG00000035476	677.417	-0.159188	-1.11666	0.0697187	0.74527	646.118	610.916	578.292	621.774	742.322	775.967	763.112	522.425	767.437	745.812
INTS1	Ints1	ENSMUSG00000029547	4394.4	0.111905	1.08065	0.0697371	0.74527	5000.99	4621.93	3822.84	4749.04	4627.09	4546.24	4606.59	4060.29	4104.11	3804.86
NOD2	Nod2	ENSMUSG00000055994	22.799	-0.37457	-1.29645	0.0697515	0.74527	23.439	17.2462	19.1885	17.6339	21.4314	25.0571	29.2364	31.0838	21.8236	21.8499
METTL7A	Mettl7a1	ENSMUSG00000054619	785.5	0.130126	1.09439	0.0698652	0.745826	817.662	899.397	863.176	725.849	796.965	759.328	754.243	742.97	620.812	874.595
STK40	Stk40	ENSMUSG00000042608	1052.67	0.0901032	1.06445	0.0699738	0.746438	1045.98	1108.92	1108.76	1052.08	1112.17	966.697	1020.45	973.266	977.261	1161.1
DSG1	Dsg1c	ENSMUSG00000034774	26.2525	-0.422671	-1.34041	0.0700602	0.746875	15.1308	22.6955	31.8945	21.7722	20.6798	23.9764	38.7037	19.8453	41.9709	25.8558
AGMAT	Agmat	ENSMUSG00000040706	13.047	0.730762	1.65952	0.0701135	0.746875	11.232	15.5788	25.1493	8.4046	21.5073	5.49712	1.13825	10.243	11.5415	20.178
C14orf119	1700123O20Rik	ENSMUSG00000040822	474.615	-0.130388	-1.09459	0.0701379	0.746875	430.626	479.695	504.592	398.754	453.52	552.256	432.015	533.235	504.298	457.156
HOXB3	Hoxb3	ENSMUSG00000048763	44.2398	0.578313	1.4931	0.0701656	0.746875	64.6341	34.3322	66.7181	47.056	52.3882	7.24544	43.806	24.733	66.6818	34.8037
ASCC3	Ascc3	ENSMUSG00000038774	760.635	-0.140579	-1.10235	0.0703263	0.747157	622.173	784.888	788.931	723.264	698.782	642.2	777.334	834.405	911.365	823.008
FARP2	Farp2	ENSMUSG00000034066	332.039	0.163055	1.11966	0.0703327	0.747157	317.993	353.015	302.946	419.945	359.699	306.196	344.658	247.588	336.129	332.22
EXO5	Exo5	ENSMUSG00000028629	214.36	-0.139299	-1.10137	0.0704448	0.747157	216.389	194.162	209.999	192.314	207.514	198.548	223.831	255.51	232.475	212.861
TVP23A	Tvp23a	ENSMUSG00000050908	1139.36	0.101178	1.07265	0.070523	0.747157	1132.71	1234.36	1183.33	1138.21	1207.2	1095.24	1163.16	932.59	1205.67	1101.1
STK32A	Stk32a	ENSMUSG00000039954	434.053	0.10615	1.07635	0.0705907	0.747157	428.967	486.523	492.148	409.579	434.074	425.577	397.795	414.348	432.27	419.25
PSMC3IP	Psmc3ip	ENSMUSG00000019303	55.4794	0.299369	1.23061	0.0706053	0.747157	52.7343	53.2148	85.9795	43.8491	71.7298	41.4664	45.8841	55.2858	57.9836	46.6667
NPHS2	Nphs2	ENSMUSG00000026602	13.6408	0.613868	1.53036	0.0706698	0.747157	11.3997	9.82216	8.95181	32.1328	20.6111	12.5293	5.80224	13.5791	10.0786	11.5013
TOP2A	Top2a	ENSMUSG00000020914	107.863	0.267551	1.20376	0.0707058	0.747157	123.893	109.728	121.334	146.394	86.8027	82.7653	64.9728	129.199	103.932	109.612
KBTBD7	Kbtbd7	ENSMUSG00000043881	1340.17	-0.0607336	-1.043	0.0707208	0.747157	1268.85	1328.15	1304.8	1309.6	1350.79	1388.11	1375.7	1363.71	1383.58	1328.45
C2orf49	AI597479	ENSMUSG00000010290	1007.76	0.0729587	1.05187	0.0707241	0.747157	1017.56	1021.18	1091.61	982.746	1055.67	1006.96	961.37	962.371	1021.66	956.469
PTPN9	Ptpn9	ENSMUSG00000032290	1120.47	-0.0697235	-1.04952	0.0708317	0.747157	1040.01	1116.44	1077.46	1157.12	1076.88	1114.6	1140.79	1182.45	1140.7	1158.3
TBC1D1	Tbc1d1	ENSMUSG00000029174	738.785	-0.0827148	-1.05901	0.0709111	0.747157	725.598	739.142	707.134	717.823	699.097	811.162	707.442	728.602	788.945	762.901
RAB29	Rab29	ENSMUSG00000026433	97.2368	-0.198725	-1.14768	0.0709236	0.747157	88.8187	104.381	99.0126	67.878	92.9586	108.827	93.886	106.781	104.035	105.789
P4HA3	P4ha3	ENSMUSG00000051048	106.007	0.193162	1.14327	0.0709943	0.747157	125.298	97.5253	130.54	114.247	97.5216	93.2074	93.4802	91.418	105.643	111.191
THSD1	Thsd1	ENSMUSG00000031480	147.21	-0.174588	-1.12864	0.0709997	0.747157	117.086	155.342	124.287	149.2	145.871	138.09	157.279	178.69	160.69	145.565
THAP4	Thap4	ENSMUSG00000026279	472.015	-0.0929469	-1.06655	0.0710358	0.747157	436.272	462.029	482.63	466.565	436.958	469.662	478.84	512.778	475.401	499.014
LAMC2	Lamc2	ENSMUSG00000026479	265.466	0.262779	1.19979	0.0710514	0.747157	237.526	222.448	198.937	342.679	451.776	245.128	237.123	235.55	242.744	240.753
PHOSPHO2	Phospho2	ENSMUSG00000027088	663.734	0.0800575	1.05706	0.0710587	0.747157	695.237	673.356	705.019	684.45	649.792	656.375	679.349	640.3	631.052	622.411
DNAH2	Dnah2	ENSMUSG00000005237	168.163	0.234522	1.17652	0.0711845	0.747157	137.558	178.315	194.741	210.05	185.33	133.709	225.625	148.712	140.551	127.043
FAM3C	Fam3c	ENSMUSG00000029672	1399.75	-0.0818395	-1.05837	0.0712348	0.747157	1231.59	1306.21	1477.65	1421.36	1367.06	1404.59	1438.48	1495.72	1446.37	1408.45
KDM1A	Kdm1a	ENSMUSG00000036940	1926.13	-0.0632125	-1.04479	0.0712353	0.747157	1888.84	1860.26	1792.63	1925.74	1954.85	2044.43	1929.09	2024.44	1958.47	1882.54
HPGDS	Hpgds	ENSMUSG00000029919	178.339	0.158663	1.11625	0.0712853	0.747157	196.777	175.667	185.757	174.303	207.563	186.669	168.025	148.101	149.942	190.584
IFT172	Ift172	ENSMUSG00000038564	2268.07	-0.126452	-1.09161	0.071353	0.747472	2220.94	2179.74	1764.7	2444.52	2232.99	2544.5	2609.68	2341.7	2278.13	2063.86
TRMO	Trmo	ENSMUSG00000028331	92.4822	-0.215257	-1.16091	0.0714512	0.747693	86.1537	94.7179	86.4923	83.0262	76.7811	83.4416	107.044	122.37	80.8222	103.973
CPLX1	Cplx1	ENSMUSG00000033615	19880.2	0.0593654	1.04201	0.0716042	0.747693	20205.3	20682.8	21021.9	19831.6	19703.7	18573.8	19186	20783.8	18843.2	19969.8
CBR4	Cbr4	ENSMUSG00000031641	353.544	-0.147198	-1.10742	0.0716102	0.747693	368.535	300.081	364.99	311.411	333.183	326.729	315.222	399.389	394.531	421.368
BAHCC1	Bahcc1	ENSMUSG00000039741	1235.99	-0.125425	-1.09083	0.0716745	0.747693	1222.11	1264.81	984.438	1227.05	1208.04	1309.01	1340.89	1487.36	1143.41	1172.76
C1GALT1	C1galt1	ENSMUSG00000042460	597.274	-0.0912178	-1.06527	0.0717287	0.747693	573.103	538.611	553.814	640.973	586.77	632.048	595.403	615.35	629.085	607.588
MYBPC3	Mybpc3	ENSMUSG00000002100	982.52	-0.164956	-1.12113	0.0717756	0.747693	836.692	1027.49	856.474	1119.8	790.964	1068.31	1112.89	1070.63	1147.42	794.522
PHEX	Phex	ENSMUSG00000057457	42.9962	-0.29385	-1.22591	0.0718247	0.747693	45.6724	37.4329	34.5166	46.9851	27.1225	39.6128	54.2172	55.0578	44.8742	44.4699
NEFM	Nefm	ENSMUSG00000022054	11626.4	0.0896215	1.06409	0.0719027	0.747693	12373.9	11421.9	11987.3	12666.5	11486	10200	11979.3	10792.5	12575.3	10781.5
UNC13D	Unc13d	ENSMUSG00000057948	72.0528	0.267336	1.20358	0.0719071	0.747693	93.4758	77.8859	67.0639	81.8167	73.2035	87.7847	58.0674	67.7781	43.6567	69.7955
AQP4	Aqp4	ENSMUSG00000024411	5192.21	0.10943	1.0788	0.0719155	0.747693	5613.63	5603.86	5924.9	4887.26	4915.89	5152.62	4437.01	4661.43	5098.35	5627.17
VEGFC	Vegfc	ENSMUSG00000031520	86.9486	-0.264112	-1.2009	0.0719425	0.747693	66.0779	70.1337	89.6418	96.6639	72.589	83.5445	77.4652	77.0576	103.926	132.386
PLA2G5	Pla2g5	ENSMUSG00000041193	57.9883	0.363737	1.28675	0.0719539	0.747693	58.3883	65.7445	54.8336	97.2962	49.9931	77.604	35.0627	63.5005	40.0982	37.3617
PPP1R14C	Ppp1r14c	ENSMUSG00000040653	660.101	-0.118437	-1.08556	0.0719566	0.747693	620.46	614.8	611.255	715.631	602.234	633.726	705.256	713.724	780.112	603.814
DCP1B	Dcp1b	ENSMUSG00000041477	611.789	0.0901559	1.06449	0.0720054	0.747693	670.983	592.109	637.264	607.526	646.754	608.076	603.16	576.288	622.924	552.807
SLC39A7	Slc39a7	ENSMUSG00000024327	2671.89	0.0786455	1.05603	0.0720155	0.747693	2631.13	2874.47	2820.28	2699.68	2698.25	2471.92	2588.58	2888.08	2438.56	2607.98
ZFAND2B	Zfand2b	ENSMUSG00000026197	399.203	0.125812	1.09112	0.0722647	0.748747	396.066	392.921	436.692	437.88	421.725	348.783	337.04	449.961	379.524	391.44
ELP4	Elp4	ENSMUSG00000027167	336.126	0.120728	1.08728	0.0723058	0.748747	349.146	350.582	380.777	349.576	319.464	306.529	329.438	370.295	299.945	305.504
POLH	Polh	ENSMUSG00000023953	195.987	-0.143353	-1.10447	0.0724	0.748939	187.318	194.489	165.633	206.441	176.92	222.892	202.718	188.009	193.448	222.005
PDYN	Pdyn	ENSMUSG00000027400	688.698	-0.107073	-1.07704	0.0724625	0.749195	619.257	672.075	709.881	669.361	648.464	761.366	597.651	720.34	745.1	743.479
RAB33B	Rab33b	ENSMUSG00000027739	825.056	0.0984899	1.07065	0.0727325	0.751595	820.236	819.747	956.643	808.323	863.026	717.668	776.87	835.444	806.346	846.254
PAXIP1	Paxip1	ENSMUSG00000002221	1614.69	-0.128138	-1.09288	0.0730799	0.754005	1658.91	1556.82	1482.01	1723.66	1290.5	1688.43	1925.7	1447.64	1753.65	1619.61
TONSL	Tonsl	ENSMUSG00000059323	258.553	-0.231004	-1.17365	0.0731975	0.754041	196.985	198.155	360.731	194.509	244.498	283.694	236.139	316.101	298.259	256.457
CCDC187	Ccdc187	ENSMUSG00000048038	457.999	0.116848	1.08436	0.0732649	0.754343	501.467	466.824	451.003	447.143	516.432	498.879	442.055	382.998	433.866	439.325
TMEM209	Tmem209	ENSMUSG00000029782	824.217	0.112521	1.08112	0.0733294	0.754471	849.814	913.924	746.849	997.694	774.901	817.328	783.323	798.378	757.122	802.838
DR1	Dr1	ENSMUSG00000029265	1102.4	-0.0833909	-1.05951	0.0734683	0.754471	1045.72	1035.54	1036.34	1178.64	1057.69	1142.36	1080.47	1081.68	1221.4	1144.16
EXOC6B	Exoc6b	ENSMUSG00000033769	3506.59	0.0748923	1.05328	0.0734799	0.754471	3512.21	3658.69	3569.37	3598.64	3648.48	3540.85	3543.48	3040.95	3628.82	3324.4
AFG3L2	Afg3l2	ENSMUSG00000024527	2498.28	0.0632957	1.04485	0.0734865	0.754471	2533.03	2575.72	2673.77	2498.17	2485.96	2502.95	2346.59	2454.8	2330.48	2581.36
RSPO4	Rspo4	ENSMUSG00000032852	8.51464	-0.616341	-1.53298	0.0735368	0.754471	5.23804	5.84655	4.57554	6.27516	12.0944	11.7869	8.03074	8.27385	11.466	11.5592
PCDHA5	Pcdha5	ENSMUSG00000103092	439.314	-0.136492	-1.09923	0.0735668	0.754471	372.999	444.572	361.358	438.94	475.144	400.505	490.788	506.789	443.437	458.603
PEX1	Pex1	ENSMUSG00000005907	923.288	0.108938	1.07843	0.0736675	0.754471	1042.39	884.691	908.439	1058.58	893.634	914.421	964.004	806.663	831.063	928.992
PHF8	Phf8	ENSMUSG00000041229	1106.12	-0.112796	-1.08132	0.0736741	0.754471	1056.56	1070.66	959.321	1114.61	1110.48	1220.39	1314.18	1025.07	1168.06	1021.85
C5orf34	4833420G17Rik	ENSMUSG00000062822	1351.84	-0.0750139	-1.05337	0.073696	0.754471	1396.91	1312.85	1222.61	1357.84	1292.42	1417.15	1349.61	1430.79	1428.73	1309.48
C15orf62	Gm14137	ENSMUSG00000055926	79.6197	-0.244662	-1.18481	0.0737633	0.754769	58.055	72.4076	69.8448	72.6516	92.5133	111.282	89.8346	72.2846	83.9424	73.381
EMCN	Emcn	ENSMUSG00000054690	124.193	0.187852	1.13907	0.0738797	0.755057	111.701	134.11	131.118	141.812	144.543	118.425	97.245	134.498	128.19	100.29
EDEM1	Edem1	ENSMUSG00000030104	648.991	-0.116975	-1.08446	0.0739378	0.755057	552.964	641.873	622.885	714.07	579.791	681.288	713.811	620.696	628.631	733.904
ARFGEF1	Arfgef1	ENSMUSG00000067851	3921.97	0.140837	1.10254	0.0739386	0.755057	3861.85	3742.89	4041.66	3994.26	4927.76	4602.71	3741.97	3610	3537.7	3158.9
CPNE4	Cpne4	ENSMUSG00000032564	1405.6	-0.104367	-1.07502	0.0739819	0.755057	1400.77	1359.52	1218.53	1412.46	1383.67	1452.63	1247.6	1474.75	1459.66	1646.43
DBNDD2	Dbndd2	ENSMUSG00000017734	5336.1	0.166576	1.12239	0.073985	0.755057	5275.58	5826.85	7349.25	4644.29	5123.37	4811.51	5063.69	5522.31	4073.64	5670.51
CBFA2T2	Cbfa2t2	ENSMUSG00000038533	1618.97	0.0973049	1.06977	0.0741407	0.755057	1595.64	1668.26	1624.65	1879.68	1599.89	1764.22	1573.79	1491.03	1441.22	1551.34
PPIP5K2	Ppip5k2	ENSMUSG00000040648	1084.64	0.111186	1.08012	0.0742344	0.755057	1156.09	1082.54	985.197	1110.68	1299.03	1097.52	1034.61	1027.43	1120.87	932.419
FEZF2	Fezf2	ENSMUSG00000021743	655.004	-0.0891481	-1.06374	0.0742723	0.755057	589.266	619.48	665.577	637.65	663.354	684.74	701.002	678.539	617.582	692.851
GLRA4	Glra4	ENSMUSG00000018595	10.2409	0.605071	1.52105	0.0744703	0.755532	17.1608	12.6586	12.0411	8.51615	11.6932	7.90849	3.77815	12.4167	11.9786	4.25716
DOCK8	Dock8	ENSMUSG00000052085	124.732	0.335432	1.26175	0.0744988	0.755532	145.942	125.435	244.545	83.3615	101.308	114.901	109.642	124.352	79.7131	118.117
RYR3	Ryr3	ENSMUSG00000057378	2611.65	0.115928	1.08367	0.0745575	0.755532	2668.32	2574.06	2293.2	2944.01	3104.24	2565.53	2636.32	2220.35	2480.62	2629.8
EMD	Emd	ENSMUSG00000001964	737.13	-0.105805	-1.07609	0.074615	0.755532	625.447	754.37	798.467	730.292	642.443	797.958	771.768	751.017	754.676	744.858
NRK	Nrk	ENSMUSG00000052854	261.199	0.13363	1.09705	0.0746323	0.755532	261.511	295.103	249.459	288.051	271.787	280.51	257.853	223.186	225.798	258.735
TOX2	Tox2	ENSMUSG00000074607	1048.44	0.103387	1.07429	0.0746726	0.755532	965.969	1168.54	1150.25	997.628	1150.08	926.264	1103.15	1001.64	1018.13	1002.8
SEMA4D	Sema4d	ENSMUSG00000021451	4290.85	0.0945858	1.06776	0.0746764	0.755532	4007.31	4638.88	4986.33	4580.1	3945	4159.67	4338.54	4145.94	4105.19	4001.59
SCRT1	Scrt1	ENSMUSG00000048385	4936.1	0.083982	1.05994	0.0747362	0.755751	5107.67	5065.71	5179.1	4680.25	5365.72	4728.64	4740.16	4985.91	4286.42	5221.36
ASNS	Asns	ENSMUSG00000029752	2342.79	0.0812041	1.0579	0.0749226	0.756864	2373.91	2293.69	2405.44	2327.54	2647.57	2260.2	2236.78	2484.14	2112.5	2286.15
C8orf76	9130401M01Rik	ENSMUSG00000101892	658.643	-0.111191	-1.08012	0.0750586	0.75708	683.269	611.013	693.908	582.706	595.652	689.822	633.903	759.021	623.83	713.307
C1orf50	AU022252	ENSMUSG00000078584	1258.4	-0.14504	-1.10576	0.0751748	0.757468	1344.77	1148.96	1149.25	1219.09	1111.13	1389.93	1102.43	1250.61	1195.65	1672.14
PLEK	Plek	ENSMUSG00000020120	316.928	0.120648	1.08722	0.0752941	0.757528	318.633	374.567	345.692	299.508	312.548	320.467	319.649	305.252	281.574	291.389
ZBTB7A	Zbtb7a	ENSMUSG00000035011	3970.71	0.105389	1.07578	0.0755304	0.759001	4138.53	4219.81	3698.34	4043.65	4476.09	3932.38	4154.95	3245.26	3682.63	4115.45
NRARP	Nrarp	ENSMUSG00000078202	586.239	-0.121508	-1.08787	0.0755713	0.759001	505.385	549.314	514.335	668.896	570.909	553.236	594.017	652.957	640.252	613.088
SNHG15	Snhg15	ENSMUSG00000085156	75.9259	-0.247751	-1.18735	0.0756776	0.759001	55.7824	56.2484	87.2908	62.9963	87.3679	77.5975	70.1581	97.166	79.0147	85.6369
ZNF146	Zfp146	ENSMUSG00000037029	987.314	-0.0721431	-1.05128	0.0756994	0.759001	928.717	992.357	917.976	946.473	1030.66	1021.12	982.412	1015.61	1032.04	1005.78
RFTN2	Rftn2	ENSMUSG00000025978	727.662	0.107604	1.07744	0.0757184	0.759001	756.167	719.844	792.069	768.069	737.037	626.423	715.1	643.56	703.112	815.239
DNAH3	Dnah3	ENSMUSG00000052273	57.5593	0.349385	1.27402	0.0758117	0.759001	40.9612	65.9671	82.1997	65.9233	67.4314	80.2941	43.3038	33.0986	45.5692	50.8448
C16orf96	4930562C15Rik	ENSMUSG00000022518	7.21375	0.682067	1.60444	0.0758569	0.759001	6.71159	6.97922	15.4681	6.66529	8.88904	4.50078	8.38129	4.05993	6.59248	3.88979
GRB2	Grb2	ENSMUSG00000059923	4314.9	0.082412	1.05879	0.0758737	0.759001	4476.01	4459.2	4825.47	4208.92	4219.59	4038.62	4063.94	3892.06	4413.95	4551.21
KL	Kl	ENSMUSG00000058488	529.206	0.215959	1.16148	0.0759255	0.759001	595.754	703.226	663.498	428.839	450.74	520.102	580.325	390.524	402.376	556.673
CFP	Cfp	ENSMUSG00000001128	282.435	0.143084	1.10426	0.0759352	0.759001	256.07	332.009	288.922	282.946	322.221	262.3	311.37	269.831	264.492	234.188
ROBO2	Robo2	ENSMUSG00000052516	3428.2	-0.113817	-1.08209	0.0759384	0.759001	3139.43	3242.72	2952.12	3676.66	3453.87	3486.79	3763.42	3031.63	4021.16	3514.2
UBAP1	Ubap1	ENSMUSG00000028437	1437.59	0.108255	1.07792	0.0760392	0.759364	1425.45	1592.83	1661.86	1387.31	1389.78	1237.35	1329.11	1570.55	1382.49	1399.14
AMH	Amh	ENSMUSG00000035262	44.1982	-0.335062	-1.26143	0.0762175	0.759364	34.6928	35.2442	26.2298	39.9689	59.8301	38.2653	54.859	54.345	60.3377	38.2092
ADAMTS6	Adamts6	ENSMUSG00000046169	262.024	-0.214881	-1.16061	0.0762373	0.759364	270.237	197.95	209.744	246.323	286.121	296.734	369.128	214.037	300.033	229.93
ACADL	Acadl	ENSMUSG00000026003	818.127	0.0941497	1.06744	0.0762463	0.759364	883.968	826.421	871.831	814.505	824.847	708.966	834.958	822.131	738.476	855.166
CHID1	Chid1	ENSMUSG00000025512	1648.77	0.0888805	1.06354	0.0763616	0.759364	1671.79	1644.07	1871.24	1541.5	1773.16	1571.36	1486.28	1594.98	1732.43	1600.9
RUFY1	Rufy1	ENSMUSG00000020375	1018.14	0.0902356	1.06454	0.0763935	0.759364	1096.21	983.219	1057.88	978.374	1135.4	941.16	952.851	1064.58	939.452	1032.27
IFITM10	Ifitm10	ENSMUSG00000045777	774.713	0.0899112	1.0643	0.0763943	0.759364	742.636	850.475	807.244	790.902	803.556	735.176	748.551	825.289	693.678	749.619
PILRA	Pilra	ENSMUSG00000046245	8.83184	-0.883989	-1.84547	0.0763961	0.759364	3.24435	11.7342	6.65733	3.14502	5.6178	21.7114	22.0009	5.78192	5.03513	3.3903
CHKA	Chka	ENSMUSG00000024843	2803.55	-0.0713448	-1.0507	0.0765319	0.760332	2756.8	2675.21	2625.22	2732.04	2882.2	3035.39	2952.35	2723.46	2981.94	2670.91
MRPS23	Mrps23	ENSMUSG00000023723	808.07	-0.170722	-1.12562	0.076643	0.760393	776.169	680.89	975.528	788.819	582.573	777.528	786.119	1010.55	823.91	878.612
TRPC7	Trpc7	ENSMUSG00000021541	162.135	-0.159905	-1.11721	0.0767912	0.760393	165.507	140.798	148.03	155.628	155.514	162.45	180.18	158.649	204.137	150.458
KMT5A	Kmt5a	ENSMUSG00000049327	1391.12	0.0744701	1.05297	0.0768758	0.760393	1402.52	1397.28	1525.15	1484.45	1323.17	1387.34	1407.23	1288.33	1324.04	1371.63
PBK	Pbk	ENSMUSG00000022033	29.3285	0.44591	1.36217	0.0768883	0.760393	30.4423	46.6435	48.4021	29.1065	14.6963	24.6354	14.0631	28.236	26.0311	31.0288
SELENOH	Selenoh	ENSMUSG00000076437	364.569	-0.156158	-1.11432	0.0769177	0.760393	337.051	349.348	394.88	329.715	314.983	388.022	295.533	458.515	367.565	410.075
MRAP2	Mrap2	ENSMUSG00000042761	304.145	0.1719	1.12654	0.0770032	0.760393	338.328	303.081	383.155	313.963	271.326	219.113	318.831	267.671	303.332	322.653
EXOSC2	Exosc2	ENSMUSG00000039356	416.518	0.113402	1.08178	0.0770163	0.760393	420.606	440.086	460.202	408.832	434.862	368.437	400.431	465.563	374.371	391.791
CAPN2	Capn2	ENSMUSG00000026509	2918.69	0.0656068	1.04652	0.077072	0.760393	2918.67	3021.84	3168.21	3050.03	2766.98	2825.27	2773.79	2902.98	2979.44	2779.74
PRR19	Prr19	ENSMUSG00000058741	5.46081	0.855272	1.8091	0.0772433	0.760393	3.48178	7.85633	9.05303	5.27159	9.57671	1.83207	3.44691	1.84889	2.62696	9.6138
DACH2	Dach2	ENSMUSG00000025592	34.5166	0.439073	1.35573	0.077267	0.760393	40.6593	34.1603	36.2397	50.041	37.0276	37.8458	28.5596	9.58587	41.3774	29.67
HTATIP2	Htatip2	ENSMUSG00000039745	148.173	0.175025	1.12898	0.0773273	0.760393	151.785	148.029	177.873	141.401	167.577	125.378	118.36	150.652	132.211	168.469
CYBB	Cybb	ENSMUSG00000015340	22.0503	0.455003	1.37079	0.0773514	0.760393	36.5581	25.6888	22.1051	16.5269	26.8265	23.9285	9.38337	15.2499	16.3944	27.8413
DEF6	Def6	ENSMUSG00000002257	82.2313	-0.214121	-1.16	0.0774022	0.760393	76.4946	77.672	64.0212	74.2231	87.1337	76.461	97.5054	78.28	108.227	82.2947
COLEC12	Colec12	ENSMUSG00000036103	425.463	0.171324	1.12609	0.0775321	0.760393	402.665	540.218	547.84	427.698	335.051	373.214	420.866	390.148	396.623	420.311
GCNT7	Gcnt7	ENSMUSG00000074569	8.13249	0.64879	1.56785	0.0776343	0.760393	8.72092	8.50287	9.95054	15.8721	6.54567	8.9688	7.52958	3.98897	8.03975	3.2057
ST18	St18	ENSMUSG00000033740	934.193	0.175302	1.1292	0.0776735	0.760393	1206.96	848.9	725.115	986.202	1190.1	868.521	932.273	896.875	917.809	769.175
RNASEH2B	Rnaseh2b	ENSMUSG00000021932	236.456	0.182784	1.13507	0.0776767	0.760393	237.6	246.51	303.117	187.301	285.398	255.331	219.566	225.082	192.274	212.382
APOA2	Apoa2	ENSMUSG00000005681	11.3766	0.568833	1.48332	0.0777306	0.760393	6.03928	15.2424	16.5038	18.0214	12.1993	11.3008	11.8445	8.44346	9.27901	4.89235
ZDHHC3	Zdhhc3	ENSMUSG00000025786	2528.46	0.0524029	1.03699	0.0777577	0.760393	2534.16	2620.12	2625.37	2533.57	2557.88	2522.77	2500.13	2533.93	2365.75	2490.89
DDR1	Ddr1	ENSMUSG00000003534	3910.37	0.0758093	1.05395	0.0778007	0.760393	3830.66	3976.56	4396.7	4059.24	3802.06	3843.62	3864.07	3618.3	3634.38	4078.09
CSF2RB	Csf2rb2	ENSMUSG00000071714	28.903	-0.39748	-1.3172	0.0778082	0.760393	15.3642	20.4053	35.7321	24.6976	30.542	30.7676	29.068	23.2803	48.0959	31.0764
NOL8	Nol8	ENSMUSG00000021392	695.504	-0.080353	-1.05728	0.0778561	0.760393	693.832	679.791	654.852	693.199	658.974	680.498	678.27	753.735	720.9	740.992
TNS4	Tns4	ENSMUSG00000017607	10.7204	0.549492	1.46357	0.077935	0.760393	13.3509	13.8263	12.6112	9.23752	15.4417	12.9846	9.18968	8.86876	6.28718	5.40651
SPNS2	Spns2	ENSMUSG00000040447	2351.54	0.0792631	1.05648	0.0779991	0.760393	2418.94	2544.81	2521.38	2425.06	2166.7	2348.49	2425.03	2279.6	2124.36	2261
GALE	Gale	ENSMUSG00000028671	343.078	0.11701	1.08449	0.0780342	0.760393	362.973	370.023	321.01	372.83	358.742	358.585	290.454	356.372	325.258	314.528
BCAM	Bcam	ENSMUSG00000002980	431.574	0.115618	1.08344	0.0783503	0.762723	469.217	481.887	458.325	365.677	469.341	424.014	402.158	430.899	413.2	401.025
ADGB	Adgb	ENSMUSG00000050994	29.1886	0.384432	1.30535	0.0786131	0.763554	34.4004	25.8561	39.084	29.3742	35.544	28.2743	33.3482	17.293	34.0434	14.6689
NBL1	Nbl1	ENSMUSG00000041120	1246.75	0.168798	1.12412	0.0787491	0.763554	1159.35	1410.49	1605.81	1170.41	1251.58	1226.87	1110.37	1293.96	873.491	1365.17
TGFBRAP1	Tgfbrap1	ENSMUSG00000070939	2128.42	0.0732171	1.05206	0.0787526	0.763554	2186.02	2146.17	2016.12	2307.29	2256	2146.5	2127.84	1916.69	2129.55	2052.02
SH2D6	Sh2d6	ENSMUSG00000052631	14.5198	-0.570835	-1.48538	0.0789448	0.763554	11.5859	14.8272	7.42018	8.53467	15.7049	15.53	32.8094	9.14608	18.8817	10.7577
GAMT	Gamt	ENSMUSG00000020150	773.398	0.141517	1.10306	0.0790418	0.763554	794.587	814.249	967.94	706.003	773.963	680.515	746.945	875.099	624.8	749.876
EIF2B2	Eif2b2	ENSMUSG00000004788	953.62	0.126535	1.09167	0.0790658	0.763554	850.222	992.113	1137.31	1026.65	971.883	915.32	851.018	946.89	795.229	1049.56
MORF4L2	Morf4l2	ENSMUSG00000031422	6413.2	-0.0634431	-1.04496	0.0790662	0.763554	6026.36	6222.17	6601.21	6487.62	6025.88	6328.81	6350.56	7022.64	6601.06	6465.64
SWT1	Swt1	ENSMUSG00000052748	300.492	0.27507	1.21005	0.0792999	0.763554	242.238	269.631	277.774	272.232	595.403	283.196	268.311	266.92	247.592	281.62
NXPH4	Nxph4	ENSMUSG00000040258	379.727	0.168369	1.12379	0.0793976	0.763554	362.416	374.706	521.084	422.73	329.684	321.985	321.006	381.447	358.167	404.044
USP12	Usp12	ENSMUSG00000029640	2011.48	-0.0514025	-1.03627	0.0794099	0.763554	2039.61	1952.71	1924.26	1962.88	1997.86	2050.59	2033.67	2042.62	2031.89	2078.74
SYNPO2	Synpo2	ENSMUSG00000050315	760.32	0.0798801	1.05693	0.0794346	0.763554	785.8	762.315	788.161	776.369	792.297	734.033	801.586	677.176	741.003	744.463
MYOF	Myof	ENSMUSG00000048612	195.69	0.443719	1.36011	0.0795181	0.763554	145.164	250.278	380.247	195.569	157.966	196.31	160.45	97.7187	144.805	228.393
SPEF2	Spef2	ENSMUSG00000072663	85.6398	0.262475	1.19954	0.0796099	0.763554	63.6153	104.712	102.534	112.408	84.2389	69.4414	101.369	70.7537	61.8362	85.4894
FHL1	Fhl1	ENSMUSG00000023092	3625.03	-0.0784056	-1.05585	0.0796281	0.763554	3559.12	3508.25	3368.16	3592.93	3602.2	3604.96	3979.21	3801.31	3937.04	3297.16
ZNF471	Zfp78	ENSMUSG00000055150	97.2655	-0.259852	-1.19736	0.0798548	0.763554	77.0527	69.6622	92.0671	90.9787	111.758	107.361	109.34	80.7151	84.8651	148.856
RAI2	Rai2	ENSMUSG00000043518	272.981	0.123056	1.08904	0.0798636	0.763554	276.829	278.493	281.382	294.409	290.702	225.111	291.134	256.277	252.356	283.118
CDH11	Cdh11	ENSMUSG00000031673	1704.97	-0.124668	-1.09026	0.0798946	0.763554	1542.02	1409.71	1609.65	1610.53	1987.1	1668.55	1957.04	1591.39	1864.29	1809.45
LUC7L	Luc7l	ENSMUSG00000024188	3511.35	-0.0764855	-1.05445	0.0798951	0.763554	3550.32	3336.58	3142.03	3577.33	3484.96	3936.82	3557.97	3391.57	3644.64	3491.32
TRAFD1	Trafd1	ENSMUSG00000042726	2144.77	-0.0896849	-1.06414	0.0799795	0.763554	2231.49	2053.57	1822	2228.27	2053.89	2392.13	2210.79	2081.05	2168.42	2206.07
ENAH	Enah	ENSMUSG00000022995	4972.7	0.0863391	1.06167	0.0800234	0.763554	5308.86	4874.01	4524.11	5549.53	5351.03	4678.24	4776.84	4554.13	5109.1	5001.12
ANTXR1	Antxr1	ENSMUSG00000033420	576.52	0.0833804	1.0595	0.0800749	0.763554	614.409	574.55	603.033	568.626	606.329	587.953	552.338	547.335	576.657	533.968
ZNF383	Zfp383	ENSMUSG00000099689	371.558	-0.103244	-1.07419	0.0801319	0.763554	368.592	328.913	345.955	370.121	378.881	366.312	360.76	405.129	390.309	400.605
TMEM161B	Tmem161b	ENSMUSG00000035762	607.87	-0.0912271	-1.06528	0.0801663	0.763554	604.99	608.275	566.882	579.865	585.535	668.023	559.63	656.002	646.924	602.577
VPS29	Vps29	ENSMUSG00000029462	2809.18	-0.0915109	-1.06549	0.0801773	0.763554	2651.69	2514.47	3089.62	2696.52	2651.93	2846.13	2643.06	3160.09	2962.27	2876.06
ADIPOR2	Adipor2	ENSMUSG00000030168	3060.44	0.0980721	1.07034	0.0801857	0.763554	3154.77	3355.18	3480.44	2968.28	2859.71	2857.89	3296.52	2758.21	2784.75	3088.65
EXPH5	Exph5	ENSMUSG00000034584	693.642	0.177257	1.13073	0.0802313	0.763554	773.198	776.427	542.559	768.295	819.377	745.513	765.055	503.968	600.861	641.166
NUP210L	Nup210l	ENSMUSG00000027939	19.1459	-0.398431	-1.31807	0.0802673	0.763554	15.946	19.6237	14.6269	17.6713	14.5147	28.6376	23.0648	16.5209	18.8171	22.0364
PSMA4	Psma4	ENSMUSG00000032301	2143.19	-0.0911974	-1.06525	0.0802936	0.763554	2005.36	2066.64	2392.67	1980.63	1934.28	2179.83	2060.58	2377.04	2204.77	2230.13
IHH	Ihh	ENSMUSG00000006538	8.84179	0.611527	1.52788	0.0803126	0.763554	5.91084	9.48341	16.2394	11.4674	10.6154	8.27894	8.97158	8.2824	5.26422	3.90428
BATF3	Batf3	ENSMUSG00000026630	11.8643	-0.589983	-1.50523	0.0803196	0.763554	7.35597	8.12253	17.7182	4.96039	9.3162	16.8099	11.1426	22.2791	8.46479	12.4732
C2CD2L	C2cd2l	ENSMUSG00000032120	4440.44	0.0645252	1.04574	0.0803891	0.763554	4383.58	4483.44	4766.17	4312.92	4758.76	4517.71	4096.24	4327.5	4271.76	4486.29
GAREM2	Garem2	ENSMUSG00000044576	524.486	0.124749	1.09032	0.080413	0.763554	511.428	581.082	568.186	516.003	559.48	489.583	472.137	475.584	455.284	616.092
RTF1	Rtf1	ENSMUSG00000027304	2652.64	-0.0616811	-1.04368	0.0805104	0.763554	2568.04	2515.03	2551.8	2687.39	2656.59	2727.33	2762.04	2511.34	2725.36	2821.49
TMEM94	Tmem94	ENSMUSG00000020747	2681.84	0.0706181	1.05017	0.0805226	0.763554	2777.63	2732.17	2634.59	2730.37	2861.34	2638.57	2727.47	2354.78	2739.59	2621.94
ZNF569	Zfp74	ENSMUSG00000059975	514.438	0.125281	1.09072	0.0806076	0.763554	529.744	506.237	550.726	482.693	617.704	498.511	458.386	444.867	576.995	478.519
EPHB2	Ephb2	ENSMUSG00000028664	1077.96	0.112712	1.08126	0.0806927	0.763554	1048.83	1175.39	996.202	1274.55	1106	1090.15	1094.9	886.176	1060.9	1046.54
CCDC73	Ccdc73	ENSMUSG00000045106	291.37	0.173063	1.12745	0.0807392	0.763554	297.444	251.674	317.395	378.211	297.601	225.084	288.652	332.991	263.889	260.763
DEDD	Dedd	ENSMUSG00000013973	837.78	0.0808223	1.05762	0.0807718	0.763554	787.485	842.671	922.989	858.499	899.289	812.969	784.071	805.444	818.302	846.081
SLC6A19	Slc6a19	ENSMUSG00000021565	11.8451	0.5725	1.4871	0.0807857	0.763554	12.2004	10.1529	23.7461	12.9779	11.3569	10.0277	12.9384	6.27726	4.63248	14.1406
DLX6-AS1	Dlx6os1	ENSMUSG00000090063	441.143	-0.153623	-1.11236	0.0808956	0.764019	468.119	362.795	411.757	459.823	385.596	447.968	426.151	386.874	562.872	499.471
RUNX2	Runx2	ENSMUSG00000039153	191.898	-0.150734	-1.11013	0.0810209	0.764219	177.854	195.819	177.123	174.393	184.416	218.037	174.342	200.92	237.898	178.177
NPEPL1	Npepl1	ENSMUSG00000039263	516.547	0.0910985	1.06518	0.0810927	0.764219	554.756	557.681	548.932	481.429	519.77	491.487	505.611	526.704	490.803	488.3
UNC5B	Unc5b	ENSMUSG00000020099	1986.47	0.0799308	1.05697	0.081153	0.764219	1982.23	2144.88	1902.1	2071.59	2104.26	1951.6	2127.51	1884.81	1919.07	1776.67
RASGRP4	Rasgrp4	ENSMUSG00000030589	48.4068	0.279193	1.21352	0.0811657	0.764219	59.6615	48.3232	57.5943	54.2865	45.8295	51.9234	41.4979	48.4545	48.6637	27.8333
AXDND1	Axdnd1	ENSMUSG00000026601	19.3619	-0.856681	-1.81087	0.0812031	0.764219	8.0111	8.78431	12.186	9.83257	18.4987	10.8683	97.9542	6.95642	13.928	6.59978
MRPL41	Mrpl41	ENSMUSG00000036850	969.72	-0.0922903	-1.06606	0.0814732	0.765377	925.175	965.614	989.654	954.81	858.24	951.899	983.539	1137.16	956.624	974.483
CENPK	Cenpk	ENSMUSG00000021714	21.3445	0.434254	1.35121	0.0814927	0.765377	22.3285	33.3842	24.8641	22.889	18.9368	16.0062	14.6077	16.1249	32.8766	11.4273
PDXK	Pdxk	ENSMUSG00000032788	6889.02	0.0892912	1.06385	0.0814959	0.765377	6930.38	7437.97	7834.68	6651.17	6655.5	7080.58	6769.49	6525.18	5961.16	7044.04
ZNF664	Zfp664	ENSMUSG00000079215	3625.68	0.0614242	1.0435	0.0815298	0.765377	3691.31	3809.04	3549.72	3894.72	3565.79	3663.09	3699.06	3371.22	3513.11	3499.78
NUPR1	Nupr1	ENSMUSG00000030717	143.587	-0.197029	-1.14634	0.0815361	0.765377	108.279	116.304	168.926	135.792	142.458	174.557	132.91	173.425	138.913	144.307
C8orf48	AI429214	ENSMUSG00000074384	80.1428	0.253642	1.19221	0.0815579	0.765377	72.9673	123.761	77.1619	90.6569	70.9825	70.4796	75.6831	84.6677	77.4831	57.5846
TNFSF9	Tnfsf9	ENSMUSG00000035678	22.5014	-0.352	-1.27633	0.0816353	0.765742	21.0285	21.3991	19.2855	17.6929	19.1247	28.4704	28.5106	22.089	22.529	24.8848
HLA-DRB5	H2-Eb1	ENSMUSG00000060586	47.8679	0.340018	1.26577	0.081686	0.765854	38.153	61.0836	66.3384	63.4954	38.7511	51.6045	35.2377	53.3926	26.8662	43.7562
CCDC13	Ccdc13	ENSMUSG00000079235	210.402	0.168129	1.1236	0.081757	0.766092	258.234	215.462	253.75	172.999	213.108	223.676	188.872	178.09	212.496	187.33
MSX1	Msx1	ENSMUSG00000048450	158.878	0.229968	1.17281	0.081808	0.766092	135.345	166.003	252.495	141.827	163.301	144.039	134.082	148.498	128.043	175.146
KCNK4	Kcnk4	ENSMUSG00000024957	439.146	-0.127123	-1.09211	0.0818499	0.766092	413.4	415.331	374.707	509.555	387.55	486.237	419.15	500.244	442.527	442.761
LOR	Lor	ENSMUSG00000043165	181.921	-0.153743	-1.11245	0.081945	0.766092	172.587	177.17	192.334	151.784	168.027	178.031	168.521	217.284	178.016	215.455
CA8	Car8	ENSMUSG00000041261	5702.4	0.0711367	1.05054	0.081952	0.766092	5601.35	6377.15	5791.78	5669.84	5775.54	5723.94	5357.32	5400.36	5344.39	5982.36
CCAR1	Ccar1	ENSMUSG00000020074	2032.48	-0.101598	-1.07296	0.0819964	0.766092	2039.46	1850.28	1865.31	2183.35	1864.6	2136.42	2291.63	1931.18	2274.89	1887.72
POLR2B	Polr2b	ENSMUSG00000029250	2125.95	-0.127677	-1.09253	0.0821706	0.766092	2118.03	1991.12	1978.99	1982.45	2086.02	1999.11	1919.93	1977.43	2566.31	2640.15
ABI3	Abi3	ENSMUSG00000018381	247.26	-0.163764	-1.12021	0.0821893	0.766092	201.694	266.145	282.943	194.945	221.72	236.318	295.365	261.48	244.035	267.952
THOC6	Thoc6	ENSMUSG00000041319	190.897	-0.146626	-1.10698	0.0822416	0.766092	165.191	188.313	191.8	179.008	181.184	179.139	228.115	217.889	174.637	203.699
KCNJ12	Kcnj12	ENSMUSG00000042529	729.483	0.0851938	1.06083	0.0822878	0.766092	751.896	770.013	752.22	712.543	768.977	745.714	696.132	766.398	668.385	662.554
EZH1	Ezh1	ENSMUSG00000006920	2240.36	0.0682443	1.04844	0.0823859	0.766614	2411.18	2288.26	2225.33	2212.26	2325.92	2272.06	2321.15	2201.75	2073.91	2071.82
PRR16	Prr16	ENSMUSG00000073565	306.645	-0.115021	-1.08299	0.0825143	0.766843	310.116	254.5	309.846	313.751	283.971	327.461	312.128	334.939	301.787	317.951
CTNNA3	Ctnna3	ENSMUSG00000060843	74.6272	0.267293	1.20355	0.0825234	0.766843	79.9067	72.6509	68.5732	75.7516	111.557	89.4596	69.5932	56.1446	49.5198	73.116
PTEN	Pten	ENSMUSG00000013663	5009.81	-0.0582038	-1.04117	0.0825747	0.766843	4858.16	4872.12	4848.78	5090.4	4871.91	5285.72	5231.56	4698.23	5198.21	5143.06
RALB	Ralb	ENSMUSG00000004451	567.862	-0.0902644	-1.06457	0.0826002	0.766843	528.691	539.116	571.231	534.835	580.772	595.745	523.169	589.451	616.965	598.645
CFAP77	Cfap77	ENSMUSG00000079502	13.7733	0.550545	1.46464	0.0826216	0.766843	15.0232	24.5648	22.9383	10.6759	9.2519	9.1653	10.876	12.5135	5.93804	16.7864
ZBTB6	Zbtb6	ENSMUSG00000066798	430.174	-0.0974053	-1.06985	0.0826426	0.766843	431.508	414.152	403.712	438.61	387.008	456.672	484.027	418.03	431.081	436.937
LTF	Ltf	ENSMUSG00000032496	5.54274	1.07852	2.11187	0.0828962	0.768836	20.6549	3.09313	0.709751	6.84204	6.64128	5.66566	1.46378	2.91775	5.61845	1.8206
NAALADL2	Naaladl2	ENSMUSG00000102758	81.3907	0.248	1.18756	0.0829482	0.768959	103.147	78.6939	60.5719	102.15	97.5977	94.2077	68.012	63.9643	69.7834	75.7793
DGUOK	Dguok	ENSMUSG00000014554	490.767	-0.0982887	-1.0705	0.0830818	0.769478	469.579	505.092	477.608	441.588	476.937	501.752	457.294	492.787	538.73	546.305
ZNF416	Zfp418	ENSMUSG00000034538	99.9804	0.192187	1.14249	0.0832776	0.77004	105.056	114.607	99.4757	117.994	96.3955	79.9529	75.9278	105.686	102.195	102.514
DNAH1	Dnah1	ENSMUSG00000019027	297.294	-0.110411	-1.07954	0.0832837	0.77004	294.415	263.589	295.898	265.803	311.765	314.749	303.007	322.537	306.816	294.358
ZMYND10	Zmynd10	ENSMUSG00000010044	71.4711	-0.232929	-1.17522	0.0833255	0.77004	53.5284	68.1939	76.7771	74.6801	55.4734	70.8469	93.8147	84.1414	64.4972	72.7585
FMNL3	Fmnl3	ENSMUSG00000023008	404.775	-0.137357	-1.09989	0.0833369	0.77004	329.802	410.828	357.748	452.783	377.769	453.82	453.118	393.271	448.304	370.312
HMGB3	Hmgb3	ENSMUSG00000015217	857.383	-0.120635	-1.08721	0.083473	0.770939	851.547	726.181	903.747	831.161	796.879	834.389	756.539	991.703	994.137	887.552
ADGRA2	Adgra2	ENSMUSG00000031486	588.336	0.0942468	1.06751	0.0835985	0.771029	596.975	565.226	594.874	673.721	608.09	545.957	569.329	559.967	623.011	546.209
ABCA6	Abca6	ENSMUSG00000044749	63.1176	0.302224	1.23304	0.0836325	0.771029	58.7391	83.9373	56.359	89.9545	59.3833	36.038	79.2121	50.8484	62.9506	53.7533
CMC4	Cmc4	ENSMUSG00000090110	138.654	-0.184493	-1.13642	0.0837021	0.771029	111.183	130.857	148.223	111.419	148.92	144.444	154.479	170.064	119.515	147.438
KIAA1211	C530008M17Rik	ENSMUSG00000036377	2245.17	-0.132921	-1.09651	0.0837107	0.771029	2300.99	1990.73	2029.66	2087.85	2298.98	2217.21	2260.99	1862.8	2703.82	2698.67
THOC7	Thoc7	ENSMUSG00000053453	1087.15	-0.087169	-1.06228	0.0837307	0.771029	1039.48	1071.52	1102.31	1006.44	1053.29	1060.93	1050.75	1274.52	1087.78	1124.45
POLR3B	Polr3b	ENSMUSG00000034453	653.306	0.0814035	1.05805	0.0839368	0.77171	685.468	691.074	651.365	692.917	637.512	637.711	596.01	670.352	615.049	655.599
TRPV2	Trpv2	ENSMUSG00000018507	556.001	-0.0843018	-1.06017	0.0840173	0.771825	522.219	535.393	533.372	538.294	568.712	542.42	607.461	578.257	548.586	585.299
FECH	Fech	ENSMUSG00000024588	1918.73	-0.0605514	-1.04286	0.0840362	0.771825	1922.79	1846.83	1978.73	1868.62	1773.99	1985.42	1969.59	2014.04	1885.85	1941.41
TNFRSF1B	Tnfrsf1b	ENSMUSG00000028599	104.204	-0.182474	-1.13483	0.08417	0.772337	106.376	92.255	104.857	101.887	81.6234	130.684	94.8332	105.637	111.984	111.902
MMEL1	Mmel1	ENSMUSG00000058183	50.9712	0.291093	1.22357	0.0842315	0.772542	54.966	73.7691	51.1461	39.6543	61.3777	37.5508	48.7042	59.6049	47.3	35.6392
ZNF239	Zfp239	ENSMUSG00000042097	979.166	-0.122756	-1.08881	0.0842702	0.772542	954.355	938.967	982.623	875.984	935.061	1206.84	855.829	1043.09	902.788	1096.12
EML6	Eml6	ENSMUSG00000044072	1489.54	-0.1117	-1.0805	0.0844537	0.773509	1377.98	1304.13	1268.88	1599.96	1611.97	1578.81	1605.45	1422.19	1677.9	1448.17
ENPEP	Enpep	ENSMUSG00000028024	77.947	-0.201891	-1.1502	0.0845346	0.773535	65.0741	83.7256	73.4997	73.0153	67.5252	98.6708	77.2351	76.0878	81.575	83.0611
CPSF2	Cpsf2	ENSMUSG00000041781	1695.75	-0.0631534	-1.04475	0.0846577	0.774263	1697.68	1659.5	1594.87	1692.28	1650.65	1775.84	1631.54	1820.94	1755.08	1679.1
ZFAND3	Zfand3	ENSMUSG00000044477	2315.2	0.0731251	1.05199	0.0846923	0.774263	2362.66	2413.15	2469.65	2416.88	2207.55	2100.62	2140.2	2409.33	2297.14	2334.78
CD79B	Cd79b	ENSMUSG00000040592	5.41629	0.846969	1.79872	0.0849416	0.776155	10.2508	7.3485	3.57939	10.1143	3.7991	4.64248	1.23291	8.80625	1.90023	2.48892
TBC1D23	Tbc1d23	ENSMUSG00000022749	1173.77	0.122861	1.08889	0.0849776	0.776155	1233.97	1138.24	1040.97	1483.93	1222.81	1092.15	1188.65	1118.67	1207.87	1010.43
SERINC1	Serinc1	ENSMUSG00000019877	26762.3	-0.042112	-1.02962	0.0851767	0.777615	25746.4	26509.1	25828.1	26870.3	26909.6	26734.3	26479.9	27535	28134.2	26876
KIF3A	Kif3a	ENSMUSG00000018395	4423.76	-0.0776411	-1.05529	0.0852819	0.778217	4312.07	4213.43	4017.33	4651.76	4329.62	4485.15	4477.84	4358.32	5056.62	4335.47
LDLRAP1	Ldlrap1	ENSMUSG00000037295	582.698	-0.107443	-1.07732	0.0853928	0.778348	512.834	518.378	575.536	603.212	597.072	587.992	605.113	543.151	604.639	679.057
RABL2B	Rabl2	ENSMUSG00000022621	931.816	-0.0916509	-1.06559	0.0853979	0.778348	909.237	939.672	849.924	864.469	946.77	986.261	1029.34	897.382	1029.43	865.669
LFNG	Lfng	ENSMUSG00000029570	912.619	0.149034	1.10883	0.085609	0.779408	985.867	991.158	1166.6	858.088	797.143	847.998	746.948	940.842	1007.56	783.981
ZNF385A	Zfp385a	ENSMUSG00000000552	2436.96	0.0678852	1.04818	0.0858418	0.780935	2396.16	2526.54	2708.49	2462.95	2377.47	2363.37	2398.61	2460.02	2238.03	2437.98
BRAP	Brap	ENSMUSG00000029458	1984.37	0.0586291	1.04148	0.0858556	0.780935	2076.09	1913.25	2034.96	2047.02	2052.53	1881.45	1931.93	1986.52	1897.57	2022.41
NRAS	Nras	ENSMUSG00000027852	1667.61	-0.0763884	-1.05438	0.0860313	0.781816	1578.09	1658.49	1597.22	1786.6	1496.45	1817.3	1654.53	1691.47	1728.37	1667.59
ABCC3	Abcc3	ENSMUSG00000020865	50.5712	-0.298871	-1.23018	0.0861126	0.781837	46.3496	51.284	53.2159	44.4731	29.8768	50.1831	48.6392	40.3057	63.5439	77.8402
GNB1L	Gnb1l	ENSMUSG00000000884	99.9071	0.185073	1.13687	0.0863677	0.782403	113.924	98.7591	115.558	113.292	89.8992	79.385	99.2639	97.9602	104.924	86.1046
ID4	Id4	ENSMUSG00000021379	2273.87	0.0723133	1.0514	0.0864418	0.782403	2300.7	2362.01	2547.66	2229.54	2215.16	2196.82	2146.72	2312.22	2106.5	2321.35
PKP1	Pkp1	ENSMUSG00000026413	8.86941	-0.576717	-1.49145	0.0864443	0.782403	6.93462	7.67528	8.91116	6.22341	5.91816	11.1817	6.82244	10.9978	7.84831	16.1813
SMAD4	Smad4	ENSMUSG00000024515	1154.26	0.102671	1.07376	0.0865822	0.782403	1124.93	1149.05	1175.01	1211.92	1316.18	1129.6	1233.74	953.433	1066.36	1182.41
GPALPP1	Gpalpp1	ENSMUSG00000022008	1241.27	0.0677197	1.04806	0.0866804	0.782403	1283.23	1253.69	1217.71	1319.83	1278	1228.5	1174.16	1138.84	1254.12	1264.59
TIGAR	Tigar	ENSMUSG00000038028	912.827	0.0796241	1.05674	0.0866937	0.782403	948.85	982.964	901.717	992.224	863.322	944.718	845.581	898.807	871.3	878.782
AP2A2	Ap2a2	ENSMUSG00000002957	7442.91	0.0561921	1.03972	0.0867479	0.782403	7142.71	7973.35	7503.1	7646.58	7673.23	7258.8	7425.07	7231.69	6973.67	7600.89
NNMT	Nnmt	ENSMUSG00000032271	8.57479	-0.600189	-1.51592	0.0867691	0.782403	8.24948	5.88563	7.4532	7.61926	4.80614	5.98507	8.759	14.781	8.55631	13.6528
MXD4	Mxd4	ENSMUSG00000037235	4988.35	0.0958228	1.06867	0.0868049	0.782403	5248.45	5544.29	5565.56	4788.84	4619.2	4951	5167.14	4694.08	4268.75	5036.15
LINC-PINT	Lncpint	ENSMUSG00000044471	35.2394	-0.40208	-1.32141	0.0868065	0.782403	36.4848	17.669	36.7936	30.9786	29.6008	36.6999	51.6864	19.0328	50.5267	42.9219
SERTAD4	Sertad4	ENSMUSG00000016262	539.963	-0.11022	-1.07939	0.0868739	0.782655	502.881	503.259	536.621	567.565	485.849	529.726	585.498	531.196	646.028	511.005
HAPLN3	Hapln3	ENSMUSG00000030606	38.2581	-0.277435	-1.21204	0.0870703	0.784068	32.5868	30.252	33.7269	32.5518	45.4699	36.9988	39.0609	38.2965	46.9435	46.6936
SGPP2	Sgpp2	ENSMUSG00000032908	1200.22	0.0893375	1.06388	0.0871493	0.784371	1313.33	1248	1159.8	1228.77	1233.09	1076.26	1282.13	1082.78	1254.52	1123.48
DNAJB5	Dnajb5	ENSMUSG00000036052	4472.98	-0.0709922	-1.05044	0.0871831	0.784371	4377.48	4399.33	4352.25	4407.95	4273.55	4252.64	4907.74	4344.74	4444.09	4970.06
CFH	Cfh	ENSMUSG00000026365	981.045	0.100935	1.07247	0.0874246	0.78583	990.19	1087.56	1109.74	1021.54	865.343	1011.35	983.257	899.256	881.035	961.181
RERG	Rerg	ENSMUSG00000030222	313.722	-0.113968	-1.0822	0.0875001	0.78583	283.68	298.658	343.005	300.368	281.623	294.115	321.621	335.879	342.883	335.384
TMED1	Tmed1	ENSMUSG00000032180	296.888	0.169886	1.12497	0.0876019	0.78583	280.254	349.208	401.865	269.433	272.074	283.326	240.23	315.656	264.346	292.488
FGF22	Fgf22	ENSMUSG00000020327	94.9124	0.237626	1.17905	0.0877459	0.786578	92.6927	91.4463	134.746	107.531	86.9133	90.4569	101.496	89.646	58.1879	96.0078
ITFG2	Itfg2	ENSMUSG00000001518	775.199	0.102384	1.07355	0.0879073	0.787669	881.017	726.223	814.276	700.833	892.26	744.505	775.162	748.835	730.091	738.784
PRAG1	Prag1	ENSMUSG00000050271	1359.33	0.0995535	1.07144	0.0879704	0.787878	1443.47	1409.39	1377.54	1383.93	1413.58	1303.65	1457.79	1175.64	1162.32	1465.94
HTRA4	Htra4	ENSMUSG00000037406	18.434	-0.511661	-1.42569	0.0880848	0.788546	13.8395	17.5142	4.54648	18.7723	21.5138	30.8481	12.6314	19.2497	16.2591	29.1649
TNPO3	Tnpo3	ENSMUSG00000012535	2270.34	-0.0512902	-1.03619	0.0881671	0.788841	2331.88	2204.38	2170.4	2223.6	2218.94	2334.19	2253.29	2344.28	2336.69	2285.8
CYP4F3	Cyp4f13	ENSMUSG00000024055	299.24	0.13628	1.09907	0.0882372	0.788841	347.96	290.53	339.167	273.949	314.571	329.005	284.92	284.024	285.32	242.955
VMP1	Vmp1	ENSMUSG00000018171	3205.2	0.10274	1.07381	0.0884746	0.790004	3308.79	3435.9	3507.63	3023.71	3321.46	3121.53	2743.23	3471.43	2749.2	3369.14
CLDN19	Cldn19	ENSMUSG00000066058	17.8479	0.605478	1.52148	0.0885885	0.790004	21.2797	3.95981	29.3104	19.3743	34.8941	9.75593	13.9972	17.0399	17.2414	11.6262
TAOK2	Taok2	ENSMUSG00000059981	5295.5	-0.0560704	-1.03963	0.0886937	0.790004	5368.96	5240.56	4970.25	5108.59	5271.89	5504.06	5599.52	5370.52	5481.79	5038.81
TAB2	Tab2	ENSMUSG00000015755	2027.94	-0.0668121	-1.0474	0.0887335	0.790004	2060.5	1974.13	1963.54	2057.5	1843.82	2089.12	2214.31	1974.15	2081.7	2020.58
FMO2	Fmo2	ENSMUSG00000040170	73.8355	0.364782	1.28769	0.0888164	0.790004	97.6325	89.609	107.531	38.5368	82.7316	71.8174	58.8101	78.1255	34.4307	79.1308
COPRS	Coprs	ENSMUSG00000031458	557.313	0.113033	1.0815	0.0888653	0.790004	577.445	607.676	622.942	493.206	595.653	528.025	500.138	616.729	510.956	520.359
NEB	Neb	ENSMUSG00000026950	216.18	-0.203197	-1.15125	0.0888664	0.790004	194.037	207.189	172.539	229.552	199.611	224.936	231.459	271.889	278.79	151.8
BID	Bid	ENSMUSG00000004446	238.939	-0.141002	-1.10267	0.0888968	0.790004	244.759	238.421	217.631	223.223	212.241	230.317	208.363	295.398	259.665	259.374
GPC5	Gpc5	ENSMUSG00000022112	999.855	-0.0709141	-1.05038	0.0889199	0.790004	920.6	1042.02	963.995	1001.28	948.116	990.16	1038.42	1058.55	1027.48	1007.93
TRMT2A	Trmt2a	ENSMUSG00000022721	1262.62	-0.0941062	-1.0674	0.088954	0.790004	1248.14	1255.63	1199.74	1241.51	1160.1	1270.41	1392.99	1441.34	1300.97	1115.33
GOLT1A	Golt1a	ENSMUSG00000103421	8.14233	-0.873135	-1.83164	0.0890199	0.790004	7.73893	6.64339	2.24193	4.95863	4.8143	18.3231	1.57213	3.10839	11.8851	20.1374
CCNYL1	Ccnyl1	ENSMUSG00000070871	691.932	-0.104088	-1.07481	0.0890202	0.790004	746.91	717.563	562.488	635.131	674.614	702.968	707.309	730.577	709.812	731.946
LMF2	Lmf2	ENSMUSG00000022614	645.739	0.104518	1.07514	0.089036	0.790004	747.539	663.332	709.064	562.104	663.271	633.504	644.338	589.984	612.452	631.799
KIF5B	Kif5b	ENSMUSG00000006740	7021.78	0.0732273	1.05207	0.0890489	0.790004	7435.06	7171.79	7237.08	6846.46	7309.85	6876.17	6531.66	6634.24	6469.72	7705.79
VCAM1	Vcam1	ENSMUSG00000027962	868.105	0.113197	1.08162	0.0892145	0.790377	881.531	990.006	999.822	871.453	768.193	867.275	751.621	921.413	785.102	844.631
PCDHGA2	Pcdhga2	ENSMUSG00000103332	445.533	0.141615	1.10314	0.0893603	0.790377	421.609	415.13	401.272	530.091	570.521	434.401	415.367	391.151	421.533	454.257
ZBTB18	Zbtb18	ENSMUSG00000063659	8744.15	-0.0662676	-1.047	0.0894343	0.790377	8395.95	8677.05	7894.97	8979.69	8769.97	9361.25	8972.43	9327.61	8392.25	8670.3
NPHS1	Nphs1	ENSMUSG00000006649	67.6819	0.282481	1.21628	0.0894925	0.790377	71.6516	72.2297	55.5995	70.034	101.404	50.3817	93.5976	58.3697	48.5373	55.0139
TRIM36	Trim36	ENSMUSG00000033949	291.496	0.124476	1.09011	0.0895405	0.790377	299.631	253.997	322.835	308.201	337.433	270.153	277.83	256.575	293.351	294.952
SIX4	Six4	ENSMUSG00000034460	42.2913	0.275753	1.21063	0.0895722	0.790377	46.6153	49.8513	39.5169	50.8204	43.7068	30.4391	49.9577	29.9447	38.553	43.5077
NME5	Nme5	ENSMUSG00000035984	131.366	0.189293	1.14021	0.0896177	0.790377	127.827	129.165	166.746	142.085	135.015	109.601	100.014	135.764	112.93	154.517
PIGL	Pigl	ENSMUSG00000014245	199.605	0.14833	1.10829	0.0896324	0.790377	237.832	215.711	173.204	196.87	225.173	209.003	180.405	188.783	168.317	200.749
ZNF407	Zfp407	ENSMUSG00000048410	556.914	0.150606	1.11004	0.0896667	0.790377	466.886	672.219	514.474	617.501	659.689	501.281	579.397	501.982	465.07	590.643
FTSJ3	Ftsj3	ENSMUSG00000020706	876.342	0.0784169	1.05586	0.0897546	0.790377	971.952	887.995	864.17	909.224	867.533	833.061	798.544	898.705	889.515	842.718
MTMR9	Mtmr9	ENSMUSG00000035078	1997.94	0.0714357	1.05076	0.0898266	0.790377	2019.44	2116.63	1920.75	2040.27	2140.7	2046.01	1920.64	1787.25	1939.22	2048.47
RAB11FIP2	Rab11fip2	ENSMUSG00000040022	1752.39	-0.0781135	-1.05564	0.0898845	0.790377	1695.18	1693.93	1545.76	1907.88	1681.05	1852.19	1811.92	1712.55	1823.55	1799.94
DTL	Dtl	ENSMUSG00000037474	173.204	-0.143185	-1.10434	0.0899048	0.790377	154.031	142.729	160.792	191.973	174.919	190.449	171.971	175.191	190.647	179.333
GCK	Gck	ENSMUSG00000041798	55.8829	0.336196	1.26242	0.0899488	0.790377	70.428	63.7732	100.669	44.4801	35.5141	57.7715	41.9713	47.5573	55.4318	41.2326
SLC25A30	Slc25a30	ENSMUSG00000022003	265.247	-0.172655	-1.12713	0.0901289	0.790377	252.534	237.691	242.279	216.273	299.199	260.308	266.993	371.93	264.377	240.891
CD163	Cd163	ENSMUSG00000008845	108.196	0.222301	1.16659	0.0901448	0.790377	112.369	139.022	126.127	126.437	78.4761	127.07	85.5837	102.546	92.8251	91.5051
CNP	Cnp	ENSMUSG00000006782	27998.4	0.11474	1.08278	0.0901612	0.790377	27237.8	30353.5	35345.9	27755.1	24863.5	25775.5	27270.6	28702.4	24683.9	27995.9
SHTN1	Shtn1	ENSMUSG00000041362	930.881	-0.0863454	-1.06168	0.090193	0.790377	932.483	809.685	915.474	912.486	948.469	1004.01	867.467	985.162	1000.71	932.866
DCP1A	Dcp1a	ENSMUSG00000021962	778.615	0.0859669	1.0614	0.0902709	0.790377	752.534	798.028	817.276	854.897	786.18	823.835	780.402	699.311	722.693	750.99
PLCL1	Plcl1	ENSMUSG00000038349	1342.82	0.0837768	1.05979	0.0903533	0.790377	1375.97	1433.15	1469.59	1373.35	1252.99	1216.11	1415.3	1228.09	1305.44	1358.21
E4F1	E4f1	ENSMUSG00000024137	919.431	-0.142269	-1.10364	0.0903541	0.790377	765.315	921.512	906.466	833.993	944.206	1016.57	978.623	1098.02	1014.76	714.855
HRH1	Hrh1	ENSMUSG00000053004	317.017	0.109358	1.07875	0.0903661	0.790377	344.128	324.984	342.893	294.055	339.777	327.499	280.881	299.133	294.364	322.458
PACSIN3	Pacsin3	ENSMUSG00000027257	1044.61	0.111828	1.0806	0.0904144	0.790377	1065.16	1125.26	1130.29	962.212	1143.4	1022.18	1025.15	1156.38	969.313	846.77
OSBPL2	Osbpl2	ENSMUSG00000039050	1973.26	0.0536144	1.03786	0.0905164	0.790377	1914.1	2039.92	2036.36	2041.58	2020.56	1913.52	1912.83	1895.14	1987.22	1971.34
SHOC2	Shoc2	ENSMUSG00000024976	1329.95	-0.06625	-1.04699	0.0905171	0.790377	1275.04	1391.08	1232	1290.25	1307.73	1303.68	1356.68	1342.79	1410.19	1390.06
TARSL2	Tarsl2	ENSMUSG00000030515	1191.39	-0.0671651	-1.04766	0.0905409	0.790377	1209.88	1162.78	1175.64	1186.22	1081.75	1223.11	1191.29	1167.64	1246.03	1269.56
PDE1A	Pde1a	ENSMUSG00000059173	3982.7	-0.0557712	-1.03941	0.090555	0.790377	3783.67	3984.48	3713.77	4009.46	4040.18	4255.52	3996.91	4027.8	4098.38	3916.77
BICC1	Bicc1	ENSMUSG00000014329	269.502	0.136527	1.09926	0.0905885	0.790377	265.983	267.868	343.695	278.071	256.142	280.982	261.467	224.604	262.863	253.347
BMX	Bmx	ENSMUSG00000031377	34.2382	0.329237	1.25635	0.0907349	0.790377	36.442	33.613	29.9055	39.2584	52.3131	33.6297	19.9003	34.3535	23.6902	39.2758
RAD51D	Rad51d	ENSMUSG00000018841	528.409	-0.114375	-1.08251	0.0908531	0.790377	521.939	601.283	464.501	504.061	444.661	531.098	570.265	574.161	512.962	559.16
YTHDF2	Ythdf2	ENSMUSG00000040025	981.829	-0.0738616	-1.05253	0.0909307	0.790377	968.439	991.07	930.626	954.642	937.215	1033.14	976.899	969.82	958.879	1097.56
KLF15	Klf15	ENSMUSG00000030087	972.257	0.133954	1.0973	0.0909404	0.790377	1027.07	1127.13	1173.86	849.119	908.709	952.825	910.545	960.589	782.399	1030.33
FBXO32	Fbxo32	ENSMUSG00000022358	686.692	0.0877528	1.06271	0.0909551	0.790377	722.335	734.375	621.768	706.998	750.961	679.332	695.455	623.603	666.943	665.148
LOX	Lox	ENSMUSG00000024529	76.1513	-0.275595	-1.21049	0.0909985	0.790377	54.6343	81.9794	71.3264	90.812	45.1249	70.1547	99.3475	67.8228	102.022	78.2899
SWAP70	Swap70	ENSMUSG00000031015	327.587	-0.144207	-1.10512	0.0910164	0.790377	281.645	317.229	298.714	382.985	274.608	344.421	387.008	323.947	368.094	297.219
DNAJC24	Dnajc24	ENSMUSG00000027166	214.327	0.147947	1.10799	0.091021	0.790377	211.712	224.526	261.616	183.136	247.724	195.851	207.033	226.399	191.602	193.67
CHST7	Chst7	ENSMUSG00000037347	77.4081	0.216922	1.16225	0.0911545	0.790377	72.4855	91.5189	95.6918	76.3656	80.6082	70.0968	60.6507	73.4975	61.076	92.0897
C2CD3	C2cd3	ENSMUSG00000047248	1183.97	-0.140868	-1.10257	0.091171	0.790377	1127.02	1187.88	1087.5	1018.38	1203.79	1245.57	1131.58	1578.62	990.436	1268.97
NSDHL	Nsdhl	ENSMUSG00000031349	806.7	0.0885179	1.06328	0.0911928	0.790377	829.071	784.996	935.024	823.491	786.577	805.331	727.691	795.501	751.716	827.605
NEK11	Nek11	ENSMUSG00000035032	44.0587	0.313573	1.24278	0.09124	0.790377	34.5479	39.3959	73.9678	55.5241	42.6359	44.3874	40.0189	34.7186	30.2824	45.1078
SLC48A1	Slc48a1	ENSMUSG00000081534	4576.88	0.0878873	1.06281	0.0912642	0.790377	4961.69	4683.35	5011.46	4461.74	4461.15	4429.02	4235.84	4726.81	3931.41	4866.3
MAP1S	Map1s	ENSMUSG00000019261	1876.86	0.0817711	1.05832	0.0912738	0.790377	1808.08	1786.33	1927.62	2009.22	2122.48	1716.61	1859.21	1888.57	1738.28	1912.15
TGIF1	Tgif1	ENSMUSG00000047407	35.5838	0.387685	1.30829	0.0913267	0.790377	17.8443	53.4391	55.0084	38.5834	37.2363	21.2874	30.9033	34.0991	33.9684	33.4683
ERMP1	Ermp1	ENSMUSG00000046324	2214.52	0.0646311	1.04582	0.091382	0.790377	2261.39	2336.26	2192.7	2328.67	2200.05	2243.99	2149.33	1981.8	2219.95	2231.09
ALDH1L1	Aldh1l1	ENSMUSG00000030088	2187.96	0.0953381	1.06832	0.091408	0.790377	2229.27	2404.19	2477.29	1951.32	2239.53	2141.43	2021.34	2164.02	1950.26	2300.91
SLC44A1	Slc44a1	ENSMUSG00000028412	4578.89	0.0922042	1.066	0.091444	0.790377	4525.02	4872.56	5518.64	4557.05	4151.91	4276.45	4548.89	4445.34	4377.18	4515.91
ARSG	Arsg	ENSMUSG00000020604	709.671	0.165909	1.12187	0.0914543	0.790377	757.107	663.881	875.928	587.145	869.442	645.451	626.482	747.5	545.775	777.997
FERMT1	Fermt1	ENSMUSG00000027356	29.3377	-0.574394	-1.48905	0.0914799	0.790377	30.5377	13.2886	9.24947	33.1273	28.143	30.4837	26.1676	79.9083	25.7008	16.7701
TMX1	Tmx1	ENSMUSG00000021072	1115.35	-0.0661667	-1.04693	0.0915177	0.790377	1105.24	1066.05	1129.46	1117.31	1030.94	1141.03	1097.63	1148.05	1199.47	1118.3
GMPPA	Gmppa	ENSMUSG00000033021	1085.73	-0.143766	-1.10479	0.0915194	0.790377	1073.54	1195.67	1021.06	866.447	1001.58	1207.57	966.6	1403.19	1099.65	1022.03
TIMP4	Timp4	ENSMUSG00000030317	1721.28	0.124948	1.09047	0.09174	0.791687	1724.16	1938.07	2100.15	1590.04	1624.9	1438.32	1898.71	1580.85	1574.24	1743.34
PRIMA1	Prima1	ENSMUSG00000041669	143.014	0.152441	1.11145	0.091751	0.791687	152.736	125.869	160.177	159.779	155.047	118.635	141.398	139.036	142.777	134.687
C19orf54	BC024978	ENSMUSG00000078786	560.691	0.12445	1.09009	0.0919612	0.792853	629.531	593.036	523.787	591.035	582.424	459.887	644.452	554.805	484.403	543.554
ZBTB40	Zbtb40	ENSMUSG00000060862	568.421	-0.163079	-1.11967	0.0922345	0.793485	547.592	537.128	420.774	538.583	637.596	596.146	715.893	497.055	674.387	519.055
SLC25A21	Slc25a21	ENSMUSG00000035472	15.099	0.474038	1.38899	0.0922796	0.793485	9.82436	13.7832	27.9283	23.9836	13.6657	12.3863	10.7985	11.785	13.1861	13.6487
TNFRSF13B	Tnfrsf13b	ENSMUSG00000010142	35.6026	-0.329119	-1.25625	0.092429	0.794425	30.2699	47.0819	27.8284	29.2192	22.7656	45.7224	29.111	43.9766	46.2641	33.7872
HNRNPR	Hnrnpr	ENSMUSG00000066037	2969.07	-0.0724606	-1.05151	0.0926499	0.795978	2836.48	2718.07	3033.85	3034.56	2853.35	3089.31	2728.84	3143.77	3109.22	3143.29
PIEZO1	Piezo1	ENSMUSG00000014444	316.128	-0.23108	-1.17371	0.0926911	0.795987	245.752	285.192	339.683	284.389	298.658	290.006	250.206	401.773	499.903	265.722
FOXN3	Foxn3	ENSMUSG00000033713	1805.42	0.0835456	1.05962	0.0927601	0.796234	1885.35	1776.63	1779.49	2045	1800.81	1787.55	1787.14	1594.41	1685.98	1911.88
WASF1	Wasf1	ENSMUSG00000019831	5455.65	-0.0552787	-1.03906	0.092834	0.796524	5268.04	5223.4	5093.8	5727.99	5445.01	5719.36	5384.88	5631.3	5559.94	5502.76
COL18A1	Col18a1	ENSMUSG00000001435	1039.7	0.10346	1.07435	0.0929792	0.797425	1175.52	1115.85	943.593	1034.71	1112.6	1051.91	1072.92	1054.65	962.037	873.225
STK11	Stk11	ENSMUSG00000003068	1987.21	-0.0774575	-1.05516	0.0932872	0.798391	2032.48	1933.45	2035.61	1782.7	1883.86	1860.54	2060.21	2200.43	2037.58	2045.22
CRTAM	Crtam	ENSMUSG00000032021	335.447	0.20851	1.15549	0.0933811	0.798391	393.781	391.062	386.864	319.317	306.974	342.063	295.103	436.025	222.668	260.614
LRRFIP2	Lrrfip2	ENSMUSG00000032497	1109.53	0.074512	1.053	0.093535	0.798625	1200.39	1073.26	1142.88	1126.53	1145.82	1004.41	1114.77	1144.06	1036.57	1106.63
CETN3	Cetn3	ENSMUSG00000021537	899.448	-0.106622	-1.0767	0.0935598	0.798625	870.222	752.403	925.666	913.715	873.178	941.221	807.63	1045.1	964.834	900.517
LSM8	Lsm8	ENSMUSG00000044155	434.2	-0.101466	-1.07286	0.0936224	0.798625	393.589	423.453	423.703	398.532	457.838	440.922	427.434	507.114	429.04	440.377
MRPS35	Mrps35	ENSMUSG00000040112	563.697	0.177524	1.13094	0.0936655	0.798625	574.472	571.526	758.059	622.591	466.139	627.462	448.879	565.354	426.081	576.405
ATP2A1	Atp2a1	ENSMUSG00000030730	49.3963	0.341694	1.26724	0.0937599	0.798625	44.8837	66.6664	58.946	54.4533	49.9678	35.17	40.6749	51.6431	67.4178	24.1403
VWCE	Vwce	ENSMUSG00000043789	15.9899	0.450767	1.36677	0.0938579	0.798625	22.6474	12.1578	15.8471	24.848	15.8205	16.6295	18.2589	14.4786	10.8026	8.40877
TCN2	Tcn2	ENSMUSG00000020432	657.392	0.133629	1.09705	0.0939312	0.798625	662.212	773.239	782.38	679.288	540.22	621.533	648.864	645.993	543.965	676.229
HSD3B7	Hsd3b7	ENSMUSG00000042289	381.239	0.0991005	1.07111	0.094005	0.798625	413.062	372.972	405.674	381.862	397.273	380.821	398.806	333.8	353.623	374.501
SLC25A34	Slc25a34	ENSMUSG00000040740	270.207	0.125653	1.091	0.0941329	0.798625	280.759	292.536	308.937	288.648	238.205	256.206	247.368	280.241	230.523	278.649
C8orf58	9930012K11Rik	ENSMUSG00000044551	60.7052	-0.227039	-1.17043	0.0941666	0.798625	56.7426	63.0885	41.8438	57.0996	58.8687	64.4932	81.319	65.8935	62.4841	55.2184
PAFAH1B3	Pafah1b3	ENSMUSG00000005447	258.004	-0.138237	-1.10056	0.0941725	0.798625	278.907	240.777	255.01	218.317	235.084	245.059	235.131	307.376	269.386	294.991
JAK1	Jak1	ENSMUSG00000028530	5051.48	0.047272	1.03331	0.094189	0.798625	5097.66	5062.15	4995.67	5119.35	5399.09	4939.45	4985.38	4823.41	5135.85	4956.78
TMPRSS7	Tmprss7	ENSMUSG00000033177	82.0288	-0.237039	-1.17857	0.0942065	0.798625	60.2083	69.5921	82.9175	81.9057	83.3733	96.1048	59.919	82.839	109.659	93.7692
BRINP3	Brinp3	ENSMUSG00000035131	856.329	-0.0844016	-1.06025	0.0942071	0.798625	892.923	779.094	823.076	802.467	859.649	891.935	847.882	814.517	956.065	895.68
ACSL3	Acsl3	ENSMUSG00000032883	6171.61	-0.0784006	-1.05585	0.0942575	0.79871	5820.19	6054.59	6147.22	6280.43	5716.74	5956.85	6163.12	6609.26	7095.28	5872.45
DNALI1	Dnali1	ENSMUSG00000042707	49.3687	0.340878	1.26653	0.094612	0.799982	39.5421	57.9005	90.6918	48.3394	39.4743	46.8622	47.3677	29.6488	39.855	54.0056
SNAI2	Snai2	ENSMUSG00000022676	16.0535	-0.436977	-1.35376	0.0946847	0.799982	15.0135	7.96928	15.489	19.6884	9.71475	20.2081	22.1317	14.3747	15.5205	20.4252
ADGRV1	Adgrv1	ENSMUSG00000069170	114.038	0.211003	1.15749	0.0947023	0.799982	140.705	100.694	138.279	110.678	120.109	80.6992	99.1036	99.7842	112.02	138.313
UGT1A6	Ugt1a6b	ENSMUSG00000090145	4.84269	-1.52568	-2.87923	0.0947443	0.799982	0	10.0368	0	0	2.45728	2.62872	0	10.1596	6.20063	16.9439
KLHL30	Klhl30	ENSMUSG00000026308	10.9488	-0.747175	-1.6785	0.0947778	0.799982	4.368	8.69789	19.3045	7.38293	1.20015	10.0386	11.4112	10.2319	7.94556	28.9071
MUC2	Muc2	ENSMUSG00000025515	18.2503	-0.651515	-1.57082	0.0948257	0.799982	12.9374	12.764	7.18268	22.1348	11.2691	13.689	59.7664	22.9376	10.9229	8.89877
CD38	Cd38	ENSMUSG00000029084	346.55	0.11606	1.08377	0.0948455	0.799982	366.303	373.782	391.936	344.096	323.746	291.968	375.759	317.424	342.894	337.589
IYD	Iyd	ENSMUSG00000019762	29.0146	-0.337434	-1.26351	0.0949842	0.799982	24.575	18.1116	36.4641	30.1166	18.7102	29.4013	38.1275	31.9501	36.6738	26.0154
CMYA5	Cmya5	ENSMUSG00000047419	367.229	0.138649	1.10087	0.0951196	0.799982	401.917	413.132	326.669	352.746	428.773	363.26	384.52	279.884	356.403	364.981
MAPK8IP2	Mapk8ip2	ENSMUSG00000022619	10640.8	0.0442287	1.03113	0.0951428	0.799982	10597.1	10990.7	10895.6	10558.2	10976.3	10346.7	10796.1	10178.6	10229.9	10839.2
PGLYRP1	Pglyrp1	ENSMUSG00000030413	250.553	-0.140719	-1.10245	0.0951611	0.799982	234.428	260.829	240.91	228.092	228.495	236.831	221.048	316.169	279.865	258.866
ZNF474	Zfp474	ENSMUSG00000046886	13.1927	0.464099	1.37946	0.0951745	0.799982	11.5613	16.3901	15.8666	12.7507	20.0318	9.31476	15.7224	12.0929	11.1525	7.04425
PRDM12	Prdm12	ENSMUSG00000079466	18.632	0.443868	1.36025	0.09529	0.800327	16.2215	14.4467	25.7457	18.9173	32.3429	15.5167	19.3665	8.40041	14.6838	20.6787
FBXO46	Fbxo46	ENSMUSG00000050428	391.291	0.117197	1.08463	0.0954363	0.800327	406.386	445.638	444.809	361.541	378.176	422.579	353.854	350.875	393.42	355.634
CARS	Cars	ENSMUSG00000010755	1359.37	0.0582701	1.04122	0.0954774	0.800327	1418.78	1362.79	1331.06	1401.68	1418.04	1367.28	1366.67	1293.1	1324.53	1309.71
TXNL4B	Txnl4b	ENSMUSG00000031723	433.306	-0.108211	-1.07789	0.0954895	0.800327	412.79	425.512	477.86	379.457	390.921	420.861	418.303	479.733	480.423	447.198
KCNK1	Kcnk1	ENSMUSG00000033998	3804.75	0.0765378	1.05448	0.0954981	0.800327	3759.51	4139.03	4313.26	3735.76	3581	3644.36	3646.53	3922.83	3610.32	3694.86
SPRYD4	Spryd4	ENSMUSG00000051346	176.819	-0.141897	-1.10335	0.0955388	0.80033	151.808	171.413	181.839	165.582	171.068	174.292	175.1	199.762	164.93	212.392
CLDN9	Cldn9	ENSMUSG00000066720	7.46952	0.781136	1.71848	0.0956981	0.801325	6.1264	18.3607	13.6089	5.24591	3.59275	5.5092	9.11799	5.54809	0.897504	6.6878
SLC4A10	Slc4a10	ENSMUSG00000026904	6802.38	-0.0833534	-1.05948	0.0958751	0.801471	6601.13	6402.5	5781.58	6935.88	7310.1	7154.92	6806.45	7231.48	6571.64	7228.12
IGFBP2	Igfbp2	ENSMUSG00000039323	1279.55	0.205405	1.15301	0.0958948	0.801471	1249.88	1628.63	1830.27	1139.74	1004.35	1250.89	991.568	1431.94	964.889	1303.38
DDX58	Ddx58	ENSMUSG00000040296	144.451	-0.16937	-1.12457	0.0959598	0.801471	155.083	113.085	117.834	139.762	153.79	182.205	144.686	144.599	145.877	147.594
FLNC	Flnc	ENSMUSG00000068699	107.802	0.204476	1.15227	0.0960728	0.801471	132.297	112.799	146.286	99.7206	85.3705	106.853	111.038	95.1141	87.9339	100.612
JOSD2	Josd2	ENSMUSG00000038695	2009.53	0.0872244	1.06232	0.0961154	0.801471	2081.07	2086.95	2216.31	1935.67	2031.2	1935.24	1918.54	2230.27	1763.49	1896.59
STAC	Stac	ENSMUSG00000032502	141.393	0.178865	1.13199	0.096122	0.801471	155.935	156.501	165.67	160.671	111.338	114.641	137.78	115.597	152.308	143.485
UFSP2	Ufsp2	ENSMUSG00000031634	1241.84	-0.0816462	-1.05822	0.096257	0.801471	1191.07	1159.81	1262.53	1278.74	1141.14	1253.36	1323.32	1334.97	1337.05	1136.45
IMP4	Imp4	ENSMUSG00000026127	775.834	0.131708	1.09559	0.0963261	0.801471	875.48	704.178	782.048	747.532	948.831	825.419	706.557	612.677	791.456	764.157
PSEN1	Psen1	ENSMUSG00000019969	1758.59	0.061316	1.04342	0.0963421	0.801471	1862.31	1761.1	1780.7	1804.71	1768.07	1757.77	1751.72	1599.93	1694.49	1805.1
FGD5	Fgd5	ENSMUSG00000034037	276.333	0.139952	1.10187	0.0963509	0.801471	280.95	266.035	285.103	332.275	282.725	264.028	242.865	312.395	277.97	218.982
TNFAIP8L3	Tnfaip8l3	ENSMUSG00000074345	222.431	-0.117429	-1.0848	0.0963707	0.801471	201.452	210.927	217.267	236.095	200.734	230.465	239.955	235.949	214.496	236.97
BLOC1S3	Bloc1s3	ENSMUSG00000057667	307.024	-0.120927	-1.08743	0.0963959	0.801471	286.998	275.647	337.479	281.117	290.987	319.981	297.727	353.441	284.358	342.502
MAP7	Map7	ENSMUSG00000019996	3790.5	0.0789342	1.05624	0.0964026	0.801471	4084.32	3526.58	3787.75	4182.15	3889.25	3925.24	3748.64	3345.63	3729.98	3685.49
THUMPD1	Thumpd1	ENSMUSG00000030942	1320.29	-0.0789981	-1.05628	0.0964251	0.801471	1324.08	1291.82	1340.28	1220.54	1245.03	1371	1235.88	1439.37	1280.38	1454.48
MTF2	Mtf2	ENSMUSG00000029267	1109.91	-0.106352	-1.0765	0.0964377	0.801471	1132.05	1031.94	941.571	1070.01	1169.35	1209.84	1195.56	1009.8	1273.05	1065.93
GNB1	Gnb1	ENSMUSG00000029064	16580.7	-0.0388094	-1.02727	0.0964435	0.801471	15865.1	16431.7	16306.2	16248.2	16942.7	16478.6	16870.7	17134.2	16964.3	16565.6
TCEA1	Tcea1	ENSMUSG00000033813	2339.1	-0.0619383	-1.04387	0.0966077	0.802164	2274.45	2305.47	2435.98	2273.03	2156.91	2366.83	2255.6	2484.12	2370.3	2468.29
WRAP53	Wrap53	ENSMUSG00000041346	327.397	0.142836	1.10407	0.0966915	0.802221	382.536	345.46	351.46	318.219	317.54	261.073	336.968	375.223	272.765	312.723
CACNA1D	Cacna1d	ENSMUSG00000015968	2684.14	-0.14287	-1.1041	0.0967249	0.802221	2627.12	2425.85	1961.8	2937.87	2804.01	2911.95	3214.61	2438.47	3028.5	2491.24
NFE2L3	Nfe2l3	ENSMUSG00000029832	196.088	0.131394	1.09535	0.096736	0.802221	213.829	198.218	220.625	189.284	202.75	157.941	189.481	194.765	194.113	199.871
SPI1	Spi1	ENSMUSG00000002111	78.6782	-0.207452	-1.15465	0.0968225	0.802382	84.8705	79.6568	73.7675	66.9124	59.22	80.7588	76.0037	103.794	87.5427	74.2561
HIP1	Hip1	ENSMUSG00000039959	3193.75	0.111075	1.08003	0.0968494	0.802382	3275.23	3504.37	3060.67	3648.81	3092.84	3114.29	3275.98	2463.23	3329.12	3172.98
CHIC2	Chic2	ENSMUSG00000029229	460.458	-0.13154	-1.09546	0.0968877	0.802382	402.177	373.486	501.897	395.897	529.834	466.199	458.527	483.997	501.402	491.166
FOXF2	Foxf2	ENSMUSG00000038402	111.362	0.203555	1.15153	0.0969365	0.802382	125.617	98.1138	105.463	124.118	143.42	126.911	90.3485	118.979	85.096	95.5526
MMP19	Mmp19	ENSMUSG00000025355	26.6678	0.502764	1.41693	0.0969579	0.802382	19.2471	44.5979	26.5498	28.6752	37.8229	32.012	7.43661	10.89	29.5613	29.8853
SAP18	Sap18	ENSMUSG00000021963	950.467	-0.116016	-1.08374	0.0971621	0.80312	796.996	1043.26	924.323	932.753	859.535	938.846	1172.81	955.716	979.638	900.794
IVNS1ABP	Ivns1abp	ENSMUSG00000023150	4759.98	-0.0505804	-1.03568	0.0971855	0.80312	4821.05	4680.87	4455.82	4686.24	4737.36	4902.5	4866.79	4745.5	5052.89	4650.81
VSTM2A	Vstm2a	ENSMUSG00000048834	2690.37	-0.0695265	-1.04937	0.097317	0.803341	2577.02	2632.79	2382.61	2831.78	2703.68	2757.66	2730.27	2610.72	2834.36	2842.84
RAB11FIP3	Rab11fip3	ENSMUSG00000037098	4258.19	0.0534052	1.03771	0.0974413	0.804033	4365.88	4387.22	4054.04	4354.31	4520.88	4196.53	4368.54	4101.47	4097.01	4136.01
DDX10	Ddx10	ENSMUSG00000053289	513.177	-0.0938568	-1.06722	0.0975709	0.804762	474.701	505.067	483.233	543.715	477.595	573.92	478.385	534.566	544.968	515.623
GTF3C5	Gtf3c5	ENSMUSG00000026816	658.989	0.0856709	1.06118	0.0977864	0.804762	655.926	672.826	698.294	733.762	631.962	627.018	606.74	665.173	609.674	688.518
JUNB	Junb	ENSMUSG00000052837	1303.85	-0.267349	-1.20359	0.0977918	0.804762	991.856	1186.1	1235.96	1161.83	1341.32	844.332	1656.28	1285.29	1407.54	1927.95
CRACR2B	Cracr2b	ENSMUSG00000048200	72.5956	0.251394	1.19036	0.0978655	0.804762	76.8142	82.6369	51.7659	91.7132	91.4623	63.3767	63.5986	82.2126	72.8278	49.5479
ERICH2	Erich2	ENSMUSG00000075302	17.7826	0.605765	1.52179	0.0979175	0.804762	25.6584	39.4035	20.1827	8.2554	14.0139	5.15176	27.3826	11.3691	15.4653	10.9431
CHCHD10	Chchd10	ENSMUSG00000049422	3460.79	0.120413	1.08705	0.0979281	0.804762	3680.93	3682.18	3843.43	3157.52	3661.61	3103.04	3181.23	4008.68	2764.67	3524.63
ESCO2	Esco2	ENSMUSG00000022034	13.8694	0.596498	1.51204	0.0979333	0.804762	41.6382	12.6827	11.3862	9.04545	11.6757	9.078	4.97854	13.1177	14.356	10.7355
TAF9B	Taf9b	ENSMUSG00000047242	778.337	-0.0789381	-1.05624	0.0979636	0.804762	747.286	777.816	773.924	752.603	734.375	733.363	758.268	828.949	856.112	820.674
MT2A	Mt2	ENSMUSG00000031762	5365.2	0.247943	1.18751	0.0979957	0.804762	5339.81	6581.21	7760.48	5014.33	4429.99	4737.19	4513.57	6195.33	3717.2	5362.87
ERN2	Ern2	ENSMUSG00000030866	9.82383	0.524596	1.43853	0.0980982	0.804762	11.3904	10.7231	11.2826	15.9885	8.38914	4.54346	9.22518	7.38708	8.72844	10.5805
GUF1	Guf1	ENSMUSG00000029208	1416.1	-0.123073	-1.08905	0.0981636	0.804762	1352.68	1270.89	1217.37	1509.02	1429.19	1554.64	1451.4	1368.56	1766.92	1240.3
UPF2	Upf2	ENSMUSG00000043241	1383.27	-0.071126	-1.05054	0.09836	0.804762	1397.48	1268.86	1323.51	1296.21	1460.93	1378.3	1449.3	1491.86	1362.46	1403.77
MTHFD2	Mthfd2	ENSMUSG00000005667	308.345	0.255557	1.1938	0.0985393	0.804762	299.291	375.018	463.224	272.216	268.864	362.156	221.336	318.088	177.983	325.275
CYB5B	Cyb5b	ENSMUSG00000031924	4470.05	0.0511539	1.03609	0.0985592	0.804762	4421.51	4531.03	4731.57	4346.32	4720.76	4369.68	4285.33	4379.78	4357.99	4556.51
XRCC2	Xrcc2	ENSMUSG00000028933	202.349	0.131194	1.0952	0.0986481	0.804762	211.259	215.701	235.443	185.368	209.461	210.219	206.902	173.449	190.952	184.732
NME9	Nme9	ENSMUSG00000046242	13.1658	-0.459981	-1.37552	0.0986607	0.804762	9.92064	16.2688	11.9836	9.53265	7.32165	18.5826	17.8835	11.6857	12.3827	16.0959
MIS18BP1	Mis18bp1	ENSMUSG00000047534	32.4211	0.567521	1.48197	0.0986696	0.804762	30.7795	42.8323	24.3597	70.6515	22.643	27.7371	11.8569	15.0327	17.2864	61.0315
CABP7	Cabp7	ENSMUSG00000009075	2039.54	0.100502	1.07215	0.0986703	0.804762	2063.01	2352.45	2263.21	1880.66	1991.38	1716.92	2130.54	1995.59	1934.48	2067.15
HMGB1	Hmgb1	ENSMUSG00000066551	4189.67	-0.0773932	-1.05511	0.0987168	0.804762	4227.98	4145.26	4197.53	4146.5	3670.06	4112.19	3914.35	4546.85	4373.98	4562.05
PLCB3	Plcb3	ENSMUSG00000024960	920.803	0.08584	1.06131	0.0987172	0.804762	1031.44	972.672	967.264	877.644	888.575	855.413	941.515	865.672	959.744	848.092
NXN	Nxn	ENSMUSG00000020844	608.507	0.146596	1.10695	0.0987439	0.804762	615.724	700.058	782.283	577.503	521.325	540.349	536.797	645.247	517.899	647.885
CFAP100	Cfap100	ENSMUSG00000048794	120.797	-0.175469	-1.12933	0.0987947	0.804762	100.267	113.332	116.7	130.37	107.519	147.21	116.639	117.104	149.214	109.617
EML3	Eml3	ENSMUSG00000071647	443.586	-0.138019	-1.10039	0.0987963	0.804762	522.667	407.166	378.408	389.44	411.592	479.465	540.948	474.227	417.315	414.63
PCDHGA6	Pcdhga6	ENSMUSG00000103793	638.465	0.141171	1.1028	0.0988273	0.804762	589.799	739.014	616.174	641.042	763.014	598.839	645.092	481.28	715.066	595.333
CCDC120	Ccdc120	ENSMUSG00000031150	619.208	0.119453	1.08632	0.0988668	0.804762	690.561	726.734	654.789	589.995	559.323	516.911	675.999	593.843	583.59	600.338
TRRAP	Trrap	ENSMUSG00000045482	7035.52	-0.0894559	-1.06397	0.0988737	0.804762	6857.94	6998.23	5870.89	7105.87	7250.13	7349.28	6928.21	7972	7406.34	6616.29
APOL2	Apol8	ENSMUSG00000056656	114.41	0.213183	1.15924	0.0988814	0.804762	118.2	155.57	111.007	93.0745	135.542	93.2219	122.306	83.9655	123.795	107.423
FAM98A	Fam98a	ENSMUSG00000002017	1202.29	0.081579	1.05818	0.0989137	0.804762	1223.18	1212.14	1130.55	1245.01	1371.17	1152.15	1264.34	1115.68	1195.52	1113.14
CIB2	Cib2	ENSMUSG00000037493	535.42	0.117536	1.08488	0.0989594	0.804762	551.175	537.022	654.155	492.224	552.672	482.691	482.961	560.144	472.409	568.748
CHST8	Chst8	ENSMUSG00000060402	515.605	0.0953661	1.06834	0.0990418	0.804842	518.451	498.659	562.413	539.709	544.623	464.576	499.827	526.702	455.262	545.831
FHDC1	Fhdc1	ENSMUSG00000041842	287.738	0.112404	1.08103	0.0991424	0.804987	323.276	294.143	301.468	271.416	303.312	276.58	292.019	245.02	272.314	297.838
DNAAF1	Dnaaf1	ENSMUSG00000031831	12.8922	0.569199	1.4837	0.0992168	0.804987	13.0448	11.6119	27.275	10.575	14.4024	7.25177	14.9241	17.8359	5.23528	6.76573
FAM131C	Fam131c	ENSMUSG00000006218	167.928	0.166164	1.12207	0.0992453	0.804987	185.27	175.799	197.967	171.365	157.394	140.019	142.195	157.124	145.64	206.511
THEM6	Them6	ENSMUSG00000056665	1368.82	0.112309	1.08096	0.0992628	0.804987	1415.07	1469.57	1546.13	1180.83	1499.75	1272.19	1284.47	1544.97	1224.45	1250.71
EGR2	Egr2	ENSMUSG00000037868	127.612	-0.559361	-1.47362	0.0993632	0.805046	72.1649	99.8874	100.986	93.3734	149.56	58.898	214.249	70.944	156.614	259.442
TBC1D15	Tbc1d15	ENSMUSG00000020130	946.859	-0.0684459	-1.04859	0.0994001	0.805046	977.725	910.06	928.627	902.134	903.399	996.962	936.294	1003.6	989.084	920.702
BEND5	Bend5	ENSMUSG00000028545	228.602	-0.155327	-1.11367	0.0994696	0.805046	217.341	180.338	236.451	259.072	189.698	210.256	217.768	267.961	260.387	246.744
PALLD	Palld	ENSMUSG00000058056	167.988	-0.183975	-1.13601	0.0994817	0.805046	171.988	137.289	176.009	167.317	129.862	169.715	234.594	187.175	152.931	153.004
VEZF1	Vezf1	ENSMUSG00000018377	1261.84	0.0649708	1.04606	0.099527	0.805046	1285.38	1257.24	1285.27	1331.44	1290.43	1161.62	1279.8	1175.53	1289.54	1262.13
CNTN6	Cntn6	ENSMUSG00000030092	879.765	-0.0706858	-1.05022	0.0995314	0.805046	865.522	850.923	856.526	851.177	866.99	894.503	915.256	862.64	976.266	857.848
GLUL	Glul	ENSMUSG00000026473	43921.2	0.084387	1.06024	0.0995949	0.805046	44482.6	47502.6	49586.5	42013.7	42439.2	40161.3	44503.1	44439.3	38595.4	45488.3
SCN11A	Scn11a	ENSMUSG00000034115	33.3297	-0.340701	-1.26637	0.0997699	0.805802	31.6977	33.2809	28.2568	35.2896	18.1132	32.8734	37.1293	36.6833	54.9829	24.9897
MCEE	Mcee	ENSMUSG00000033429	368.667	0.127619	1.09249	0.0998551	0.806163	383.845	413.259	427.341	357.204	343.471	330.503	324.512	397.738	313.411	395.381
B3GALT1	B3galt1	ENSMUSG00000034780	1275.44	0.0869402	1.06212	0.100082	0.807001	1376.34	1295.57	1172.01	1344.03	1381.27	1273.8	1217.24	1110.35	1239.43	1344.37
MED14	Med14	ENSMUSG00000064127	2275.65	-0.074264	-1.05282	0.100095	0.807001	2157.46	2225.97	2074.37	2345.65	2282.42	2484.57	2371.35	2094.81	2396.93	2322.98
NFAM1	Nfam1	ENSMUSG00000058099	96.6109	0.180908	1.1336	0.10014	0.807001	88.4539	116.498	113.345	101.253	94.2596	84.2413	84.1831	82.2871	100.876	100.711
GMEB1	Gmeb1	ENSMUSG00000028901	718.909	-0.128395	-1.09308	0.100182	0.807001	726.1	665.936	603.225	740.129	696.318	782.978	881.858	596.305	768.007	728.236
ANKRD24	Ankrd24	ENSMUSG00000054708	1670.37	-0.103117	-1.07409	0.100411	0.807001	1628.53	1499.14	1443.54	1553.51	1930.31	1750.47	1755.44	1838.79	1738.01	1565.93
KRT10	Krt10	ENSMUSG00000019761	182.045	-0.210383	-1.157	0.100456	0.807001	182.488	154.483	217.653	168.65	120.786	235.256	170.059	228.988	155.842	186.241
C12orf65	2810006K23Rik	ENSMUSG00000047635	330.982	-0.110726	-1.07977	0.100513	0.807001	290.346	344.064	342.449	282.287	333.91	343.131	343.241	346.073	366.368	317.945
TGFBR2	Tgfbr2	ENSMUSG00000032440	557.787	0.0985865	1.07072	0.100545	0.807001	537.54	585.755	618.833	600.454	540.457	579.386	548.665	476.667	516.07	574.042
EDRF1	Edrf1	ENSMUSG00000039990	943.447	0.103715	1.07454	0.100683	0.807001	1046.5	949.102	887.117	992.384	1010.69	1055.08	863.882	851.952	962.171	815.601
KRT15	Krt15	ENSMUSG00000054146	8.35139	-0.774879	-1.71105	0.100708	0.807001	9.45647	7.34307	4.76416	3.68671	5.0254	10.5413	11.8046	22.2047	7.34423	1.34331
MOG	Mog	ENSMUSG00000076439	6084.44	0.108891	1.0784	0.100767	0.807001	5995.78	6679.58	7603.36	5863.35	5427.23	5560.89	5821.05	6278.95	5556.23	6057.96
LHCGR	Lhcgr	ENSMUSG00000024107	17.137	0.539131	1.4531	0.100781	0.807001	21.4081	14.5314	13.0472	20.9314	29.8823	30.8731	8.73848	14.22	6.803	10.9355
FBN2	Fbn2	ENSMUSG00000024598	197.28	-0.270072	-1.20587	0.100796	0.807001	198.752	170.125	158.431	207.246	156.808	195.431	278.011	146.469	318.679	142.848
GPER1	Gper1	ENSMUSG00000053647	94.0023	0.177967	1.13129	0.100808	0.807001	101.308	100.272	121.886	95.4931	79.7756	89.0854	88.7558	88.171	86.7708	88.5063
C14orf93	4931414P19Rik	ENSMUSG00000022179	116.463	0.282471	1.21628	0.100814	0.807001	175.195	129.703	118.893	148.995	67.2845	117.287	84.9992	91.3263	136.035	94.9115
ACKR1	Ackr1	ENSMUSG00000037872	1583.81	-0.13959	-1.10159	0.100815	0.807001	1467.83	1571.08	1441.37	1648.78	1405.83	1490.49	1909.2	1747.1	1908.48	1247.91
TAF7	Taf7	ENSMUSG00000051316	291.611	0.104146	1.07486	0.100836	0.807001	286.781	295.904	335.668	292.005	302.036	271.172	266.339	295.04	284.275	286.893
TGS1	Tgs1	ENSMUSG00000028233	877.493	0.0867764	1.06199	0.100873	0.807001	951.507	942.517	776.157	920.464	928.962	886.806	847.479	883.243	821.634	816.161
PTGES2	Ptges2	ENSMUSG00000026820	876.164	-0.0906251	-1.06483	0.100894	0.807001	809.851	876.079	876.869	799.537	880.376	787.784	923.759	975.094	875.577	956.714
LRRC55	Lrrc55	ENSMUSG00000075224	949.713	-0.0738051	-1.05249	0.100896	0.807001	896.831	896.888	904.7	995.478	934.637	957.615	958.633	929.563	1054.42	968.366
LBP	Lbp	ENSMUSG00000016024	265.622	0.248897	1.1883	0.100981	0.807145	229.556	363.71	405.836	227.384	215.187	263.02	236.874	231.797	176.646	306.214
CACNA2D4	Cacna2d4	ENSMUSG00000041460	195.971	0.210027	1.15671	0.100995	0.807145	188.144	161.385	188.664	214.845	302.583	208.756	173.344	168.872	147.096	206.018
NAA16	Naa16	ENSMUSG00000022020	340.572	0.117088	1.08454	0.101038	0.80716	379.113	369.983	384.236	337.163	300.853	330.448	318.861	368.047	303.955	313.057
ANGEL1	Angel1	ENSMUSG00000021257	419.99	-0.096366	-1.06908	0.101189	0.807169	413.287	403.071	411.175	446.812	354.983	428.849	433.4	420.28	457.924	430.123
PIK3R5	Pik3r5	ENSMUSG00000020901	96.6192	-0.19026	-1.14097	0.101272	0.807169	93.4568	76.3405	79.7865	100.001	100.161	95.0493	131.337	91.8303	96.6749	101.555
ZFX	Zfx	ENSMUSG00000079509	704.863	-0.1085	-1.07811	0.10133	0.807169	746.184	719.258	612.22	660.515	651.647	750.166	742.551	617.565	810.456	738.071
SIDT1	Sidt1	ENSMUSG00000022696	2031.38	-0.078998	-1.05628	0.101364	0.807169	1916.98	1977.51	1838.1	2216.86	1928.32	2170.88	2180.28	2101.38	2066.84	1916.67
PDCD6	Pdcd6	ENSMUSG00000021576	1349.2	0.0909516	1.06507	0.10139	0.807169	1366.94	1386.7	1608.94	1284.91	1311.89	1224.68	1297.9	1427.17	1293.41	1289.46
MTERF4	Mterf4	ENSMUSG00000026273	460.514	0.10286	1.0739	0.101396	0.807169	482.576	481.306	540.912	424.275	454.644	419.044	471.795	470.355	441.583	418.652
COL3A1	Col3a1	ENSMUSG00000026043	478.85	-0.195762	-1.14533	0.101401	0.807169	413.672	571.211	541.178	382.983	320.73	580.479	520.243	585.176	452.693	420.139
PRPSAP1	Prpsap1	ENSMUSG00000015869	1202.71	0.0917994	1.0657	0.101404	0.807169	1251.12	1282.99	1339.21	1119.44	1210.61	1138.96	1283.56	1244.44	1058.87	1097.92
PCDHGA8	Pcdhga8	ENSMUSG00000103897	552.136	-0.0991138	-1.07112	0.101405	0.807169	560.121	509.779	452.605	559.569	583.397	569.098	566.025	585.369	538.412	596.989
KLKB1	Klkb1	ENSMUSG00000109764	6.31641	-0.778224	-1.71502	0.101499	0.807268	4.44709	7.89051	2.21251	7.25332	1.21688	6.16848	9.38395	10.832	11.8353	1.92411
FKTN	Fktn	ENSMUSG00000028414	1979.78	0.0673503	1.04779	0.101601	0.807752	2108.09	2042.35	1947.09	2043.34	1986.14	2033.71	1988.68	1756.47	2001.72	1890.21
LRRC17	Lrrc17	ENSMUSG00000039883	7.70135	-0.641965	-1.56045	0.101704	0.807923	8.76425	3.92532	2.26011	5.19726	9.69085	7.15135	15.073	11.0062	6.27916	7.666
YTHDF1	Ythdf1	ENSMUSG00000038848	1970.15	-0.0518939	-1.03662	0.101848	0.808417	1886.87	1916.41	1913.42	1994.39	1964.98	1985.16	1952.06	2046.33	1963.44	2078.48
XRCC1	Xrcc1	ENSMUSG00000051768	870.56	0.0782713	1.05575	0.101911	0.808601	988.523	854.569	859.951	907.722	858.582	865.411	851.874	855.604	870.691	792.674
DAB2	Dab2	ENSMUSG00000022150	455.3	0.131226	1.09522	0.102145	0.808969	479.501	447.821	530.715	522.214	399.525	482.329	422.636	361.44	474.835	431.983
ADAMTS2	Adamts2	ENSMUSG00000036545	664.63	0.108822	1.07835	0.102184	0.808969	622.596	729.328	775.255	693.476	626.257	594.565	705.314	577.083	639.811	682.62
OSGIN2	Osgin2	ENSMUSG00000041153	547.89	0.0919348	1.0658	0.102365	0.808969	517.38	602.34	580.614	567.745	560.528	537.939	516.98	572.688	545.681	477.002
AMOTL2	Amotl2	ENSMUSG00000032531	883.293	0.0713999	1.05074	0.102453	0.808969	882.6	916.859	945.472	892.043	886.864	815.3	913.981	898.455	819.954	861.403
CDC37L1	Cdc37l1	ENSMUSG00000024780	5213.94	0.0723445	1.05142	0.102504	0.808969	5602.14	5193.26	5214.88	5542.96	5167.04	5375.04	5242.8	4480.06	5099.8	5221.44
MRPL28	Mrpl28	ENSMUSG00000024181	936.619	0.0866808	1.06192	0.10254	0.808969	903.733	1036.07	1046.65	909.815	928.015	855.77	891.783	952.398	866.845	975.107
WNK2	Wnk2	ENSMUSG00000037989	6035.01	0.0700059	1.04972	0.102573	0.808969	6195.51	6281.93	5965.48	6146.19	6316.08	6350.87	6354.29	5387.19	5634.85	5717.68
C1QL4	C1ql4	ENSMUSG00000001076	29.141	-0.327518	-1.25485	0.102595	0.808969	28.1922	19.3346	26.7543	34.7392	20.2651	43.1278	27.2292	26.2141	31.359	34.1946
TRPC3	Trpc3	ENSMUSG00000027716	1247.88	0.110667	1.07973	0.102607	0.808969	1400.44	1381.06	1253.29	1368.89	1073.08	1194.93	1276.58	1320.24	1154.81	1055.51
PLPP5	Plpp5	ENSMUSG00000031570	704.331	-0.0979569	-1.07026	0.102721	0.808969	620.478	745.922	692.889	647.453	696.862	773.351	749.502	707.378	772.971	636.506
CPNE9	Cpne9	ENSMUSG00000030270	1899.96	0.0743823	1.05291	0.102866	0.808969	2028.98	1816	1795.97	2047.11	2057.92	1906.42	1769.8	1898.61	1762.49	1916.27
CNOT1	Cnot1	ENSMUSG00000036550	4374.79	-0.0717718	-1.05101	0.102869	0.808969	4270.91	4342.21	4183.04	4001.78	4533.41	4596.53	4760.59	4260.13	4702.4	4096.91
PLA2G4D	Pla2g4d	ENSMUSG00000070719	4.97971	0.717948	1.64484	0.102932	0.808969	5.27594	4.8752	7.85357	8.41744	4.80721	4.49779	1.15572	4.6311	4.41925	3.86385
ANXA6	Anxa6	ENSMUSG00000018340	3311.63	0.0690094	1.049	0.103009	0.808969	3278.97	3424.42	3735.11	3339.68	3176.38	3252.96	3204.03	3442.95	3072.64	3189.17
GRPR	Grpr	ENSMUSG00000031364	15.7405	-0.399352	-1.31892	0.103061	0.808969	15.0643	15.7928	13.3216	13.4808	9.65604	16.8801	22.131	14.4741	17.3162	19.2883
HLA-A	H2-D1	ENSMUSG00000073411	1752.59	0.136769	1.09944	0.103068	0.808969	1746.08	1849.83	1881.4	1476.24	2226.18	1505.36	1601.35	2028.11	1604.86	1606.47
VPS18	Vps18	ENSMUSG00000034216	1944.94	0.0668215	1.04741	0.103247	0.808969	1946.93	2004.06	2034.34	1960.27	2001.2	1807.1	2104.36	1900.78	1790.95	1899.35
FERMT3	Fermt3	ENSMUSG00000024965	130.981	0.1631	1.11969	0.103258	0.808969	144.68	139.77	140.155	155.61	111.328	125.439	122.678	136.476	102.142	131.535
CHRNB1	Chrnb1	ENSMUSG00000041189	50.684	0.308147	1.23812	0.103289	0.808969	37.7296	60.9189	46.9509	82.1138	52.7252	56.2603	57.6339	39.4828	35.915	37.1092
FILIP1L	Filip1l	ENSMUSG00000043336	126.654	-0.199434	-1.14825	0.10331	0.808969	108.546	97.8128	122.884	154.129	106.926	122.26	108.491	133.005	164.146	148.338
SLC29A3	Slc29a3	ENSMUSG00000020100	938.019	0.123066	1.08905	0.103329	0.808969	954.034	1035.82	973.318	1100.84	822.488	871.336	1071.78	777.238	916.827	856.507
MSTN	Mstn	ENSMUSG00000026100	12.2634	-0.499386	-1.41361	0.103384	0.808969	12.4343	5.99313	15.5178	7.1992	9.83024	10.5267	11.7305	17.8291	19.9836	11.589
LDOC1	Ldoc1	ENSMUSG00000057615	117.652	0.204414	1.15222	0.103386	0.808969	127.217	134.81	131.8	121.678	114.784	127.652	96.1034	143.998	99.7764	78.7064
RCOR2	Rcor2	ENSMUSG00000024968	293.407	-0.119628	-1.08645	0.103449	0.80902	268.736	281.406	313.883	298.105	247.056	336.672	264.188	306.453	315.773	301.794
IFI16	Ifi207	ENSMUSG00000073490	12.5188	-0.495038	-1.40936	0.103475	0.80902	6.50688	15.563	14.1941	8.19181	7.15155	13.1203	22.378	11.445	13.3232	13.3138
RAB44	Rab44	ENSMUSG00000064147	8.59725	0.685183	1.60791	0.103531	0.809144	6.04866	24.7957	10.5374	6.81619	6.89081	2.61531	9.60432	7.65686	6.85219	4.15504
QRSL1	Qrsl1	ENSMUSG00000019863	414.071	0.0923254	1.06609	0.103645	0.809714	424.78	396.68	405.882	440.37	470.257	388.559	414.859	418.032	388.932	392.355
CORO1A	Coro1a	ENSMUSG00000030707	2309.02	-0.0779656	-1.05553	0.103918	0.811209	2076.6	2501.01	2379.73	2130.81	2144.72	2425.36	2428.34	2433.62	2304.84	2265.16
RNH1	Rnh1	ENSMUSG00000038650	889.251	0.112692	1.08124	0.103986	0.811418	866.245	1035.61	1028.5	804.154	884.723	796.491	880.413	941.017	764.428	890.93
SYCE1	Syce1	ENSMUSG00000025480	6.93597	0.674839	1.59642	0.104078	0.811505	4.39244	7.87116	13.4813	5.19959	12.1034	5.3687	3.46071	9.19933	5.42304	2.86003
BLNK	Blnk	ENSMUSG00000061132	118.338	0.197924	1.14705	0.104079	0.811505	153.686	115.393	135.499	109.737	118.764	113.008	78.0179	135.506	109.532	114.242
TRIM58	Trim58	ENSMUSG00000037124	6.9183	-0.652182	-1.57154	0.104227	0.812154	6.11728	2.89929	6.89767	7.32964	3.60294	6.4058	11.3817	6.49193	13.2616	4.79519
LSP1	Lsp1	ENSMUSG00000018819	95.07	-0.192223	-1.14252	0.104244	0.812154	103.448	75.7592	104.223	80.3615	80.3619	102.084	96.1827	99.7007	87.3355	121.244
ZNF518B	Zfp518b	ENSMUSG00000046572	555.324	0.126609	1.09172	0.104363	0.812441	633.623	508.925	499.323	578.613	678.903	574.934	506.104	464.156	542.904	565.75
C4orf33	D3Ertd751e	ENSMUSG00000025766	433.068	0.119352	1.08625	0.104441	0.812732	504.844	421.625	398.519	429.47	500.497	405.071	402.672	398.964	482.888	386.132
ZNF558	Zfp558	ENSMUSG00000074500	41.0893	-0.259585	-1.19713	0.104535	0.812877	33.5494	33.1049	36.0474	46.8869	36.7901	38.6966	47.5403	46.4756	53.3894	38.4128
TIMM10B	Timm10b	ENSMUSG00000089847	676.209	0.100903	1.07244	0.104542	0.812877	637.448	680.756	787.597	710.161	683.001	616.312	702.473	666.209	578.467	699.671
TSNAXIP1	Tsnaxip1	ENSMUSG00000031893	15.5448	0.591311	1.50662	0.104841	0.814244	16.561	9.63231	18.3084	43.7844	8.44897	5.36122	8.31009	17.3203	13.7629	13.958
RSPH1	Rsph1	ENSMUSG00000024033	92.8074	0.195528	1.14514	0.104901	0.814259	88.2163	90.0624	132.562	83.0261	102.62	89.0977	80.7373	85.3157	81.9182	94.5184
SGSH	Sgsh	ENSMUSG00000005043	273.878	0.128112	1.09286	0.105072	0.815055	273.877	297.726	280.772	281.044	297.715	285.918	227.337	253.535	231.122	309.734
WDR82	Wdr82	ENSMUSG00000020257	4490.14	-0.0441974	-1.03111	0.10518	0.815055	4294.74	4407.42	4402.64	4411.14	4595.94	4456.46	4496.49	4526.91	4721.14	4588.48
ARRDC2	Arrdc2	ENSMUSG00000002910	1005.66	0.192795	1.14298	0.105192	0.815055	1086.15	1161.19	1403.2	779.337	933.431	999.905	1012.32	1090.67	667.316	923.034
EBPL	Ebpl	ENSMUSG00000021928	358.271	-0.0951739	-1.06819	0.105252	0.815055	356.219	339.738	335.034	330.26	371.242	353.628	366.224	404.203	358.975	367.188
EPHB3	Ephb3	ENSMUSG00000005958	613.395	-0.121138	-1.08759	0.105264	0.815055	562.408	598.523	485.601	692.283	599.507	606.446	663.305	565.407	698.512	661.956
CHD3	Chd3	ENSMUSG00000018474	19813.9	-0.0375969	-1.0264	0.105275	0.815055	19499.3	19392.3	19488.7	19800.7	19598.2	19934.1	20616.9	19503.9	20694	19611
EID2B	Eid2b	ENSMUSG00000070705	619.971	-0.0844617	-1.06029	0.105406	0.815198	574.702	592.069	635.302	638.496	568.536	648.53	671.926	668.948	610.939	590.262
PARD3	Pard3	ENSMUSG00000025812	643.963	0.102371	1.07354	0.105457	0.815198	738.951	646.915	662.968	587.512	695.669	599.448	668.399	570.335	588.152	681.278
HGS	Hgs	ENSMUSG00000025793	2523.93	0.060643	1.04293	0.105608	0.816041	2624	2620.85	2602.01	2581.3	2451.04	2370.37	2638.86	2406.4	2362.73	2581.78
PNPLA3	Pnpla3	ENSMUSG00000041653	201.018	-0.184232	-1.13621	0.105805	0.81623	179.882	179.252	164.149	234.834	182.736	219.799	273.255	200.342	218.389	157.545
ALDH3B2	Aldh3b2	ENSMUSG00000075296	53.3691	-0.247876	-1.18746	0.105849	0.81623	32.1796	58.2705	56.7766	48.444	49.1548	53.3308	51.7528	62.2163	54.3118	67.2538
CLN5	Cln5	ENSMUSG00000022125	379.596	0.110225	1.0794	0.105855	0.81623	422.375	393.475	421.432	338.944	393.869	366.962	371.879	390.843	319.326	376.853
RABGAP1	Rabgap1	ENSMUSG00000035437	2851.69	-0.0626561	-1.04439	0.105964	0.81623	2680.15	2719.2	2831.41	3020.89	2697.65	2928.95	2929.78	2742.11	3054.2	2912.52
TELO2	Telo2	ENSMUSG00000024170	892.662	-0.12014	-1.08684	0.106015	0.81623	978.916	904.198	688.281	772.212	934.689	1016.3	869.513	919.899	906.137	936.473
UBE2N	Ube2n	ENSMUSG00000074781	4584.33	0.0466232	1.03284	0.106234	0.81623	4504.96	4608.08	4818.94	4532.46	4832.95	4537.38	4513.09	4574.96	4366.56	4553.92
USP25	Usp25	ENSMUSG00000022867	1082.3	-0.0744116	-1.05293	0.106324	0.81623	1084.91	1075.83	1059.91	1107.07	940.835	1039.9	1134.12	1150.12	1134.86	1095.47
CD82	Cd82	ENSMUSG00000027215	702.615	0.174126	1.12828	0.106382	0.81623	747.565	734.078	911.221	596.577	736.154	759.08	537.687	706.872	506.288	790.628
TCFL5	Tcfl5	ENSMUSG00000038932	27.5234	-0.324886	-1.25257	0.106404	0.81623	33.7558	21.543	28.8906	22.7132	14.3777	29.1887	34.5477	28.1795	31.5176	30.5203
TMEM200C	Tmem200c	ENSMUSG00000095407	373.826	0.09287	1.06649	0.106544	0.81623	373.686	359.165	369.331	413.837	414.18	364.704	371.696	360.617	359.066	351.979
SLC12A8	Slc12a8	ENSMUSG00000035506	70.3899	-0.19332	-1.14339	0.106629	0.81623	58.2183	64.352	67.3912	59.8649	80.2841	74.9558	68.8311	74.7455	74.182	81.074
CWC25	Cwc25	ENSMUSG00000018541	593.09	-0.0820654	-1.05853	0.106754	0.81623	560.731	608.119	571.627	608.92	530.747	568.836	610.585	628.833	606.933	635.568
BRI3BP	Bri3bp	ENSMUSG00000037905	3320.75	0.0613398	1.04343	0.106772	0.81623	3289.48	3398.56	3181.71	3700.48	3387.26	3221.31	3188.47	3183.14	3260.38	3396.76
PDIA4	Pdia4	ENSMUSG00000025823	992.229	-0.0937621	-1.06715	0.106851	0.81623	971.852	1020.97	1014.9	921.166	867.226	938.406	1146.23	970.954	978.557	1092.03
TUBGCP2	Tubgcp2	ENSMUSG00000025474	1210.94	-0.061879	-1.04382	0.106877	0.81623	1200	1184.41	1174.79	1219.09	1143.76	1214.82	1297.5	1183.02	1289.29	1202.77
SERPINB1	Serpinb1a	ENSMUSG00000044734	108.457	0.551621	1.46573	0.106956	0.81623	208.647	116.922	104.04	41.7839	174.156	77.0983	68.0057	106.411	50.1858	137.322
SLC19A3	Slc19a3	ENSMUSG00000038496	145.552	-0.163308	-1.11985	0.107019	0.81623	136.452	126.246	122.992	147.845	154.264	166.536	125.885	156.361	182.477	136.465
ALDOC	Aldoc	ENSMUSG00000017390	26934.5	0.0761304	1.05419	0.107026	0.81623	26340.4	28661.4	30626.9	26593.6	26001.1	23930.7	27758.3	26612.9	25600.9	27218.6
MFAP4	Mfap4	ENSMUSG00000042436	67.141	0.211788	1.15812	0.107036	0.81623	59.0169	71.7685	86.6125	67.1436	77.1276	74.1434	52.8974	64.9569	56.5657	61.1779
SLC30A3	Slc30a3	ENSMUSG00000029151	2472.09	-0.0713385	-1.05069	0.107053	0.81623	2243.52	2598.52	2255.2	2462.94	2494.86	2512.61	2603.28	2680.55	2462.91	2406.56
PPFIBP1	Ppfibp1	ENSMUSG00000016487	1372.45	-0.126678	-1.09178	0.107333	0.81623	1338.53	1196.81	1078.85	1630.05	1317.56	1356.21	1448.83	1396.71	1619.06	1341.89
PPP1R17	Ppp1r17	ENSMUSG00000002930	864.07	0.0791424	1.05639	0.107383	0.81623	866.179	992.795	888.409	819.732	870.538	802.888	864.972	868.05	826.535	840.605
ZNF182	Zfp182	ENSMUSG00000054737	325.078	-0.146064	-1.10655	0.107392	0.81623	318.494	304.239	246.208	320.911	352.501	379.052	384.108	276.09	344.493	324.683
PRKD3	Prkd3	ENSMUSG00000024070	665.726	0.0747169	1.05315	0.107409	0.81623	688.982	661.525	714.029	699.017	649.981	654.718	661.602	603.796	675.828	647.778
F2RL3	F2rl3	ENSMUSG00000050147	20.0301	0.356408	1.28023	0.107445	0.81623	19.188	20.5201	28.2135	24.7834	20.1044	17.2358	15.1118	23.3789	16.7351	15.0298
CASP3	Casp3	ENSMUSG00000031628	430.883	-0.114138	-1.08233	0.107474	0.81623	405.713	395.348	416.122	444.515	406.518	387.65	462.618	417.643	531.009	441.694
SLC25A36	Slc25a36	ENSMUSG00000032449	2301.73	-0.106072	-1.07629	0.107509	0.81623	2353.6	2082.93	1976.06	2453.97	2217.46	2408.99	2553.84	2019.62	2667.74	2283.08
TRPC4AP	Trpc4ap	ENSMUSG00000038324	5995.1	0.0436408	1.03071	0.107587	0.81623	6026.34	6231.91	6321.52	5894.23	5953.47	5744.31	5929.11	6038.71	5890.98	5920.45
TMEM129	Tmem129	ENSMUSG00000019295	838.857	0.0818408	1.05837	0.107599	0.81623	814.533	893.727	884.362	785.569	938.358	790.995	785.562	850.382	789.651	855.434
STYK1	Styk1	ENSMUSG00000032899	11.5704	-0.611953	-1.52833	0.107623	0.81623	17.7985	6.25221	6.98584	9.44702	5.13366	13.7729	21.2774	4.42693	19.1432	11.4666
CPS1	Cps1	ENSMUSG00000025991	14.6357	-0.475365	-1.39027	0.107632	0.81623	7.99789	16.662	5.56769	18.7061	12.0848	15.195	23.2257	17.3629	18.0406	11.5142
[truncated: 12,697 more rows]

## Sheet: P70
Gene Information			Deseq2 Results					Knock Out					Wild Type
HGNC symbol	Mouse symbol	Ensemble ID	baseMean	log2FC	FC	p-value	adjusted p-value	W10_KO1	W10_KO2	W10_KO3	W10_KO4	W10_KO5	W10_WT1	W10_WT2	W10_WT3	W10_WT4	W10_WT5
CPM	Cpm	ENSMUSG00000020183	390.379	-0.491858	-1.40625	3.77476e-15	7.18337e-11	318.854	341.856	294.182	333.591	333.928	418.841	384.666	529.949	498.896	449.023
GIPR	Gipr	ENSMUSG00000030406	53.5513	-0.664505	-1.58502	2.37559e-11	2.26037e-07	41.4376	35.9232	45.5164	40.1571	43.8751	70.1388	68.7549	68.4594	56.9655	64.2846
PDK4	Pdk4	ENSMUSG00000019577	353.184	-0.564233	-1.4786	6.25133e-11	3.96543e-07	293.303	334.189	269.963	221.267	304.362	359.981	391.016	376.743	551.42	429.601
MT-ND3	mt-Nd3	ENSMUSG00000064360	7494.21	-0.433879	-1.35086	1.70779e-10	8.12479e-07	5607.64	6931.39	5567.36	7008.09	6764.74	9155.1	8566.73	9214.77	9403.93	6722.33
FAM71D	Fam71d	ENSMUSG00000056987	7.47511	2.10435	4.30004	2.93413e-09	9.30607e-06	17.9722	7.84419	23.4487	5.53019	7.29614	2.7186	4.68409	2.65545	1.98312	0.618468
ABHD15	Abhd15	ENSMUSG00000000686	32.4784	-0.878277	-1.83818	4.06498e-09	1.10509e-05	29.7355	26.8734	20.6473	14.1492	22.9301	29.1322	44.1878	41.2223	43.2168	52.6896
SLC39A4	Slc39a4	ENSMUSG00000063354	30.0646	1.04444	2.06256	1.47643e-08	3.12182e-05	28.2587	62.8339	29.0612	50.9446	33.1712	16.8422	22.42	21.2024	10.9663	24.9456
PHACTR4	Phactr4	ENSMUSG00000066043	417.23	-0.407388	-1.32628	2.02115e-08	3.84625e-05	345.612	378.017	297.942	345.943	425.831	403.304	480.892	563.654	490.814	440.29
SEMA4C	Sema4c	ENSMUSG00000026121	428.029	0.248257	1.18777	3.14303e-08	5.43745e-05	460.135	459.655	449.643	508.411	445.636	373.964	412.188	377.945	399.413	393.299
MS4A6E	Ms4a6c	ENSMUSG00000079419	18.4787	-1.06894	-2.09789	8.66662e-08	0.000126866	14.0317	9.50503	7.51325	14.4456	13.0365	15.2113	20.5817	29.531	40.0236	20.9075
PXDC1	Pxdc1	ENSMUSG00000021411	117.7	0.378301	1.29981	1.02176e-07	0.000138886	137.843	122.58	141.216	131.887	131.527	117.666	99.9136	95.8674	100.188	98.31
FREM2	Frem2	ENSMUSG00000037016	90.0161	0.666939	1.5877	1.39234e-07	0.000165602	102.375	116.341	118.358	130.226	82.1522	112.082	67.0488	52.1356	58.0947	61.3477
KIF20B	Kif20b	ENSMUSG00000024795	22.1591	-1.23334	-2.35111	1.69488e-07	0.000189727	22.1943	5.80704	6.54144	16.8005	16.7436	49.1542	30.3534	26.0975	26.603	21.296
PDLIM1	Pdlim1	ENSMUSG00000055044	175.461	-0.365399	-1.28824	2.15076e-07	0.000227383	154.488	136.288	148.89	144.064	182.713	199.611	178.98	226.818	196.865	185.891
TMEM267	Tmem267	ENSMUSG00000074634	479.799	-0.381327	-1.30254	2.39612e-07	0.00023999	435.71	360.881	471.074	378.529	436.919	607.457	576.592	418.28	600.499	512.048
PXMP4	Pxmp4	ENSMUSG00000000876	312.898	0.407794	1.32666	2.52405e-07	0.000240163	296.697	342.971	358.735	363.154	421.845	238.766	223.612	267.885	281.648	333.664
FAM220A	Fam220a	ENSMUSG00000083012	21.9796	2.26934	4.82103	3.821e-07	0.000302973	6.68804	7.41647	122.87	12.9368	30.7935	6.01491	21.2499	2.71436	5.43001	3.68109
KRT77	Krt77	ENSMUSG00000067594	140.689	0.435727	1.35259	5.77153e-07	0.000439329	153.939	175.259	165.309	125.932	188.802	100.851	112.624	113.267	125.14	145.764
IFI16	Mndal	ENSMUSG00000090272	35.3915	0.720961	1.64828	7.95758e-07	0.000560862	60.3104	26.4212	44.7178	41.1209	49.7959	30.3151	24.8412	26.3312	21.2156	28.8459
EFCAB7	Efcab7	ENSMUSG00000073791	24.6747	1.00896	2.01245	8.74572e-07	0.000594397	31.5699	31.5287	39.9006	27.1102	31.7961	11.4359	25.1565	27.9579	12.6228	7.66816
GHRL	Ghrl	ENSMUSG00000064177	19.165	-1.18569	-2.27472	1.13702e-06	0.000721249	19.2867	4.76823	12.0796	17.423	6.37783	18.396	21.886	40.1832	34.4885	16.7612
TMEM132C	Tmem132c	ENSMUSG00000034324	330.163	0.246919	1.18667	1.31167e-06	0.000805199	367.534	361.789	330.901	354.158	377.56	288.556	296.538	315.04	278.013	331.539
HSPBAP1	Hspbap1	ENSMUSG00000022849	139.322	0.347986	1.27278	1.42373e-06	0.000823269	154.505	148.402	177.409	157.386	141.809	132.682	129.911	116.911	130.628	103.575
CCDC24	Ccdc24	ENSMUSG00000078588	56.784	0.81717	1.76195	1.45748e-06	0.000823269	60.3106	53.512	78.9266	43.1283	126.998	54.1071	37.9358	31.9145	35.7827	45.2245
PSMB9	Psmb9	ENSMUSG00000096727	21.4501	0.80324	1.74502	1.73444e-06	0.000927232	40.3488	22.2152	24.9577	25.7244	23.9644	20.2476	12.8301	13.8869	12.7056	17.6199
CAPN12	Capn12	ENSMUSG00000054083	19.8811	-0.966545	-1.95416	1.81597e-06	0.000927232	11.701	19.6957	11.4803	6.75214	18.7113	21.6914	18.915	24.5491	41.8729	23.4418
SLC13A1	Slc13a1	ENSMUSG00000029700	12.8157	0.986306	1.98111	1.89569e-06	0.000927232	16.5782	21.4542	15.1941	17.4019	14.1786	10.5664	4.62334	10.1465	9.64912	8.36452
CCDC169	Ccdc169	ENSMUSG00000048655	9.24614	1.65635	3.15217	1.92883e-06	0.000927232	12.4613	4.28641	23.7249	25.0769	5.45798	2.35653	7.00461	7.01142	2.30807	2.77327
MAP3K7CL	Map3k7cl	ENSMUSG00000025610	9.05974	1.15047	2.21986	1.94899e-06	0.000927232	10.0672	12.2552	11.1517	13.319	15.5674	5.08615	6.04175	5.08741	8.18599	3.83557
CAPN11	Capn11	ENSMUSG00000058626	11.736	-1.89352	-3.71542	2.11135e-06	0.000934397	6.93183	5.03191	6.96334	3.01726	2.94257	2.00243	6.97201	49.1503	22.1829	12.1657
SOX7	Sox7	ENSMUSG00000063060	25.3956	0.849869	1.80234	2.45529e-06	0.00103832	19.8977	35.8253	42.3589	42.7484	22.6303	16.0736	19.1165	21.2178	11.2846	22.8025
NSL1	Nsl1	ENSMUSG00000062510	18.0576	0.987291	1.98246	2.53913e-06	0.00104099	19.2301	13.0031	30.6121	28.8391	29.5956	7.2563	12.1392	18.6431	12.1949	9.06285
RHO	Rho	ENSMUSG00000030324	21.3867	-0.973982	-1.96425	2.57101e-06	0.00104099	16.0616	8.17436	11.6468	15.488	18.5369	28.6854	44.8069	16.8553	35.9172	17.6943
PPP1R21	Ppp1r21	ENSMUSG00000034709	1714.87	0.197206	1.14648	3.31162e-06	0.00131292	1625.56	1815.45	1847.67	1839.8	2032.04	1640.43	1533.29	1542.12	1595.15	1677.18
SP5	Sp5	ENSMUSG00000075304	25.4891	0.788602	1.7274	3.739e-06	0.00142306	25.1031	27.4532	45.4863	35.2197	28.4153	20.2485	22.8683	21.4139	8.64934	20.0334
CNKSR3	Cnksr3	ENSMUSG00000015202	424.186	-0.276531	-1.21128	3.9353e-06	0.00144017	377.786	437.913	324.119	355.899	422.484	457.521	453.186	513.641	442.729	456.588
P2RY13	P2ry13	ENSMUSG00000036362	144.815	0.422546	1.34029	4.12559e-06	0.00148132	144.062	170.315	201.921	185.248	127.899	140.847	129.997	131.753	114.658	101.449
GADD45A	Gadd45a	ENSMUSG00000036390	198.064	0.299106	1.23038	4.36836e-06	0.00153944	186.297	203.934	237.859	226.5	238.375	173.234	187.208	166.3	168.377	192.558
MUC2	Muc2	ENSMUSG00000025515	10.4935	-1.3981	-2.63554	5.93041e-06	0.00200246	5.33729	6.35428	4.71371	3.74776	5.80084	5.43516	23.0899	6.42293	14.4487	29.5848
HMGB2	Hmgb2	ENSMUSG00000054717	97.9099	0.581851	1.49677	5.99792e-06	0.00200246	131.467	76.7464	108.403	139.89	131.873	90.4893	47.6307	85.544	73.6805	93.3756
RELB	Relb	ENSMUSG00000002983	118.709	0.429987	1.34722	6.79887e-06	0.00223073	141.488	115.108	163.785	114.741	146.288	100.564	106.049	80.4986	90.1796	128.39
SCUBE3	Scube3	ENSMUSG00000038677	206.597	-0.414925	-1.33323	7.07956e-06	0.00228346	138.743	198.659	156.657	197.347	193.239	218	279.052	187.111	214.272	282.892
ANO7	Ano7	ENSMUSG00000034107	10.4124	1.35912	2.56528	7.7287e-06	0.0024111	22.9316	4.56124	19.0732	14.4494	14.2548	5.62518	8.54578	2.26393	4.01874	8.39968
CARD6	Card6	ENSMUSG00000041849	57.639	-0.511183	-1.42522	8.42602e-06	0.00258624	38.5946	49.5679	53.786	47.6652	45.8699	57.0758	51.9998	62.7133	86.9439	82.1739
ATP9B	Atp9b	ENSMUSG00000024566	1829.8	-0.227578	-1.17087	8.77364e-06	0.0026502	1904.91	1441.54	1623.46	1743.74	1715.65	1966.12	1935.35	1883.06	2183.53	1900.63
USP2	Usp2	ENSMUSG00000032010	1692.02	-0.238177	-1.1795	1.02338e-05	0.00304294	1605.08	1573.63	1433.6	1433.19	1717.27	1649.6	1827.34	1986.04	1649.15	2045.25
SLC6A12	Slc6a12	ENSMUSG00000030109	71.0831	0.593696	1.50911	1.04905e-05	0.0030713	73.4888	106.306	110.411	63.1847	75.4731	69.7837	47.9019	38.0845	51.7391	74.4582
BRD4	Brd4	ENSMUSG00000024002	2776.47	-0.132724	-1.09636	1.11661e-05	0.00321957	2756.55	2532.46	2503.19	2769.6	2681.99	2881.56	2878.45	2863.6	2964.3	2933
HRC	Hrc	ENSMUSG00000038239	10.0391	1.29864	2.45997	1.26439e-05	0.00359124	15.0721	10.303	11.3529	30.0737	6.05675	5.58481	7.16926	7.82542	1.59143	5.36205
PROK2	Prok2	ENSMUSG00000030069	6.32358	1.36217	2.57071	1.35449e-05	0.00379058	8.1452	7.17675	4.10885	13.3662	12.6963	2.04231	4.02348	2.93571	5.15858	3.58241
C14orf93	4931414P19Rik	ENSMUSG00000022179	83.9148	0.655929	1.57563	1.4628e-05	0.00403436	81.5123	154.491	59.4527	129.481	90.1019	78.3419	44.5868	63.4029	77.1465	60.6309
TTF1	Ttf1	ENSMUSG00000026803	361.251	-0.384075	-1.30502	1.70089e-05	0.004624	334.723	291.571	358.612	349.386	232.877	398.152	392.473	506.477	429.175	319.06
SCUBE2	Scube2	ENSMUSG00000007279	44.9193	-0.494384	-1.40872	2.00037e-05	0.00536156	46.0824	39.945	29.1864	30.6088	40.8895	46.2911	56.4589	60.0672	48.6285	51.0353
LAP3	Lap3	ENSMUSG00000039682	1001.21	0.206723	1.15406	2.22564e-05	0.00588249	1017.49	1070.98	1171.32	1095.43	1008.74	1073.27	903.276	877.682	923.58	870.298
SLC6A19	Slc6a19	ENSMUSG00000021565	8.26251	1.32052	2.49756	2.52011e-05	0.00656954	28.2641	8.46017	9.23072	9.45637	5.29985	7.06524	2.81562	3.72318	3.7306	4.57927
IRF2	Irf2	ENSMUSG00000031627	546.768	-0.214491	-1.16029	2.59229e-05	0.00666638	469.831	494.703	517.414	518.575	528.81	539.313	580.549	643.418	645.561	529.509
RBPMS2	Rbpms2	ENSMUSG00000032387	69.6767	0.531138	1.44507	2.69618e-05	0.0068411	72.3696	118.755	60.3227	87.8453	73.9494	72.0683	47.9929	59.4375	43.7073	60.3192
RARS2	Rars2	ENSMUSG00000028292	321.111	-0.215599	-1.16119	3.40226e-05	0.00842996	322.874	281.079	295.493	283.943	301.941	345.019	332.364	388.547	333.434	326.416
SPO11	Spo11	ENSMUSG00000005883	12.2685	-1.03145	-2.04408	3.41097e-05	0.00842996	9.50125	5.93094	8.81022	5.99758	8.16174	8.64898	8.116	26.5244	23.0212	17.9732
EFNA1	Efna1	ENSMUSG00000027954	84.5088	0.380784	1.30205	3.86502e-05	0.00931029	94.1704	83.2192	90.0503	108.271	102.141	79.6076	66.2921	58.707	71.9806	90.6487
RHOH	Rhoh	ENSMUSG00000029204	11.8544	0.889372	1.85237	4.07691e-05	0.00969795	15.2384	18.6403	17.7283	12.1289	13.3827	4.70591	6.52529	9.06273	8.29916	12.8325
GANAB	Ganab	ENSMUSG00000071650	2825.36	-0.109101	-1.07856	4.13094e-05	0.00970517	2664.93	2702.02	2678.58	2878.74	2669.07	2919.56	2974.39	2905.44	2979.01	2881.84
ANPEP	Anpep	ENSMUSG00000039062	139.553	-0.671461	-1.59268	4.2974e-05	0.00997311	118.593	118.182	89.5316	85.3698	120.48	182.583	317.975	87.3367	145.588	129.89
ZNF410	Zfp410	ENSMUSG00000042472	583.872	-0.191549	-1.14199	4.36135e-05	0.00999959	600.293	491.076	574.373	545.532	516.389	595.2	618.877	602.954	659.046	634.984
ABI3	Abi3	ENSMUSG00000018381	201.897	0.483436	1.39807	4.50395e-05	0.0100835	147.644	244.458	215.665	257.51	311.997	160.264	209.401	121.727	159.233	191.069
TRIM59	Trim59	ENSMUSG00000034317	289.344	0.46588	1.38116	4.58125e-05	0.0101374	296.891	332.493	329.707	486.535	232.97	300.631	260.72	258.957	202.602	191.932
IL12A	Il12a	ENSMUSG00000027776	24.6944	0.64619	1.56503	5.73112e-05	0.0120884	26.9649	22.4901	35.5808	34.9689	30.7017	29.3911	13.1386	17.7791	18.3748	17.5542
LIFR	Lifr	ENSMUSG00000054263	1256.58	-0.395465	-1.31537	5.79783e-05	0.0120884	1340.87	1194.46	1041.46	1013.95	836.19	1263.9	1310.88	1822.44	1679.73	1061.92
MDFIC	Mdfic	ENSMUSG00000041390	80.926	0.575166	1.48985	6.06361e-05	0.0124076	134.237	114.234	92.158	88.1312	55.7179	85.167	77.7184	49.504	50.8291	61.564
FAM181A	Fam181a	ENSMUSG00000096753	20.2895	0.841166	1.7915	6.35354e-05	0.0127919	11.6392	29.8005	27.2295	44.6262	18.046	17.4336	12.9149	13.9832	12.4212	14.8002
ATF7	Atf7	ENSMUSG00000099083	1080.72	-0.385502	-1.30631	6.39451e-05	0.0127919	920.757	1053.08	887.625	860.351	960.816	1124.9	1610.52	861.224	1021.26	1506.69
PRTN3	Prtn3	ENSMUSG00000057729	23.2718	0.616915	1.53359	6.4561e-05	0.0127919	24.7675	31.2394	28.3252	26.0964	30.5555	16.0335	13.9052	20.3795	15.1384	26.2772
FAM221A	Fam221a	ENSMUSG00000047115	21.6584	0.738709	1.66868	6.52032e-05	0.0127919	15.3693	35.0661	22.6576	39.2137	23.7023	17.474	13.1459	17.0389	12.3506	20.5659
FGD5	Fgd5	ENSMUSG00000034037	208.614	0.314424	1.24351	6.74097e-05	0.0130144	179.461	222.632	218.156	275.242	261.536	206.273	176.846	187.528	163.233	195.238
STAB2	Stab2	ENSMUSG00000035459	22.8369	-0.811762	-1.75535	7.23278e-05	0.0136879	12.9943	12.9762	13.1286	14.9972	27.1174	27.7564	18.2298	18.0457	48.7811	34.342
AMY2B	Amy2a4	ENSMUSG00000096770	13.773	1.06667	2.09459	7.26473e-05	0.0136879	25.6398	15.2969	22.3	15.6573	14.2473	11.2692	11.1841	11.2158	10.9196	0
RPS15A	Rps15a	ENSMUSG00000008683	2986.89	0.211022	1.15751	8.32862e-05	0.0152398	3215.83	2727.78	3566.27	3195.57	3319.59	2952.77	2951.79	2870.48	2439.67	2629.19
HCN3	Hcn3	ENSMUSG00000028051	468.884	0.228137	1.17132	8.51069e-05	0.0152452	541.367	453.075	567.485	502.248	465.757	418.076	397.278	444.782	406.194	492.579
ESPL1	Espl1	ENSMUSG00000058290	50.6819	1.26935	2.41053	8.63566e-05	0.0152452	108.636	97.4836	123.365	19.6385	11.0049	44.535	20.0851	41.9822	17.0958	22.9932
USHBP1	Ushbp1	ENSMUSG00000034911	148.648	0.490882	1.4053	8.67748e-05	0.0152452	148.524	159.157	170.326	169.14	221.472	130.877	95.7032	105.614	91.1217	194.546
FGF3	Fgf3	ENSMUSG00000031074	25.2159	0.717604	1.64445	8.76166e-05	0.0152452	30.4003	45.9721	24.5851	21.4512	35.1551	25.667	21.445	9.00794	18.2228	20.2529
RAB13	Rab13	ENSMUSG00000027935	97.7244	0.366439	1.28917	8.8512e-05	0.0152452	85.301	110.375	98.3361	123.146	133.769	76.9153	91.2681	89.2619	74.2882	94.5843
AIM2	Aim2	ENSMUSG00000037860	48.5985	0.465693	1.38098	8.89236e-05	0.0152452	71.3347	54.8728	56.6425	51.3273	47.4931	47.945	37.0025	49.955	30.9992	38.4132
GPR45	Gpr45	ENSMUSG00000041907	257.394	-0.2759	-1.21075	9.04222e-05	0.0153637	232.382	235.091	236.263	258.475	201.401	237.189	324.192	309.766	248.399	290.778
POMC	Pomc	ENSMUSG00000020660	66.3466	0.666577	1.5873	9.24743e-05	0.0155721	54.3258	66.0569	147.057	80.157	59.3178	53.4343	39.7603	40.3186	50.4534	72.5857
TMEM39A	Tmem39a	ENSMUSG00000002845	228.857	-0.356259	-1.2801	9.39119e-05	0.0155721	206.795	229.44	155.428	217.069	194.927	259.816	247.061	309.142	282.68	186.211
TOB2	Tob2	ENSMUSG00000048546	1048.32	-0.266827	-1.20316	9.41036e-05	0.0155721	992.169	1012.72	881.579	766.115	1105.28	1057.65	1265.75	1087.01	1030.43	1284.55
POU4F1	Pou4f1	ENSMUSG00000048349	31.7907	0.635426	1.5534	0.000106974	0.0173992	41.3313	36.9109	32.5398	25.104	58.4797	24.4512	15.0837	33.5117	25.2015	25.2933
ZMYND15	Zmynd15	ENSMUSG00000040829	18.5453	-0.907199	-1.8754	0.000108811	0.0174006	10.0925	11.6353	10.6828	12.3948	17.2772	12.7523	32.6736	15.4359	15.6231	46.8854
TNNI3K	Tnni3k	ENSMUSG00000040086	7.99062	1.04324	2.06085	0.000111401	0.0175554	12.0597	11.1519	8.00229	11.2083	11.3612	6.05412	8.04081	1.0111	7.11117	3.90561
ECM1	Ecm1	ENSMUSG00000028108	170.555	0.389114	1.30959	0.000111624	0.0175554	153.732	199.865	166.266	221.825	225.372	117.6	146.303	131.197	142.513	200.88
DDX59	Ddx59	ENSMUSG00000026404	143.139	0.275324	1.21027	0.000114929	0.0179271	181.807	166.175	158.46	139.049	139.006	131.464	132.693	138.774	118.119	125.848
TCTEX1D1	Tctex1d1	ENSMUSG00000028523	5.24121	1.41024	2.65781	0.000123277	0.0186516	9.56619	10.1251	5.78017	2.79891	9.67222	4.91538	4.79716	2.38236	0	2.37465
METTL17	Mettl17	ENSMUSG00000004561	691.354	0.218169	1.16326	0.000124411	0.0186516	698.223	777.459	670.439	848.67	723.66	573.022	597.481	626.954	712.574	685.061
TTI2	Tti2	ENSMUSG00000031577	569.817	-0.164855	-1.12105	0.000124475	0.0186516	545.448	513.542	492.768	557.378	577.299	588.236	591.116	584.731	615.698	631.957
NAT10	Nat10	ENSMUSG00000027185	877.186	-0.210259	-1.1569	0.000129381	0.0192296	905.492	788.37	769.232	817.443	785.068	806.578	1086.56	956.093	958.832	898.191
ZBTB16	Zbtb16	ENSMUSG00000066687	1220.89	-0.483896	-1.39852	0.000132659	0.019271	1235.25	987.756	1006.12	1050.03	811.054	871.374	1518.34	1870.21	1889.38	969.382
LIF	Lif	ENSMUSG00000034394	11.4394	1.14544	2.21214	0.000140086	0.0201407	7.60727	6.92042	8.44829	17.8754	41.9725	7.67258	5.98434	5.12575	6.04101	6.74612
BCL6	Bcl6	ENSMUSG00000022508	1129.51	-0.221698	-1.1661	0.000144853	0.0205713	1154	1105.14	1056.56	864.966	1033.8	1205.12	1248.12	1151.97	1383.45	1091.96
HLA-DOB	H2-Ob	ENSMUSG00000041538	8.18593	-1.08143	-2.11614	0.000149537	0.0210792	5.54645	1.60106	5.33394	6.86748	6.36452	16.7992	9.55245	11.0978	13.5473	5.14904
KDR	Kdr	ENSMUSG00000062960	202.269	0.422384	1.34014	0.000152272	0.0213069	179.232	208.545	261.251	292.108	217.33	221.687	177.35	170.989	109.03	185.17
SEMA5B	Sema5b	ENSMUSG00000052133	536.76	0.404742	1.32385	0.000163569	0.0224878	687.993	442.517	643.437	485.389	799.988	343.21	508.03	402.625	546.838	507.571
DLGAP5	Dlgap5	ENSMUSG00000037544	5.46653	-1.28235	-2.43236	0.000163704	0.0224878	2.7596	3.73282	4.57534	1.91577	2.23137	11.9431	4.11424	6.94141	4.51671	11.9348
SLC19A2	Slc19a2	ENSMUSG00000040918	449.786	-0.208529	-1.15551	0.000168862	0.0229532	454.607	411.617	416.987	387.87	414.674	491.758	543.128	482.113	488.405	406.701
DTX3L	Dtx3l	ENSMUSG00000049502	111.413	0.288622	1.22147	0.000179811	0.0242593	126.652	125.799	122.535	117.475	120.516	85.8637	119.787	87.5654	101.891	106.047
TMA16	Tma16	ENSMUSG00000025591	412.754	-0.589022	-1.50423	0.00018743	0.0249071	377.294	370.697	286.446	293.099	320.343	254.584	349.803	812.642	677.845	384.786
FCGBP	Fcgbp	ENSMUSG00000047730	10.3198	1.30553	2.47175	0.000198404	0.0256846	5.25839	9.82838	14.0617	14.425	27.0656	17.4195	5.36365	3.87827	4.06811	1.82972
CPA6	Cpa6	ENSMUSG00000042501	6.74159	1.05743	2.08122	0.00020193	0.0257588	9.48008	10.4288	6.3723	11.0138	8.26426	7.51503	2.91063	2.10756	3.89235	5.43115
MXD1	Mxd1	ENSMUSG00000001156	782.791	-0.1548	-1.11327	0.0002038	0.0257588	779.319	736.026	713.766	749.05	725.733	824.861	903.287	835.634	810.609	749.627
EFS	Efs	ENSMUSG00000022203	285.201	0.320399	1.24868	0.000206134	0.0257588	283.959	312.473	280.619	313.825	392.783	271.973	240.698	250.673	190.932	314.075
LCN2	Lcn2	ENSMUSG00000026822	19.4573	-1.51905	-2.86601	0.000207099	0.0257588	2.93356	9.97311	18.7696	6.136	12.5375	9.06135	95.3518	7.94175	23.4717	8.39716
NARF	Narf	ENSMUSG00000000056	1397.35	-0.129045	-1.09357	0.00021157	0.026144	1366.33	1365.8	1291.56	1295.64	1354.06	1445.14	1429.24	1501.08	1561.37	1363.29
ZHX3	Zhx3	ENSMUSG00000035877	2271.81	-0.147191	-1.10741	0.000224613	0.0273999	2264.52	2156.59	1966.22	2263.41	2129.6	2310.02	2579.92	2229.23	2469.48	2349.08
ZMYND8	Zmynd8	ENSMUSG00000039671	4090.86	-0.115813	-1.08359	0.000233135	0.0280656	3944.44	3961.93	3926.3	3871.99	3929.17	3921.94	4366.4	4331.09	4526.63	4128.66
EVI2B	Evi2b	ENSMUSG00000093938	11.5656	-0.820585	-1.76612	0.000243422	0.028952	4.02947	10.15	6.13865	8.24177	13.0899	19.5295	12.0166	13.0582	15.082	14.3196
IL1R1	Il1r1	ENSMUSG00000026072	165.158	-0.368325	-1.29085	0.000252627	0.0296758	160.783	189.532	120.619	114.124	135.741	167.447	214.876	206.17	199.277	143.012
GLIS2	Glis2	ENSMUSG00000014303	326.676	0.209157	1.15601	0.000280207	0.0327137	330.124	321.121	399.128	359.908	341.596	316.729	314.501	264.046	297.402	322.204
JAKMIP2	Jakmip2	ENSMUSG00000024502	1174.31	-0.266385	-1.20279	0.000304321	0.0350984	1184.11	1151.29	955.554	987.668	1049.07	985.099	1390.15	1154.39	1364.34	1521.42
BCL3	Bcl3	ENSMUSG00000053175	11.3624	0.917028	1.88822	0.000317228	0.0363604	11.36	17.249	16.2537	19.2769	9.82737	6.52823	12.3908	4.22963	3.46592	13.0423
HAS3	Has3	ENSMUSG00000031910	96.4398	-0.298721	-1.23005	0.000319085	0.0363604	91	72.1535	77.5171	104.085	87.9118	107.073	106.868	108.757	113.884	95.1493
QTRT1	Qtrt1	ENSMUSG00000002825	240.224	0.294919	1.22682	0.000324158	0.0367186	223.648	223.945	282.553	262.846	330.223	194.877	236.514	229.126	182.394	236.12
IER5	Ier5	ENSMUSG00000056708	1526.4	0.230893	1.17356	0.000343622	0.0380288	1530.77	1459.07	1818.26	1774.63	1659.14	1613.68	1408.9	1147.24	1312.7	1539.65
CAPG	Capg	ENSMUSG00000056737	33.988	0.536994	1.45095	0.000346369	0.0381006	23.4938	31.4346	48.7096	50.1149	47.0443	26.1893	27.8865	32.5737	22.1946	30.2389
TOR3A	Tor3a	ENSMUSG00000060519	164.3	0.23927	1.1804	0.000352099	0.0382882	186.411	185.152	166.323	163.742	188.062	162.032	134.186	146.958	139.14	170.993
METTL8	Mettl8	ENSMUSG00000041975	262.226	-0.206129	-1.15359	0.000379154	0.0403847	237.27	223.747	256.416	265.149	235.085	264.116	257.779	317.334	272.011	293.355
MYLK3	Mylk3	ENSMUSG00000031698	54.3367	0.660642	1.58079	0.000381095	0.0403847	91.0356	93.3156	31.4005	56.8098	60.8563	46.1414	48.697	40.897	52.7404	21.473
MYL1	Myl1	ENSMUSG00000061816	6.44791	1.10091	2.14489	0.000384111	0.0403847	4.36332	6.02538	15.1293	7.2087	11.1491	5.76715	4.74995	4.30661	2.48878	3.29079
LSG1	Lsg1	ENSMUSG00000022538	384.225	-0.209196	-1.15604	0.000391204	0.0409045	331.704	343.522	361.127	361.231	383.43	381.161	362.464	394.902	442.581	480.131
PIWIL2	Piwil2	ENSMUSG00000033644	38.6816	-0.598418	-1.51406	0.000393904	0.0409617	20.7128	38.5458	39.7729	27.4738	25.1903	52.4398	44.6286	35.4098	74.0027	28.6395
HIF3A	Hif3a	ENSMUSG00000004328	397.128	-0.624916	-1.54212	0.000399354	0.0413028	413.481	360.413	289.457	124.514	375.112	262.545	367.505	669.793	531.365	577.098
MICALL2	Micall2	ENSMUSG00000036718	42.9678	0.430326	1.34754	0.000403962	0.041408	66.6119	37.3065	44.0483	52.0657	47.3865	36.5557	38.5073	38.3693	29.9907	38.8362
MAPK4	Mapk4	ENSMUSG00000024558	1811.08	-0.146405	-1.10681	0.000406752	0.041408	1718.74	1685.92	1758.15	1753.77	1678.66	1772.63	1724.07	1903.95	2072.1	2042.85
PCDHGB8P	Pcdhgb8	ENSMUSG00000103081	132.197	0.305246	1.23563	0.000406899	0.041408	133.604	164.059	148.992	174.284	109.877	122.314	115.852	128.752	121.369	102.869
DYRK3	Dyrk3	ENSMUSG00000016526	218.261	-0.270192	-1.20597	0.000421182	0.0426335	213.35	213.174	191.919	157.481	212.56	218.322	285.768	201.745	239.315	248.974
KMO	Kmo	ENSMUSG00000039783	8.59599	-1.08165	-2.11645	0.000426085	0.0429016	5.55306	13.4027	3.26727	2.07288	4.27807	9.69405	8.45037	22.6336	6.93797	9.67001
SARDH	Sardh	ENSMUSG00000009614	314.949	-0.34508	-1.27022	0.000440049	0.0440744	245.225	276.328	274.964	249.901	338.435	363.669	259.403	422.789	278.681	440.094
BRD7	Brd7	ENSMUSG00000031660	1056.15	-0.189905	-1.14069	0.000460601	0.0456523	1165.83	874.248	921.976	1003.62	969.168	1174.77	1085	1116.37	1210.96	1039.61
COL4A3	Col4a3	ENSMUSG00000079465	33.8566	-0.793073	-1.73276	0.000466104	0.0459583	25.4354	24.3104	25.4707	17.6075	26.8428	21.1668	22.173	32.7284	100.424	42.4065
CCDC141	Ccdc141	ENSMUSG00000044033	517.628	-0.438753	-1.35543	0.000471297	0.0462309	522.086	482.283	407.005	399.267	384.948	400.679	460.621	883.445	767.068	468.878
GNB3	Gnb3	ENSMUSG00000023439	13.4142	1.21357	2.31911	0.00048423	0.0467988	5.22226	17.9478	52.0477	11.7667	7.00075	10.8574	6.52054	10.8101	6.13481	5.83409
ASNSD1	Asnsd1	ENSMUSG00000026095	342.101	0.19501	1.14473	0.000484465	0.0467988	367.572	420.04	356.577	317.847	362.902	335.071	324.558	310.793	330.262	295.386
SSC5D	Ssc5d	ENSMUSG00000035279	100.936	-0.303305	-1.23397	0.000488142	0.0468018	85.1555	73.0329	95.9892	98.3264	99.5602	96.8127	112.525	97.8804	119.662	130.415
AMZ1	Amz1	ENSMUSG00000050022	295.919	0.283493	1.21714	0.00049414	0.0469789	342.459	393.742	311.119	232.024	347.574	298.507	244.742	255.935	266.987	266.098
XRCC6	Xrcc6	ENSMUSG00000022471	363.126	0.212044	1.15833	0.000496204	0.0469789	388.205	368.207	349.092	408.203	435.049	312.581	306.035	362.959	315.716	385.214
FIBIN	Fibin	ENSMUSG00000074971	141.024	-0.276667	-1.21139	0.000526056	0.0495586	116.291	142.45	106.099	114.662	157.61	160.277	149.33	167.293	143.454	152.769
WDR86	Wdr86	ENSMUSG00000055235	80.3728	0.425849	1.34336	0.000534656	0.0499774	71.2642	105.75	94.2708	70.0184	119.035	58.9561	88.4852	59.285	54.5582	82.1053
ZCCHC9	Zcchc9	ENSMUSG00000021621	259.885	0.210401	1.15701	0.000535754	0.0499774	262.642	295.582	298.302	280.47	255.907	252.049	272.077	210.311	247.659	223.846
C11orf80	Gm960	ENSMUSG00000071691	48.0806	0.457368	1.37303	0.000544807	0.0505695	45.2333	46.4402	63.03	62.1204	61.4161	47.1407	49.4914	30.9572	26.8504	48.1261
MMRN2	Mmrn2	ENSMUSG00000041445	80.3193	0.358535	1.28212	0.000553426	0.0508777	85.7754	96.1627	104.076	91.8661	73.4979	81.6524	76.0438	81.0677	47.6464	65.4052
ADPRM	Adprm	ENSMUSG00000020910	226.131	0.220613	1.16523	0.000560333	0.0512651	208.677	265.365	251.81	240.411	250.664	191.681	228.695	207.451	187.812	228.748
TTC21A	Ttc21a	ENSMUSG00000032514	66.0254	0.372002	1.29415	0.000580382	0.052489	63.4141	62.6681	98.2585	76.5838	72.1867	43.6704	59.7261	61.9551	66.3189	55.4725
DLEC1	Dlec1	ENSMUSG00000038060	102.131	-0.499658	-1.41388	0.00058069	0.052489	104.975	65.7773	72.1892	61.1973	118.595	68.3539	111.045	132.555	149.382	137.242
LRCH1	Lrch1	ENSMUSG00000068015	587.856	-0.318395	-1.24694	0.000583066	0.052489	492.342	574.585	538.227	520.612	485.777	948.51	583.328	623.854	623.094	488.23
TEX30	Tex30	ENSMUSG00000026049	75.8214	-0.30828	-1.23823	0.000593662	0.0530394	69.0126	71.1499	69.7867	68.0735	60.4485	95.8478	84.2188	93.9534	74.0865	71.636
SMC4	Smc4	ENSMUSG00000034349	190.785	-0.233094	-1.17535	0.000624487	0.0555268	189.593	173.796	184.372	165.358	162.331	187.959	246.965	214.392	201.615	181.465
MED17	Med17	ENSMUSG00000031935	585.051	-0.158895	-1.11643	0.000627339	0.0555268	507.388	605.142	545.165	547.939	559.229	637.359	568.731	640.665	655.386	583.508
SMYD1	Smyd1	ENSMUSG00000055027	72.71	-0.519816	-1.43377	0.000632491	0.0555363	47.6635	62.2167	53.1518	57.4083	75.7688	101.574	96.1539	125.804	47.8537	59.5042
SGK3	Sgk3	ENSMUSG00000025915	455.557	-0.339693	-1.26549	0.000647963	0.056563	347.406	454.045	397.793	375.947	434.821	397.884	426.071	708.245	593.234	420.122
FGFRL1	Fgfrl1	ENSMUSG00000008090	308.388	0.368606	1.29111	0.000659004	0.0572642	343.607	361.741	396.987	391.431	244.41	358.149	321.034	240.024	206.982	219.52
MASP2	Masp2	ENSMUSG00000028979	10.6262	-1.01115	-2.01551	0.00067197	0.0581254	9.54851	3.54514	17.3355	3.88932	3.38211	11.7157	18.5393	7.97899	13.6256	16.7017
DYNLT1	Dynlt1f	ENSMUSG00000095677	228.741	0.227023	1.17042	0.000684404	0.0586676	208.166	234.947	229.253	292.358	271.104	197.565	213.098	219.145	209.271	212.508
CGNL1	Cgnl1	ENSMUSG00000032232	745.806	0.140562	1.10233	0.000697587	0.0590003	753.491	710.676	800.456	833.412	813.226	744.357	698.894	711.308	676.845	715.396
PKD1L3	Pkd1l3	ENSMUSG00000048827	27.322	0.659892	1.57996	0.000714572	0.0597457	34.8429	23.9945	44.7215	15.9861	47.434	19.2141	32.2003	15.0831	22.4257	17.3181
PCDHA2	Pcdha2	ENSMUSG00000104148	168.905	-0.364422	-1.28737	0.000719265	0.0597457	185.847	141.262	126.506	189.765	95.1415	170.143	208.917	194.972	204.807	171.69
B3GALT6	B3galt6	ENSMUSG00000050796	317.492	0.17953	1.13251	0.000739761	0.0599049	332.413	336.964	387.199	316.828	313.034	285.926	284.956	306.656	303.618	307.326
CTU2	Ctu2	ENSMUSG00000049482	422.591	0.27812	1.21261	0.000752177	0.0601724	471.587	437.182	504.37	400.969	500.783	288.454	409.176	409.101	329.982	474.31
TIMELESS	Timeless	ENSMUSG00000039994	138.443	0.383831	1.3048	0.000755356	0.0601724	148.108	112.636	165.346	180.163	176.408	121.44	150.431	147.33	99.9473	82.6174
DNAH17	Dnah17	ENSMUSG00000033987	49.2991	-0.495707	-1.41001	0.000755712	0.0601724	34.048	28.0788	54.6196	45.4641	41.8724	54.569	63.9858	78.3699	34.9439	57.0391
DDIT4	Ddit4	ENSMUSG00000020108	1526.18	-0.318533	-1.24706	0.00077381	0.0613567	1431.33	1389.9	1235.62	907.788	1827.05	1492.79	1677.74	1592.16	1734.17	1973.27
GBP6	Gbp4	ENSMUSG00000079363	33.0718	0.581679	1.49659	0.000777232	0.0613723	53.6239	43.3677	31.6844	50.0809	19.7753	18.9004	37.899	27.6214	24.185	23.5803
TTLL6	Ttll6	ENSMUSG00000038756	22.9553	0.613251	1.5297	0.000781071	0.0613939	27.8617	17.073	28.6419	23.8566	41.2968	24.6498	12.1128	20.9349	12.8827	20.2429
KATNA1	Katna1	ENSMUSG00000019794	243.641	-0.189266	-1.14018	0.000783958	0.0613939	219.827	232.365	210.873	262.097	213.629	271.265	251.109	251.038	259.692	264.516
CENPF	Cenpf	ENSMUSG00000026605	31.1777	1.08032	2.11451	0.000801442	0.0619747	87.2805	91.3142	13.2917	14.955	11.1071	15.5307	21.2748	19.6373	17.4246	19.961
CHD2	Chd2	ENSMUSG00000078671	1959.42	-0.156875	-1.11487	0.000809412	0.0619747	1855.81	1965.44	1912.93	1918.94	1611.4	1965.39	2165.28	2230.24	2085.74	1883.07
STK32A	Stk32a	ENSMUSG00000039954	339.085	-0.170374	-1.12535	0.000809425	0.0619747	296.426	335.685	294.088	336.383	332.746	348.251	338.817	390.352	353.262	364.839
DVL2	Dvl2	ENSMUSG00000020888	601.55	-0.167003	-1.12272	0.000810914	0.0619747	599.008	500.477	592.813	557.87	583.11	586.133	644.974	622.141	616.565	712.406
CMTM3	Cmtm3	ENSMUSG00000031875	217.517	-0.449438	-1.36551	0.000815264	0.0620579	195.422	197.203	145.324	128.129	253.068	206.682	157.189	342.5	264.713	284.94
TRIP10	Trip10	ENSMUSG00000019487	152.781	0.307427	1.2375	0.00082234	0.0620997	163.874	156.265	143.615	163.949	217.783	112.565	174.363	125.989	127.658	141.744
ATP6V0A4	Atp6v0a4	ENSMUSG00000038600	8.19893	-1.3192	-2.49528	0.000845117	0.0631998	5.3139	3.06419	4.54596	3.89459	4.28297	28.4995	0.765611	6.06791	18.2609	7.29366
TDRD6	Tdrd6	ENSMUSG00000040140	41.4585	1.02634	2.03686	0.000846871	0.0631998	61.4842	20.5952	10.0564	88.9183	100.011	14.6595	19.1112	20.0652	40.0761	39.608
RND1	Rnd1	ENSMUSG00000054855	534.971	0.194407	1.14425	0.000856631	0.0635078	517.081	621.871	519.331	590.54	606.239	508.606	525.607	485.883	423.258	551.297
PTPDC1	Ptpdc1	ENSMUSG00000038042	985.697	-0.204747	-1.15248	0.000864656	0.0635252	984.302	969.829	885.72	886.269	853.695	921.475	939.19	1210.71	1213.11	992.67
CLIP3	Clip3	ENSMUSG00000013921	12627.1	-0.141144	-1.10278	0.000867921	0.0635252	12782.3	11831.8	10578	12570.5	12287.6	12163.5	13382.8	12897.6	13825	13952.3
RBBP8	Rbbp8	ENSMUSG00000041238	97.3045	0.374599	1.29648	0.000889954	0.0641831	121.808	138.114	102.443	121.267	67.3978	89.0783	91.5436	86.7217	83.9431	70.7293
TNFAIP2	Tnfaip2	ENSMUSG00000021281	29.9784	0.529782	1.44371	0.000891715	0.0641831	26.5459	24.6231	28.3815	47.3138	51.238	29.0226	25.5633	22.8388	20.6381	23.6187
SEMA7A	Sema7a	ENSMUSG00000038264	4195.58	0.126027	1.09128	0.000918743	0.065287	4150.49	4210.44	4266.44	4525.38	4740.53	4086.76	3848.83	3970.44	3808.18	4348.25
OAS2	Oas2	ENSMUSG00000032690	19.1732	-0.682683	-1.60512	0.00092617	0.065287	13.6317	8.68523	19.3544	10.9749	20.3837	28.6965	14.3787	35.4615	15.8492	24.3158
GPR17	Gpr17	ENSMUSG00000052229	1590.77	-0.175683	-1.1295	0.00092631	0.065287	1476.56	1494.14	1524.9	1488.7	1485.78	1607.59	1508.8	1717.13	2045.6	1558.53
CDHR4	Cdhr4	ENSMUSG00000032595	51.7876	0.402669	1.32195	0.00092973	0.065287	58.3257	59.1244	46.8883	56.6995	73.0507	38.0456	39.0485	45.0455	38.3727	63.2756
CMC4	Cmc4	ENSMUSG00000090110	117.912	-0.253134	-1.19179	0.000951389	0.0656458	108.735	125.568	109.708	89.9637	103.31	141.255	125.077	122.267	136.507	116.731
CCDC190	Ccdc190	ENSMUSG00000070532	271.892	0.340382	1.26609	0.000955537	0.0656458	263.061	325.745	338.345	339.199	252.904	322.551	259.779	180.589	180.515	256.228
TMCO5A	Tmco5	ENSMUSG00000027355	16.57	0.675483	1.59713	0.000988375	0.0671311	23.432	10.5875	25.557	16.3609	26.1204	11.0356	8.95734	13.5078	18.582	11.5592
CAPSL	Capsl	ENSMUSG00000039676	29.517	0.438976	1.35564	0.000991586	0.0671311	33.6689	39.5125	29.6	28.6206	38.3812	24.3106	21.9417	29.0038	22.1488	27.9821
SOX21	Sox21	ENSMUSG00000061517	182.117	0.351845	1.27619	0.00100408	0.0675183	198.869	231.396	207.267	214.703	169.384	202.202	185.97	109.717	118.627	183.031
GRAP2	Grap2	ENSMUSG00000042351	9.33797	-0.836294	-1.78546	0.0010175	0.0678101	3.274	9.99352	5.71	5.78676	7.89051	11.5496	7.42656	15.9666	16.8283	8.95396
NET1	Net1	ENSMUSG00000021215	750.106	-0.278695	-1.2131	0.00101884	0.0678101	835.262	767.417	599.147	553.844	633.485	738.54	780.377	996.929	909.757	686.297
RHOU	Rhou	ENSMUSG00000039960	1367.22	-0.25634	-1.19444	0.00101911	0.0678101	1264.39	1331.16	1113.02	968.246	1552.91	1261.71	1373.59	1621.36	1592.97	1592.9
TRIM56	Trim56	ENSMUSG00000043279	271.71	0.306097	1.23636	0.00102622	0.0680455	317.694	359.211	328.473	293.985	203.691	272.549	259.697	224.472	260.764	196.567
KCP	Kcp	ENSMUSG00000059022	64.7812	-0.602391	-1.51823	0.00104599	0.0690278	36.8408	35.8123	58.6998	39.3986	87.3684	78.9566	40.7525	71.1438	76.0004	122.839
FLT3LG	Flt3l	ENSMUSG00000110206	133.533	0.313539	1.24275	0.00104829	0.0690278	133.619	126.601	143.542	149.953	185.854	96.3084	117.283	111.142	112.347	158.683
FCGR1A	Fcgr1	ENSMUSG00000015947	62.4052	0.424389	1.342	0.00106294	0.0694889	87.3133	76.4744	57.3951	80.26	56.9035	79.8362	53.8719	43.4911	43.0037	45.5026
MRPS35	Mrps35	ENSMUSG00000040112	460.806	0.261584	1.19879	0.00106319	0.0694889	382.208	484.784	528.283	462.299	657.103	429.253	435.073	442.209	372.437	414.408
B3GALT5	B3galt5	ENSMUSG00000074892	1615.81	-0.239831	-1.18085	0.00106625	0.0694889	1486.83	1690.93	1326.62	1412.34	1491.81	1479.3	1574.19	2181.19	1964.4	1550.49
GCKR	Gckr	ENSMUSG00000059434	18.2078	0.690027	1.61331	0.00107832	0.0697971	20.3814	19.749	14.7718	21.5001	34.4684	21.8655	7.82774	9.74137	16.627	15.1456
PPFIA1	Ppfia1	ENSMUSG00000037519	1426.83	-0.269943	-1.20576	0.00109263	0.0699648	1374.48	999.46	1577.83	1334.45	1183.19	1526.1	1983.39	1353.14	1472.75	1463.52
MRPS5	Mrps5	ENSMUSG00000027374	1163.09	-0.16685	-1.1226	0.00109561	0.0699648	1253.44	1047.88	1024.96	1033.53	1119.46	1239.66	1207.14	1109.47	1215.54	1379.8
ITIH5	Itih5	ENSMUSG00000025780	1128.09	-0.141031	-1.10269	0.00110372	0.0700129	1052.7	1082.91	1070.11	1139.45	1020.17	1128.44	1101.24	1339.79	1181.63	1164.46
FSTL3	Fstl3	ENSMUSG00000020325	29.0386	0.477454	1.39228	0.00111861	0.0704874	32.38	28.5286	35.1339	33.7651	39.0661	18.6249	20.5805	30.738	18.2208	33.3486
DHRS4	Dhrs4	ENSMUSG00000022210	192.028	0.214924	1.16064	0.00113255	0.0711299	196.301	194.427	221.943	207.094	212.401	185.252	168.944	149.416	177.928	206.573
GLIS1	Glis1	ENSMUSG00000034762	16.3187	0.788685	1.7275	0.00114669	0.0717812	8.92131	32.5502	11.3388	35.2651	18.1166	14.3729	12.6979	7.71266	10.857	11.3541
NFKBIA	Nfkbia	ENSMUSG00000021025	696.275	-0.312684	-1.24202	0.00115474	0.0720484	665.029	714.063	558.124	412.009	755.225	687.376	828.979	638.99	886.915	816.041
HSPA1A	Hspa1a	ENSMUSG00000091971	561.58	-0.584149	-1.49915	0.001168	0.0724008	396.032	555.202	358.525	410.833	526.697	1008.33	1141.65	323.349	459.099	436.087
KCNE2	Kcne2	ENSMUSG00000039672	89.515	0.498905	1.41314	0.00117521	0.0726112	117.177	119.123	133.697	70.3116	84.1813	66.776	83.4085	69.9952	38.7169	111.764
COL23A1	Col23a1	ENSMUSG00000063564	401.119	-0.214784	-1.16053	0.00118942	0.073251	373.621	319.185	367.982	406.88	388.52	361.765	439.348	404.003	434.269	515.612
FNDC1	Fndc1	ENSMUSG00000071984	133.77	-0.399587	-1.31913	0.00120466	0.0739505	184.911	105.369	100.507	104.67	83.6441	186.449	166.604	119.114	138.956	147.476
GLYCTK	Glyctk	ENSMUSG00000020258	106.583	-0.259275	-1.19688	0.00121962	0.074389	95.5866	85.5704	113.444	91.7074	98.8516	114.943	106.004	139.02	104.009	116.697
NOP58	Nop58	ENSMUSG00000026020	954.872	0.181836	1.13433	0.00123891	0.0753243	973.663	946.359	1118.32	956.811	1078.63	1067.09	864.122	801.47	866.659	875.589
MBD2	Mbd2	ENSMUSG00000024513	701.767	-0.166907	-1.12265	0.00124358	0.0753671	696.128	668.673	677.223	627.693	635.375	812.993	771.98	767.686	741.061	618.859
SMIM3	Smim3	ENSMUSG00000038059	218.597	-0.425918	-1.34343	0.00128258	0.0767759	201.229	190.251	130.801	129.87	280.354	208.968	183.584	319.131	280.966	260.819
CBLN3	Cbln3	ENSMUSG00000040380	4327.15	-0.167265	-1.12293	0.00128296	0.0767759	3763.81	4320.86	3788.64	4676.93	3832.99	4325.01	4786.19	5085.01	4284.61	4407.5
SREBF1	Srebf1	ENSMUSG00000020538	1521.47	0.161349	1.11833	0.00129663	0.0773508	1414.3	1624.9	1621.45	1606	1765.68	1459.94	1340.85	1400.36	1347.33	1633.86
FXYD3	Fxyd3	ENSMUSG00000057092	74.0644	0.456486	1.3722	0.00134895	0.0799388	60.5722	78.3026	97.0386	113.238	79.2972	51.6243	75.5799	34.6324	78.1267	72.2314
TMEM126A	Tmem126a	ENSMUSG00000030615	333.178	0.163049	1.11965	0.00135192	0.0799388	340.299	354.48	365.771	322.124	376.241	347.081	315.963	295.911	308.688	305.22
COMMD1	Commd1	ENSMUSG00000051355	319.026	0.190043	1.1408	0.00136817	0.0803591	288.838	370.087	353.402	318.547	369.382	307.414	311.922	266.667	306.495	297.509
NEMP2	Nemp2	ENSMUSG00000043015	158.938	-0.275786	-1.21065	0.0014435	0.0830572	124.813	112.232	155.945	171.533	154.456	140.32	173.63	190.378	176.467	189.602
C11orf65	4930550C14Rik	ENSMUSG00000005131	5.47228	1.08285	2.11822	0.00144925	0.0830572	3.53896	9.39294	4.94034	12.7301	6.60354	2.78454	2.11757	2.1118	5.56541	4.93761
ZFP36L2	Zfp36l2	ENSMUSG00000045817	528.86	0.203617	1.15158	0.00145185	0.0830572	559.225	553.597	580.484	654.9	483.016	521.618	565.931	469.046	426.943	473.837
MITD1	Mitd1	ENSMUSG00000026088	129.428	-0.217536	-1.16275	0.0014877	0.084398	118.872	106.645	117.798	138.421	117.025	139.147	137.773	133.34	145.343	139.915
UPK1B	Upk1b	ENSMUSG00000049436	12.9144	0.982629	1.97606	0.00150049	0.084398	11.9726	29.3042	10.3865	6.51301	27.0164	4.84626	11.2392	9.55468	15.3285	2.98258
ST6GALNAC3	St6galnac3	ENSMUSG00000052544	312.275	-0.323472	-1.25134	0.00150567	0.084398	277.118	237.675	285.741	217.751	368.678	332.759	306.646	473.573	283.28	339.528
PLN	Pln	ENSMUSG00000038583	31.7711	0.494949	1.40927	0.00150668	0.084398	35.9452	24.0428	42.3283	52.457	32.3035	27.1073	18.1984	24.7546	25.5456	35.0283
PLEKHG2	Plekhg2	ENSMUSG00000037552	188.603	-0.312094	-1.24151	0.0015079	0.084398	170.96	144.079	156.31	136.85	233.734	187.818	211.316	247.042	169.645	228.273
GPR35	Gpr35	ENSMUSG00000026271	13.3695	-1.28239	-2.43242	0.00151799	0.084711	7.29824	11.4912	4.03749	6.19035	7.03815	1.63474	8.53853	19.8067	6.99332	60.6666
TTC8	Ttc8	ENSMUSG00000021013	549.573	0.215598	1.16119	0.00153068	0.0848727	604.944	509.217	514.993	564.21	761.496	525.936	515.976	502.226	493.148	503.58
CRB3	Crb3	ENSMUSG00000044279	12.8893	0.766912	1.70162	0.00154088	0.0849367	16.8386	17.7543	10.286	8.7451	27.7555	6.28851	7.56829	12.9407	8.68848	12.0272
ZCWPW2	Zcwpw2	ENSMUSG00000032443	13.7784	0.612743	1.52916	0.0015443	0.0849367	15.7492	19.6177	14.4157	13.7499	20.5912	13.4906	13.5685	7.56341	8.56891	10.4685
WDR3	Wdr3	ENSMUSG00000033285	549.604	-0.240091	-1.18107	0.0015868	0.086524	549.676	472.832	576.686	473.055	446.427	574.884	679.356	462.223	565.41	695.489
CEP95	Cep95	ENSMUSG00000018372	298.55	-0.24467	-1.18482	0.00161601	0.0873656	313.029	217.02	270.395	288.149	277.71	308.472	409.684	305.273	304.386	291.377
ZBTB22	Zbtb22	ENSMUSG00000051390	650.909	0.18714	1.1385	0.00162232	0.0874582	727.222	601.538	647.628	731.302	757.659	558.192	570.621	643.022	568.84	703.062
SMPD3	Smpd3	ENSMUSG00000031906	1990.58	-0.12262	-1.08871	0.00165031	0.0884658	1820.04	1882.22	1902.31	1909.79	2015.5	1990.14	1885.44	2172.1	2234.11	2094.19
ARHGAP36	Arhgap36	ENSMUSG00000036198	219.224	0.311361	1.24088	0.00169041	0.0903612	327.239	184.18	186.619	261.29	256.147	171.941	183.993	209.271	185.712	225.844
NHLRC4	Nhlrc4	ENSMUSG00000090113	16.9687	0.817947	1.7629	0.00170387	0.0907818	36.9176	16.9162	8.59877	25.9286	20.0512	7.22203	7.30628	20.2305	9.7164	16.799
AKAP9	Akap9	ENSMUSG00000040407	3054.38	-0.169894	-1.12498	0.00170865	0.0907818	2864.99	2967.46	3376.29	2717.25	2448.36	3115.21	3443.5	3398.91	3176.2	3035.63
HIST1H2BH	Hist1h2br	ENSMUSG00000069303	7.72164	-1.46712	-2.7647	0.00171466	0.0907818	9.83231	0	0	8.09131	2.53955	18.0154	15.8261	13.3069	6.99514	2.60971
CFAP53	Cfap53	ENSMUSG00000035394	10.7722	0.777529	1.71419	0.00172263	0.0907818	24.8472	12.1187	8.49794	9.32914	12.6073	11.5073	7.00721	5.36616	5.39917	11.0419
HKDC1	Hkdc1	ENSMUSG00000020080	182.512	-0.444952	-1.36127	0.00174127	0.0912846	149.196	126.518	127.842	158.713	209.906	133.803	134.094	296.596	264.97	223.48
HAUS4	Haus4	ENSMUSG00000022177	64.6386	0.369053	1.2915	0.00175223	0.0916069	62.5064	56.8109	74.7878	80.1083	88.7551	50.1257	67.0733	41.5804	51.9051	72.7333
GGA3	Gga3	ENSMUSG00000020740	2394.58	-0.143651	-1.1047	0.0017653	0.0916962	2133.98	2015.56	2309.19	2304.37	2614.19	2593.6	2567.73	2472.93	2446.51	2487.74
RAB27A	Rab27a	ENSMUSG00000032202	212.596	-0.182619	-1.13494	0.00178962	0.0922942	200.528	187.688	213.913	210.05	184.042	210.933	226.541	215.031	251.176	226.056
IRAK2	Irak2	ENSMUSG00000060477	449.595	-0.190801	-1.1414	0.00179937	0.0925462	403.649	427.672	400.08	423.709	442.9	468.59	464.954	389.278	522.62	552.497
PPP1R3A	Ppp1r3a	ENSMUSG00000042717	5.45544	-1.23112	-2.34749	0.00183122	0.0939303	3.14012	7.24207	0	4.25027	1.75236	16.6467	5.15113	5.12433	5.04977	6.1977
MID1	Mid1	ENSMUSG00000035299	1166.17	-0.755997	-1.6888	0.00188096	0.0956698	690.649	640.517	581.489	595.627	1828.7	1899.67	1735.57	729.536	1050.77	1909.19
EFHD1	Efhd1	ENSMUSG00000026255	553.689	-0.164453	-1.12074	0.00189875	0.0956698	509.623	600.409	486.375	492.834	521.436	651.625	553.285	610.013	556.305	554.988
SRGAP1	Srgap1	ENSMUSG00000020121	992.635	-0.166898	-1.12264	0.00190361	0.0956698	969.141	949.281	881.58	1014.59	861.609	1038.5	1070.51	1171.89	1086.52	882.741
RAD9B	Rad9b	ENSMUSG00000038569	100.698	0.242267	1.18285	0.00190535	0.0956698	97.0651	117.985	105.899	122.613	102.503	90.1681	100.699	81.5739	92.6021	95.8757
HEBP2	Hebp2	ENSMUSG00000019853	97.9913	0.343875	1.26916	0.00191706	0.0960045	104.813	90.604	96.0558	113.502	142.062	72.6123	118.125	75.8639	69.8353	96.4387
GRK2	Grk2	ENSMUSG00000024858	6107.85	0.145379	1.10602	0.00193027	0.0960957	6067.08	6462.04	5864.3	6512.86	7170.1	5880.16	6263.48	5216.91	5539.3	6102.23
NME9	Nme9	ENSMUSG00000046242	10.5479	0.846833	1.79855	0.00193389	0.0960957	21.9155	14.3378	13.0091	11.0508	8.01653	6.34318	8.57998	2.82694	4.16256	15.2365
MCF2	Mcf2	ENSMUSG00000031139	186.51	-0.215603	-1.16119	0.00193403	0.0960957	181.059	190.642	168.229	183.599	140.302	227.048	200.536	199.029	181.445	193.209
CLEC10A	Mgl2	ENSMUSG00000040950	12.1459	-0.666183	-1.58687	0.00194697	0.0961661	3.78529	12.5586	10.7388	11.6862	8.30259	17.6094	13.8101	12.4429	13.4868	17.0382
TTYH3	Ttyh3	ENSMUSG00000036565	6670.54	-0.113968	-1.0822	0.00195061	0.0961661	6007.06	6479.48	6262.2	6164.37	7122.62	6639.93	6787.43	6926.27	7215.14	7100.93
KANK4	Kank4	ENSMUSG00000035407	215.165	0.205321	1.15294	0.00196997	0.09662	228.707	259.364	192.925	216.712	254.622	192.39	209.705	217.43	194.016	185.779
ARSJ	Arsj	ENSMUSG00000046561	49.1666	-0.361631	-1.28488	0.00198582	0.097147	47.0058	48.7772	34.1636	43.4725	41.7321	45.3421	61.3111	59.6476	67.8808	42.333
S100A6	S100a6	ENSMUSG00000001025	174.275	0.241209	1.18198	0.00203182	0.0991426	198.882	170.108	227.823	151.505	195.962	175.092	137.834	166.913	158.277	160.359
PKP2	Pkp2	ENSMUSG00000041957	243.11	-0.290621	-1.22317	0.0020989	0.101634	223.112	228.008	204.997	196.543	240.689	200.964	215.747	295.926	360.396	264.722
NEMP1	Nemp1	ENSMUSG00000040195	161.988	-0.295484	-1.2273	0.00212256	0.102453	115.199	153.284	184.369	151.642	122.672	167.214	177.902	159.12	156.416	232.058
FBXW10	Fbxw10	ENSMUSG00000090173	21.6917	0.487308	1.40183	0.00212831	0.102453	19.1828	27.5417	23.1171	34.0455	23.241	15.1869	22.9684	15.9991	16.237	19.3973
RIN3	Rin3	ENSMUSG00000044456	85.7108	-0.373925	-1.29587	0.00213719	0.102453	64.1318	60.0236	63.1395	72.0097	114.055	77.5857	100.93	84.2287	120.001	101.004
TMC3	Tmc3	ENSMUSG00000038540	40.7777	-0.595489	-1.51099	0.00213736	0.102453	29.8958	42.5776	16.9981	34.451	37.0601	44.8851	32.332	92.9792	31.9723	44.6256
ZNF12	Zfp12	ENSMUSG00000029587	902.563	-0.122144	-1.08835	0.00215205	0.102898	874.078	883.299	867.597	882.625	813.83	873.186	1029.08	906.723	958.843	936.37
MKS1	Mks1	ENSMUSG00000034121	139.828	0.21111	1.15758	0.00222358	0.105787	137.245	135.062	148.555	168.461	161.058	117.039	134.452	136.236	126.142	134.029
MKX	Mkx	ENSMUSG00000061013	308.306	-0.201027	-1.14952	0.00223625	0.106035	330.728	260.076	267.296	320.917	256.059	314.972	339.827	374.734	319.267	299.183
PRRG4	Prrg4	ENSMUSG00000027171	20.8948	-0.577139	-1.49189	0.00226844	0.107117	17.1837	17.1905	18.8264	19.5095	10.9676	35.1596	28.9007	23.592	11.7465	25.8717
TMEM254	Tmem254a	ENSMUSG00000072676	166.244	-0.293232	-1.22538	0.00230788	0.108009	124.558	148.044	123.933	195.512	155.58	235.867	186.884	158.251	160.595	173.213
SLU7	Slu7	ENSMUSG00000020409	1392.79	0.145945	1.10646	0.00231191	0.108009	1528.13	1467.92	1382.08	1397.5	1538.36	1359.45	1189.79	1462.65	1403.27	1198.7
LRP5	Lrp5	ENSMUSG00000024913	312.214	-0.237409	-1.17887	0.0023157	0.108009	264.977	305.433	266.544	264.416	330.451	318.692	290.694	351.353	294.785	434.792
HIGD1A	Higd1a	ENSMUSG00000038412	1634.36	0.19361	1.14362	0.00232361	0.108113	1869.75	1947.87	1744.77	1371.34	1785.66	1696.77	1503.47	1627.44	1394.42	1402.07
GPT2	Gpt2	ENSMUSG00000031700	1849.21	-0.206193	-1.15364	0.00235045	0.109095	1645.46	1863.81	1482	1552.03	2042.49	1783.69	1724.63	2154.32	2009.75	2233.86
ZFAND2B	Zfand2b	ENSMUSG00000026197	326.552	0.262274	1.19937	0.00235987	0.109266	321.152	351.761	303.183	336.82	467.587	317.36	256.493	303.608	251.717	355.839
ZBTB8B	Zbtb8b	ENSMUSG00000048485	105.395	0.264579	1.20129	0.00240159	0.110281	113.547	102.995	92.6011	129.964	135.957	96.4076	100.533	88.1845	85.5116	108.251
MIS18BP1	Mis18bp1	ENSMUSG00000047534	13.153	-0.753302	-1.68565	0.00241877	0.110281	9.08699	6.76549	16.0841	12.2111	5.56298	20.267	26.2373	10.6379	10.0768	14.6005
CDC42EP1	Cdc42ep1	ENSMUSG00000049521	604.656	0.296769	1.22839	0.00243036	0.110281	516.956	643.376	631.287	716.098	825.372	633.107	558.499	448.77	401.208	671.886
LGI4	Lgi4	ENSMUSG00000036560	896.85	0.191422	1.14189	0.00243081	0.110281	850.316	926.47	949.344	973.269	1081.39	940.038	943.444	822.443	689.021	792.758
SFRP1	Sfrp1	ENSMUSG00000031548	233.543	0.234635	1.17661	0.00243397	0.110281	247.019	226.222	335.827	242.477	211.133	211.397	217.564	216.222	217.221	210.348
PDCD5	Pdcd5	ENSMUSG00000030417	470.766	0.138935	1.10109	0.00243974	0.110281	450.669	508.072	487.505	538.727	483.178	434.875	444.177	439.861	439.925	480.672
STARD8	Stard8	ENSMUSG00000031216	668.161	-0.219106	-1.16401	0.00247308	0.111259	570.346	564.973	743.581	628.347	580.226	796.177	634.693	810.855	766.954	585.461
UBA7	Uba7	ENSMUSG00000032596	85.9221	0.460944	1.37644	0.002486	0.111577	59.4805	99.962	111.818	105.066	120.223	65.7754	112.338	53.4381	45.9933	85.1261
ZFP36	Zfp36	ENSMUSG00000044786	117.527	-0.254874	-1.19323	0.00249558	0.111743	110.186	105.275	92.0446	102.894	125.475	102.52	121.545	141.958	148.456	124.916
DCLRE1B	Dclre1b	ENSMUSG00000027845	216.95	-0.303376	-1.23403	0.00250654	0.11197	211.686	239.514	202.123	163.91	153.257	206.842	210.026	324.499	252.046	205.595
GFY	Gfy	ENSMUSG00000095276	9.99495	-0.769591	-1.70479	0.00252828	0.112677	4.90141	7.47268	6.62726	8.2409	9.47332	11.8642	8.9454	9.70056	7.68536	25.0385
DCAF17	Dcaf17	ENSMUSG00000041966	383.422	-0.369386	-1.2918	0.00257231	0.114105	383.617	296.629	382.168	322.647	285.363	342.425	448.377	523.607	597.108	252.283
TREML2	Treml2	ENSMUSG00000071068	7.52691	-0.807681	-1.7504	0.00259101	0.114667	3.84611	2.93538	5.73997	7.85839	6.83306	5.85833	9.7455	13.6345	9.73957	9.07834
RIPK4	Ripk4	ENSMUSG00000005251	23.2497	-0.447641	-1.36381	0.00260783	0.115144	16.8581	27.411	17.8445	18.0327	18.2727	24.9121	24.2243	29.1527	28.629	27.1602
TMEM53	Tmem53	ENSMUSG00000048772	43.8817	0.364288	1.28725	0.0026198	0.115267	45.0417	60.1905	39.3591	46.2291	55.9346	35.1333	31.5969	34.1947	43.1976	47.9396
FBXO34	Fbxo34	ENSMUSG00000037536	1252.23	-0.130677	-1.09481	0.00262272	0.115267	1259.37	1174.15	1148.36	1120.3	1275.02	1317.16	1199.48	1358.17	1425.06	1245.21
DMKN	Dmkn	ENSMUSG00000060962	38.6974	0.422942	1.34066	0.00263715	0.115357	40.0496	39.6508	54.8074	38.3237	48.5966	38.3154	23.6014	30.9517	24.6795	47.9981
PPEF2	Ppef2	ENSMUSG00000029410	36.2181	-0.681534	-1.60384	0.00264297	0.115357	12.6465	41.61	28.6171	13.5497	43.8558	43.6004	26.7879	31.787	57.5301	62.1969
LSR	Lsr	ENSMUSG00000001247	159.332	0.337935	1.26395	0.00271482	0.116884	125.736	158.045	164.911	199.803	240.957	154.269	130.249	115.437	121.605	182.307
ATP2A1	Atp2a1	ENSMUSG00000030730	29.5931	-0.52831	-1.44224	0.00271593	0.116884	23.9983	34.3147	16.575	14.2903	33.2335	40.4173	35.3335	28.9625	24.7144	44.0911
MAML3	Maml3	ENSMUSG00000061143	359.858	-0.231238	-1.17384	0.00272164	0.116884	320.012	322.006	337.471	365.609	310.547	387.625	389.572	405.236	478.118	282.383
TERT	Tert	ENSMUSG00000021611	45.2676	0.534664	1.4486	0.00272964	0.116884	41.9469	79.0564	49.8419	72.2921	26.2037	34.2452	35.9789	35.2797	54.2135	23.6173
SLC10A3	Slc10a3	ENSMUSG00000032806	61.4346	-0.30558	-1.23592	0.00273526	0.116884	45.9682	54.5491	48.3685	66.1049	59.7575	68.7699	75.9938	56.9819	61.0769	76.7755
JUN	Jun	ENSMUSG00000052684	1481.94	-0.153046	-1.11191	0.00275336	0.116884	1429.28	1422.34	1381.7	1347.21	1436.77	1704.25	1777.65	1345.57	1509.11	1465.49
PCDHA11	Pcdha11	ENSMUSG00000007440	177.936	0.289506	1.22222	0.00276418	0.116884	221.365	181.685	208.012	192.287	175.086	174.241	200.118	181.124	136.484	108.953
CD163	Cd163	ENSMUSG00000008845	49.1643	-0.345044	-1.27019	0.00276475	0.116884	41.122	46.1556	49.8634	32.6945	46.4958	52.367	54.0098	59.0757	68.2481	41.6113
HBB	Hbb-bt	ENSMUSG00000073940	508.112	0.28738	1.22042	0.00276651	0.116884	453.194	625.692	604.327	419.534	689.742	499.577	499.309	335.152	487.2	467.389
SLC26A8	Slc26a8	ENSMUSG00000036196	91.1816	-0.409448	-1.32818	0.00277008	0.116884	83.8123	64.5512	104.461	54.5301	84.429	65.1661	95.4934	116.636	98.1968	144.54
AGMO	Agmo	ENSMUSG00000050103	112.398	-0.391901	-1.31212	0.00281982	0.118719	110.271	126.614	98.5444	89.0815	61.2281	99.8156	140.855	93.8266	126.179	177.564
ACTN2	Actn2	ENSMUSG00000052374	442.354	-0.203707	-1.15165	0.0028402	0.119051	318.722	418.715	398.5	417.709	502.375	490.149	446.273	470.107	458.41	502.581
RFX2	Rfx2	ENSMUSG00000024206	104.117	0.274222	1.20934	0.00290843	0.121272	117.072	104.234	115.37	110.705	122.134	118.348	92.1503	75.8973	74.7838	110.476
SOCS1	Socs1	ENSMUSG00000038037	23.5355	0.480558	1.39528	0.00291232	0.121272	23.8191	26.1429	31.4881	29.4931	26.1619	17.9892	14.2733	13.3196	23.1026	29.5657
CLN8	Cln8	ENSMUSG00000026317	718.522	0.293561	1.22566	0.00292068	0.121341	981.925	885.121	778.579	800.242	512.621	624.415	759.236	679.635	656.3	507.147
MAPKBP1	Mapkbp1	ENSMUSG00000033902	1971.47	-0.162193	-1.11899	0.00293309	0.121341	2016.25	1759.64	1797.37	1989.11	1740.69	1896.15	2310.93	2171.6	2237.68	1795.31
CARMIL1	Carmil1	ENSMUSG00000021338	612.444	-0.15177	-1.11093	0.00295494	0.121352	508.534	591.433	630.537	576.823	596.199	611.101	652.62	722.589	631.623	602.984
ZBTB8A	Zbtb8a	ENSMUSG00000028807	140.799	-0.220092	-1.16481	0.00295506	0.121352	122.067	127.54	130.626	124.588	145.466	156.331	125.743	154.166	143.537	177.93
AFF1	Aff1	ENSMUSG00000029313	785.323	-0.279829	-1.21405	0.00297425	0.121459	841.427	812.229	624.141	698.452	571.211	691.671	859.251	1052.66	1023.68	678.499
ARHGEF18	Arhgef18	ENSMUSG00000004568	1677.64	-0.0905035	-1.06474	0.00298821	0.121606	1645.29	1638.81	1548.95	1671.96	1620.41	1660.02	1750.93	1705.2	1720.55	1814.25
CALCRL	Calcrl	ENSMUSG00000059588	123.303	-0.406147	-1.32514	0.0030103	0.122145	98.2774	147.966	130.379	79.7466	74.9126	154.948	185.556	145.611	125.432	90.2027
KY	Ky	ENSMUSG00000035606	116.79	-0.434194	-1.35116	0.00302081	0.12231	83.731	104.769	85.1995	105.345	116.23	80.357	92.6064	222.708	131.754	145.203
KCNH8	Kcnh8	ENSMUSG00000035580	24.7287	-0.433934	-1.35091	0.00303112	0.122468	18.171	24.3781	20.1999	23.7817	18.7133	25.5397	31.3718	36.1332	24.2903	24.7083
RGS9BP	Rgs9bp	ENSMUSG00000056043	11.3162	-0.706948	-1.63235	0.00306986	0.123756	9.05791	10.2517	10.0719	9.14505	4.62337	12.1375	6.10284	13.2714	19.3732	19.1273
ABCA17P	Abca17	ENSMUSG00000035435	18.8014	0.535479	1.44942	0.00307635	0.123756	18.6388	14.5939	22.9394	27.9713	25.3073	20.0649	10.6134	19.2808	16.8206	11.7838
KRT8	Krt8	ENSMUSG00000049382	20.8904	0.569333	1.48384	0.00308253	0.123756	18.4172	20.0829	39.3917	17.8772	28.9405	9.90359	18.981	14.9854	17.2937	23.0304
OAF	Oaf	ENSMUSG00000032014	171.575	0.343163	1.26853	0.0030992	0.123886	138.739	263.429	203.783	171.907	182.421	198.864	167.301	136.17	108.189	144.952
TNFAIP3	Tnfaip3	ENSMUSG00000019850	128.021	0.227525	1.17082	0.0031032	0.123886	132.104	145.399	153.262	147.611	111.78	133.638	123.191	113.708	111.817	107.697
MAP7	Map7	ENSMUSG00000019996	2590.13	-0.169485	-1.12466	0.00310528	0.123886	2658.07	2543.12	2391.2	2546.94	2052.62	2439.89	2646.82	3065.99	2983.33	2573.28
LLGL2	Llgl2	ENSMUSG00000020782	49.2186	0.684871	1.60756	0.00312313	0.124078	26.9663	33.42	80.2295	50.1595	110.823	33.7708	23.4017	68.4954	27.3442	37.576
NKX2-8	Nkx2-9	ENSMUSG00000058669	24.1162	0.500724	1.41492	0.00315117	0.124671	21.3655	27.8654	29.524	31.3711	30.9873	21.3016	18.5645	9.01158	22.0586	29.1122
GDNF	Gdnf	ENSMUSG00000022144	22.0416	-0.554658	-1.46882	0.00319563	0.125646	9.01164	15.2333	26.1395	15.2132	23.6353	22.2183	34.1898	21.2167	20.3731	33.1857
ANXA2	Anxa2	ENSMUSG00000032231	292.677	0.252467	1.19124	0.00320875	0.125734	292.476	300.118	332.097	311.899	354.362	306.206	295.194	195.235	221.679	317.504
SLC40A1	Slc40a1	ENSMUSG00000025993	152.3	0.217824	1.16298	0.00323012	0.125734	157.477	153.029	181.894	175.431	151.05	156.3	119.138	162.735	136.575	129.369
SGK1	Sgk1	ENSMUSG00000019970	3945.49	-0.417138	-1.33528	0.00323018	0.125734	4120.22	4597.31	2787.56	1403.23	3986.8	4434.22	4309.69	4666.49	4451.68	4697.71
TRIB3	Trib3	ENSMUSG00000032715	17.1189	-0.668774	-1.58972	0.003237	0.125734	8.36189	14.4406	14.104	16.7452	11.8572	16.9128	14.6886	18.1122	12.6619	43.3049
FAM78A	Fam78a	ENSMUSG00000050592	203.882	-0.248647	-1.18809	0.00324081	0.125734	155.328	198.869	194.263	146.829	236.06	208.605	210.589	224.881	208.246	255.149
GKAP1	Gkap1	ENSMUSG00000021552	382.677	-0.14192	-1.10337	0.00324103	0.125734	361.231	346.966	382.86	362.303	364.337	426.381	366.967	405.043	431.883	378.794
HIP1	Hip1	ENSMUSG00000039959	1856.82	-0.144549	-1.10538	0.0032441	0.125734	1769.64	1885.34	1656.59	1795.41	1711.87	1792.35	1749.16	2116.59	2190.06	1901.19
HYAL2	Hyal2	ENSMUSG00000010047	194.033	-0.311688	-1.24116	0.00325509	0.125903	184.853	148.334	144.453	154.919	232.088	282.164	166.046	222.549	180.521	224.402
CCDC130	Ccdc130	ENSMUSG00000004994	216.341	-0.355965	-1.27984	0.00330508	0.127319	177.601	166.59	164.596	191.256	245.377	183.365	171.229	325.875	324.463	213.056
LRRC6	Lrrc6	ENSMUSG00000022375	81.8686	0.263157	1.2001	0.00332892	0.127721	110.588	73.4123	89.8762	86.6633	86.0454	74.0811	73.4274	83.9184	67.9358	72.7378
IRF8	Irf8	ENSMUSG00000041515	88.0902	0.251814	1.1907	0.00339279	0.12913	86.2362	89.7097	109.892	104.17	88.94	89.0542	66.0344	82.6666	79.1806	85.0181
CCDC17	Ccdc17	ENSMUSG00000034035	26.765	-0.469936	-1.38505	0.00341314	0.129201	19.2913	35.9602	15.2328	21.7881	20.2992	27.8137	29.9001	35.4227	24.53	37.4121
PCSK7	Pcsk7	ENSMUSG00000035382	696.07	-0.157972	-1.11572	0.00341504	0.129201	682.938	604.627	661.301	608.783	730.676	692.686	714.742	663.065	831.874	770.011
RTP4	Rtp4	ENSMUSG00000033355	32.3281	0.47952	1.39428	0.00342311	0.129225	26.2777	20.3621	50.211	41.3727	49.8215	22.6278	32.5266	26.0456	28.9995	25.0366
PDYN	Pdyn	ENSMUSG00000027400	590.02	0.174531	1.1286	0.00342924	0.129225	577.477	591.065	680.809	603.855	675.011	599.83	532.013	485.235	512.44	642.466
IGFBP4	Igfbp4	ENSMUSG00000017493	1369.85	0.173389	1.1277	0.00344136	0.129249	1277.09	1333.62	1574.84	1404.59	1669.42	1343.01	1203.12	1238.67	1185.84	1468.29
ANO2	Ano2	ENSMUSG00000038115	90.7415	-0.499553	-1.41378	0.00344348	0.129249	55.6316	68.721	71.0044	53.7145	126.747	92.4414	71.0825	165.535	74.5429	127.996
PHACTR3	Phactr3	ENSMUSG00000027525	3069.36	-0.209204	-1.15605	0.00345891	0.129449	2692.37	2981.62	2586.46	2565.58	3409.09	2765.59	2811.47	3731.26	3668.44	3481.74
AUTS2	Auts2	ENSMUSG00000029673	2225.25	-0.131157	-1.09517	0.00346241	0.129449	2148.34	1952.39	1999.88	2400.82	2119.19	2251.3	2536.66	2235.37	2370.32	2238.21
KIF26A	Kif26a	ENSMUSG00000021294	191.889	0.211941	1.15825	0.00350274	0.1299	197.18	163.076	205.381	233.959	229.948	181.342	182.923	158.196	174.473	192.41
CERKL	Cerkl	ENSMUSG00000075256	59.4671	-0.424124	-1.34176	0.00350339	0.1299	67.0663	61.0984	33.3016	56.949	35.5633	83.4641	51.1968	87.7352	58.2557	60.0402
BUB1B	Bub1b	ENSMUSG00000040084	90.1138	0.369155	1.2916	0.00351542	0.1299	72.9377	73.0498	94.3895	150.688	120.342	72.8729	79.9203	64.7545	89.1182	83.0659
MYH11	Myh11	ENSMUSG00000018830	267.56	0.372149	1.29428	0.00352702	0.129939	247.906	288.684	266.072	254.908	451.817	187.725	219.88	230.257	178.23	350.115
TTR	Ttr	ENSMUSG00000061808	16621.9	0.393153	1.31326	0.00356017	0.130539	17942.8	20836.8	21385.1	12177.5	22021.9	10136.1	17460.9	12857	9691.23	21709.1
VPS39	Vps39	ENSMUSG00000027291	2138.52	-0.0921547	-1.06596	0.00357388	0.13079	2138.79	2069.67	1961.1	2069.15	2112.11	2076.89	2293.87	2255.35	2158.03	2250.27
PDZRN4	Pdzrn4	ENSMUSG00000036218	164.36	0.225	1.16878	0.0036	0.131493	210.451	175.281	167.639	172.337	159.806	155.772	155.164	139.732	181.493	125.924
LHFPL6	Lhfp	ENSMUSG00000048332	877.606	-0.108654	-1.07822	0.00363186	0.132028	807.516	851.066	836.29	864.592	863.223	967.704	865.974	885.336	956.779	877.58
TCHH	Tchh	ENSMUSG00000052415	189.355	0.223431	1.16751	0.0037503	0.134912	214.274	183.552	216.431	236.415	169.348	167.688	191.199	199.272	168.424	146.946
BCOR	Bcor	ENSMUSG00000040363	853.159	0.151036	1.11037	0.00376992	0.135361	867.23	835.049	908.118	957.164	921.375	927.692	791.846	714.072	855.83	753.213
OR4D1	Olfr464	ENSMUSG00000060787	5.25058	-0.923378	-1.89655	0.00377934	0.135444	4.50312	3.91515	4.83151	2.75158	1.86037	10.1595	8.18756	7.51361	4.90614	3.87726
HLA-DMB	H2-DMb2	ENSMUSG00000037548	8.3183	-0.763341	-1.69742	0.00381199	0.136357	5.94125	9.99608	6.03767	4.03063	4.83695	6.99895	11.08	9.03936	17.1459	8.07634
NCF4	Ncf4	ENSMUSG00000071715	10.3761	0.806399	1.74884	0.0038209	0.13642	7.94501	15.8376	11.0114	22.2565	9.78467	15.7062	4.43463	3.6756	7.58468	5.52426
C9orf24	1110017D15Rik	ENSMUSG00000028441	27.1029	0.47585	1.39074	0.00383927	0.136752	31.008	35.1937	21.8017	34.3788	34.66	21.782	27.4892	12.8556	18.8732	32.9863
ARR3	Arr3	ENSMUSG00000060890	14.2819	-0.563221	-1.47756	0.00384634	0.136752	11.0839	13.6343	12.1947	8.81863	11.3533	14.9961	23.5383	20.3609	11.0507	15.788
PAUPAR	Paupar	ENSMUSG00000102424	5.64734	-0.96533	-1.95251	0.00385223	0.136752	2.03333	5.15432	4.06993	6.13004	1.81188	4.07296	13.1852	9.16334	6.15863	4.69368
GPX8	Gpx8	ENSMUSG00000021760	87.7255	0.269667	1.20553	0.0038791	0.137211	79.197	112.788	91.6812	103.073	92.9675	97.0916	69.0117	67.3734	85.6322	78.4405
DOCK8	Dock8	ENSMUSG00000052085	107.661	0.368069	1.29062	0.00389635	0.137565	175.18	133.902	80.2474	128.458	91.5195	108.993	88.6499	109.274	89.472	70.9185
CASP9	Casp9	ENSMUSG00000028914	596.785	0.120845	1.08737	0.00392678	0.137947	587.603	601.684	605.685	685.198	628.801	573.958	600.12	565.71	553.985	565.103
CELA1	Cela1	ENSMUSG00000023031	39.3761	0.442393	1.35886	0.00392787	0.137947	52.6939	44.4129	25.0482	46.4666	57.9178	38.7993	22.6977	30.5975	31.5066	43.6205
STXBP3	Stxbp3	ENSMUSG00000027882	470.08	-0.219351	-1.16421	0.00393476	0.137947	431.052	482.669	423.143	430.765	404.069	406.245	454.846	635.209	570.273	462.528
BTBD17	Btbd17	ENSMUSG00000000202	483.015	0.176761	1.13034	0.00394341	0.137947	470.039	493.597	545.286	542.481	511.67	472.929	468.091	448.74	361.589	515.734
CCNO	Ccno	ENSMUSG00000042417	23.3541	0.470876	1.38595	0.00399604	0.138767	30.8955	17.3653	31.2614	24.9177	31.0619	20.377	17.2447	25.6871	13.0624	21.6679
HARBI1	Harbi1	ENSMUSG00000027243	118.255	0.23461	1.17659	0.00402319	0.139456	110.221	154.293	117.875	142.518	114.694	110.482	121.348	105.193	109.082	96.8374
DMRTA1	Dmrta1	ENSMUSG00000043753	8.85296	-0.881347	-1.84209	0.00407359	0.139929	8.20754	7.1099	9.19054	2.06663	4.56771	9.14339	6.08526	22.3412	14.1823	5.63519
KNL1	Knl1	ENSMUSG00000027326	7.55207	-1.32461	-2.50465	0.00410013	0.140567	6.18813	3.88157	2.72444	5.84557	0	38.0761	6.9779	5.39545	3.25376	3.17772
ANKEF1	Ankef1	ENSMUSG00000074771	21.9292	0.510286	1.42433	0.00410696	0.140567	40.6163	19.034	22.7328	18.5261	28.1832	21.8765	17.0459	17.2457	12.9085	21.1234
CCDC151	Ccdc151	ENSMUSG00000039632	132.214	0.221392	1.16586	0.00416416	0.142269	146.477	150.134	138.648	127.718	148.273	116.784	124.254	97.0909	127.148	145.617
NUDT17	Nudt17	ENSMUSG00000028100	116.858	0.33582	1.26209	0.00417203	0.142283	136.968	91.3459	118.606	122.399	182.696	95.2444	101.593	82.6516	98.927	138.147
TRIM40	Trim40	ENSMUSG00000073399	6.56328	-0.998408	-1.99779	0.00418004	0.142301	5.13511	4.06174	2.40207	0.825865	8.78645	18.9371	6.71224	5.66917	5.62988	7.47325
GCNT2	Gcnt2	ENSMUSG00000021360	597.27	-0.137319	-1.09986	0.00418769	0.142307	562.718	615.943	568.292	599.839	498.407	639.146	631.247	626.503	656.556	574.053
SLC25A20	Slc25a20	ENSMUSG00000032602	242.965	0.192657	1.14287	0.00419989	0.142467	211.262	249.476	280.873	262.968	291.286	238.689	234.636	209.221	205.696	245.54
PRKCD	Prkcd	ENSMUSG00000021948	1593.96	-0.322286	-1.25031	0.00425459	0.14381	1410.56	1670.86	879.912	1313.89	1808.08	1865.6	1811.89	2011.51	1206.86	1960.44
NEXN	Nexn	ENSMUSG00000039103	215.752	-0.295558	-1.22736	0.00430843	0.145	131.303	203.411	221.543	250.291	162.771	257.643	244.246	277.602	209.093	199.619
TMEM19	Tmem19	ENSMUSG00000069520	751.125	-0.134052	-1.09737	0.00430943	0.145	753.834	693.171	745.751	619.443	768.73	780.685	763.715	834.084	797.237	754.598
ZNF566	Zfp566	ENSMUSG00000078768	75.8211	-0.382642	-1.30373	0.0043213	0.145034	48.6245	49.3094	105.823	53.7711	74.5237	66.8774	92.9174	91.9785	94.0942	80.2912
KCNA5	Kcna5	ENSMUSG00000045534	180.226	-0.284196	-1.21773	0.00440402	0.147494	160.992	180.594	137.427	141.011	192.5	138.86	170.976	242.104	216.957	220.842
KSR1	Ksr1	ENSMUSG00000018334	1435.17	-0.142311	-1.10367	0.0044101	0.147494	1538.7	1169.26	1317.83	1406.82	1390.37	1446.68	1421.94	1499.94	1623.98	1536.19
AGTR2	Agtr2	ENSMUSG00000068122	29.3303	0.699079	1.62347	0.00445559	0.148494	18.9095	93.597	22.3304	26.6569	24.8069	21.4761	20.3786	28.695	12.876	23.5771
KLRG2	Klrg2	ENSMUSG00000071537	18.7873	-0.527028	-1.44096	0.0044705	0.14873	10.8088	14.3596	15.3737	12.7219	23.193	15.2614	31.3522	17.4875	25.2398	22.0755
TDP2	Tdp2	ENSMUSG00000035958	392.323	-0.136112	-1.09894	0.00449385	0.149047	376.639	386.742	404.996	373.812	328.822	402.677	418.769	410.219	406.879	413.674
NDUFAF1	Ndufaf1	ENSMUSG00000027305	366.3	0.164994	1.12116	0.00450245	0.149047	351.269	400.576	377.687	421.378	385.616	360.831	351.933	285.46	353.042	375.212
SAXO2	Saxo2	ENSMUSG00000038570	74.2859	0.295677	1.22746	0.00451515	0.149173	88.3105	69.5107	82.9123	92.0121	75.1375	49.9551	57.7037	82.7509	64.3904	80.1754
RMND1	Rmnd1	ENSMUSG00000019763	693.275	-0.196135	-1.14562	0.00455681	0.149835	754.066	620.303	605.034	633.817	617.787	586.41	716.121	775.897	889.887	733.431
PASK	Pask	ENSMUSG00000026274	113.555	-0.335094	-1.26146	0.00456582	0.149835	103.537	81.7049	100.974	95.2713	119.325	89.7063	109.297	112.418	130.931	192.387
GREB1	Greb1	ENSMUSG00000036523	88.6474	0.333288	1.25988	0.0045736	0.149835	112.397	135.828	90.2494	86.5948	69.279	60.0244	78.9679	87.9682	91.202	73.9632
MERTK	Mertk	ENSMUSG00000014361	1020.31	-0.213862	-1.15979	0.00457552	0.149835	924.355	1003.58	832.48	863.582	1100.06	829.073	1083.37	1286.9	1204.28	1075.44
KLF4	Klf4	ENSMUSG00000003032	178.52	0.200626	1.1492	0.00458245	0.149835	194.662	193.971	166.689	198.505	200.67	198.898	164.369	142.667	150.348	174.423
WASF2	Wasf2	ENSMUSG00000028868	656.703	-0.179168	-1.13223	0.00464046	0.150789	548.168	621.528	684.05	592.573	633.274	592.716	644.396	837.434	697.537	715.356
IGHM	Ighm	ENSMUSG00000076617	522.25	0.242872	1.18335	0.00464451	0.150789	513.254	574.252	532.535	478.657	731.81	419.424	519.1	466.071	397.405	589.99
CPNE2	Cpne2	ENSMUSG00000034361	538.079	0.138111	1.10046	0.00464526	0.150789	585.435	530.705	548.636	548.762	604.703	510.602	528.695	458.439	495.308	569.509
SMC3	Smc3	ENSMUSG00000024974	1408.16	-0.168132	-1.1236	0.00465585	0.150789	1391.33	1395.65	1386.31	1409.92	1048.47	1520.64	1634.77	1448.31	1515.15	1331.04
ITPR2	Itpr2	ENSMUSG00000030287	648.208	-0.164536	-1.12081	0.00466193	0.150789	614.934	638.341	648.385	637.055	517.303	672.952	687.959	759.482	723.272	582.394
S100A3	S100a3	ENSMUSG00000001021	6.85704	-0.822669	-1.76868	0.00466416	0.150789	9.25346	2.2609	3.1184	3.4618	7.29563	7.72379	8.54348	6.79388	8.74902	11.3701
VIPR2	Vipr2	ENSMUSG00000011171	134.031	-0.275967	-1.21081	0.00467156	0.150789	127.308	111.434	98.0147	112.271	156.997	138.634	144.371	143.918	119.365	187.995
FAM166B	Fam166b	ENSMUSG00000042788	24.4654	0.650429	1.56964	0.00468006	0.150789	19.5198	45.1798	21.1091	27.5862	34.0974	16.1684	14.2482	7.55891	40.0234	19.1626
PDE6B	Pde6b	ENSMUSG00000029491	7.16451	0.730917	1.65969	0.0047345	0.151935	8.03817	10.1156	9.89387	7.65958	8.78705	7.52019	5.4825	4.87788	5.85566	3.41458
SMCO3	Smco3	ENSMUSG00000043298	199.315	-0.20114	-1.14961	0.00475551	0.152352	182.634	228.776	153.306	166.192	196.157	222.497	203.4	220.242	206.816	213.13
USP54	Usp54	ENSMUSG00000034235	2603.62	-0.143168	-1.10433	0.00477188	0.15262	2546.69	2603.69	2245.29	2406.52	2570.17	2477.64	2539.9	3162.97	2861.75	2621.57
SESN1	Sesn1	ENSMUSG00000038332	1687.31	-0.104613	-1.07521	0.00480672	0.153219	1618.65	1744.85	1581.89	1560.14	1625	1664.41	1746.8	1810.19	1872	1649.16
FKBP5	Fkbp5	ENSMUSG00000024222	1290.06	-0.447952	-1.3641	0.00487975	0.155028	954.27	962.796	894.03	782.515	1863.02	840.099	1052.72	1965.17	1836.63	1749.37
TANC1	Tanc1	ENSMUSG00000035168	1503.41	-0.11831	-1.08546	0.00495237	0.156551	1408.88	1408.99	1433.07	1559.11	1399.21	1462.97	1552.64	1610.66	1737.93	1460.67
PON3	Pon3	ENSMUSG00000029759	43.2707	0.481822	1.39651	0.00497445	0.156988	59.0835	65.0874	40.4235	63.6531	24.4174	41.8072	42.2507	39.2698	35.0625	21.6517
GNPAT	Gnpat	ENSMUSG00000031985	1461.8	0.0891968	1.06378	0.00503703	0.1587	1478.64	1512.11	1424.79	1597.51	1521.63	1382.43	1393.86	1450.43	1442.81	1413.79
VPS45	Vps45	ENSMUSG00000015747	708.559	0.199484	1.14829	0.00508381	0.159382	811.596	776.817	626.251	718.239	854.589	615.833	655.856	640.43	569.47	816.504
POU4F2	Pou4f2	ENSMUSG00000031688	19.5436	-0.497103	-1.41138	0.00509421	0.159417	15.9643	17.3334	18.3454	11.0505	18.2452	16.004	23.2633	34.9662	20.9733	19.2906
PAPPA	Pappa	ENSMUSG00000028370	85.4785	-0.415929	-1.33416	0.00523333	0.161149	69.768	95.8153	64.5762	97.9181	38.3329	88.3508	123.524	91.9191	117.468	67.1125
SULF1	Sulf1	ENSMUSG00000016918	694.748	0.166354	1.12222	0.00531855	0.163302	756.566	774.091	858.469	678.663	606.054	631.829	707.906	640.617	663.959	629.322
PXN	Pxn	ENSMUSG00000029528	1576.19	-0.119038	-1.08601	0.0053204	0.163302	1454.27	1450.44	1421.27	1530.28	1699.13	1499.09	1677.83	1656.04	1690.45	1683.12
FAM162A	Fam162a	ENSMUSG00000003955	403.604	0.203491	1.15148	0.00535152	0.163993	387.25	407.645	484.958	380.052	500.283	429.507	356.137	316.017	353.359	420.829
AHNAK	Ahnak	ENSMUSG00000069833	1185.61	-0.134182	-1.09747	0.00540411	0.165072	1152.94	1193.42	1024.8	1258.91	1023.87	1166.88	1299.42	1315.71	1208.47	1211.69
SLC28A3	Slc28a3	ENSMUSG00000021553	5.72534	0.928448	1.90323	0.00541608	0.165118	10.6164	7.02483	7.94372	2.02876	9.94476	1.00501	3.98627	6.00034	4.99472	3.70862
WDR91	Wdr91	ENSMUSG00000058486	528.757	0.161783	1.11867	0.00545776	0.165384	554.647	521.887	515.281	581.604	617.428	475.208	425.999	539.438	493.684	562.397
TRAF3IP3	Traf3ip3	ENSMUSG00000037318	15.5595	0.633651	1.55149	0.00548662	0.165976	13.0887	7.48499	20.6574	23.0481	31.4047	14.2673	12.236	10.1243	13.923	9.36075
ARID5B	Arid5b	ENSMUSG00000019947	1384.13	-0.250153	-1.18933	0.00549913	0.165976	1591.62	1576.84	1055.55	1096.75	1001.66	1421.57	1635.79	1514.46	1669.4	1277.67
RAB38	Rab38	ENSMUSG00000030559	8.92621	0.74576	1.67686	0.00551539	0.166073	16.1186	15.453	10.1655	5.19686	8.9167	7.1925	9.22798	4.09555	9.17541	3.72002
MIS18A	Mis18a	ENSMUSG00000022978	88.233	0.230113	1.17293	0.00557505	0.167604	92.2489	100.929	82.1217	99.6841	101.232	95.3296	84.0922	77.1643	73.9972	75.5308
AGAP1	Agap1	ENSMUSG00000055013	4291.59	-0.0836668	-1.05971	0.00564785	0.169311	4292.69	4395.2	4068.7	3955.6	4124.33	4334.9	4341.13	4575.64	4278.3	4549.39
SIAH2	Siah2	ENSMUSG00000036432	385.381	-0.175335	-1.12923	0.00564963	0.169311	326.934	369.336	320.722	382.481	410.649	413.506	464.83	356.628	382.568	426.158
IDO1	Ido1	ENSMUSG00000031551	28.2086	-0.400712	-1.32016	0.00567813	0.169898	18.7815	24.0307	23.8467	30.1075	24.9377	29.1759	23.7551	36.5575	28.9817	41.9117
EMILIN1	Emilin1	ENSMUSG00000029163	89.6813	0.471335	1.38639	0.00569861	0.170243	78.3897	106.442	65.171	72.2698	201.268	65.0355	64.5079	64.3439	90.2533	89.1316
RAB40B	Rab40b	ENSMUSG00000025170	483.462	-0.146377	-1.10679	0.005719	0.170367	471.37	441.152	528.377	415.755	438.187	491.863	508.338	469.825	552.777	516.979
TM2D3	Tm2d3	ENSMUSG00000078681	653.108	0.214752	1.1605	0.00572805	0.170367	619.144	688.927	716.075	648.922	834.895	676.514	581.04	536.262	488.704	740.598
BTLA	Btla	ENSMUSG00000052013	11.6922	0.604794	1.52076	0.00572962	0.170367	17.4105	14.849	16.6382	10.9919	10.8488	6.90677	12.7862	9.79626	11.5802	5.11427
SPDEF	Spdef	ENSMUSG00000024215	7.37738	0.923429	1.89662	0.00575399	0.170482	3.79213	7.90979	7.32496	11.3476	17.2074	1.92604	2.44418	7.45265	8.56006	5.80895
SIX2	Six2	ENSMUSG00000024134	12.8417	0.573542	1.48817	0.0057583	0.170482	11.8823	9.06013	21.2036	18.7982	15.9036	11.8093	10.9473	8.23568	9.61673	10.9605
P3H2	P3h2	ENSMUSG00000038168	67.9594	0.268056	1.20418	0.00577418	0.170482	75.3607	87.3858	73.3046	57.1142	77.8166	57.2596	75.3028	58.3512	59.1633	58.5346
PTGFR	Ptgfr	ENSMUSG00000028036	27.6449	0.483152	1.39779	0.00577829	0.170482	38.1255	51.1005	24.2098	32.1479	17.3465	18.0764	23.5127	24.2408	22.177	25.5116
PSD4	Psd4	ENSMUSG00000026979	28.1521	0.710197	1.63603	0.00578915	0.170538	18.7006	15.3027	61.9982	21.2092	60.0042	30.3819	21.7486	11.5541	14.4447	26.1766
TMC8	Tmc8	ENSMUSG00000050106	9.68994	0.791025	1.7303	0.00580284	0.170677	25.5358	6.32232	18.6389	5.05262	9.0088	5.3713	6.20187	6.32434	7.2566	7.18684
DZIP1L	Dzip1l	ENSMUSG00000037784	596.676	-0.186323	-1.13786	0.00581254	0.170698	607.7	605.119	497.593	563.797	517.065	571.72	576.222	752.608	714.094	560.842
DOC2A	Doc2a	ENSMUSG00000052301	705.053	-0.213868	-1.15979	0.00582951	0.170933	598.012	592.817	626.241	664.914	780.813	592.661	657.895	871.692	855.514	809.973
KIF18A	Kif18a	ENSMUSG00000027115	20.3399	-0.476646	-1.3915	0.00584488	0.17112	18.2363	16.8798	15.4594	21.8182	11.9471	19.5112	15.9435	25.362	24.2156	34.0254
PANK2	Pank2	ENSMUSG00000037514	1085.63	0.149404	1.10911	0.00588836	0.172128	1108.64	1221.02	1192.13	1109.3	1076.68	1069.78	943.685	1013.61	1212.16	909.297
ING3	Ing3	ENSMUSG00000029670	433.753	-0.289818	-1.22249	0.00595331	0.17376	359.389	511.37	328.939	444.004	308.4	467.066	473.596	587.54	528.799	328.426
HELZ2	Helz2	ENSMUSG00000027580	222.878	-0.187368	-1.13868	0.00596395	0.173804	211.347	216.723	183.247	226.005	204.759	249.126	281.83	210.515	209.753	235.472
MYO1C	Myo1c	ENSMUSG00000017774	579.77	-0.153383	-1.11217	0.0060161	0.174788	523.909	531.99	547.744	524.73	615.665	637.8	590.431	603.88	524.751	696.803
ZBED5	Zbed5	ENSMUSG00000034173	120.72	-0.201596	-1.14997	0.00603034	0.174923	101.737	98.6321	111.612	125.702	123.886	134.17	128.146	129.639	116.777	136.897
PRKAB1	Prkab1	ENSMUSG00000029513	303.423	0.228401	1.17154	0.00603911	0.174923	295.301	294.745	304.812	342.211	399.555	224.962	247.769	308.721	271.717	344.435
IL16	Il16	ENSMUSG00000001741	996.832	-0.158974	-1.11649	0.00607656	0.1752	852.804	966.709	883.889	1024.87	980.012	1014.25	1087.8	886.411	1051.98	1219.59
CCDC107	Ccdc107	ENSMUSG00000028461	408.85	0.276298	1.21108	0.00609899	0.1752	318.339	478.019	386.488	532.972	524.942	333.805	383.486	378.306	285.092	467.05
HPF1	Hpf1	ENSMUSG00000038005	769.736	0.117916	1.08517	0.00610392	0.1752	745.808	825.021	871.376	764.933	799.483	786.212	691.284	731.665	714.917	766.661
RRAS2	Rras2	ENSMUSG00000055723	225.238	-0.220358	-1.16502	0.00612688	0.175594	214.266	224.672	196.902	217.652	186.163	230.053	248.603	283.557	272.471	178.036
CEP104	Cep104	ENSMUSG00000039523	1268.19	-0.0910646	-1.06516	0.00614346	0.175805	1184.06	1245.05	1239.58	1272.63	1200.08	1345.65	1374.68	1307.46	1266.64	1246.12
MFSD13B	Mfsd13b	ENSMUSG00000030877	5.92859	-0.943649	-1.92339	0.00624987	0.178313	0.816212	3.30926	6.52693	3.33992	6.59427	9.94407	5.09469	11.8517	8.43423	3.3746
RAB35	Rab35	ENSMUSG00000029518	1842.63	0.099414	1.07134	0.00629839	0.179429	1853.78	1889.18	1933.1	1843.02	2011.08	1830.23	1737.54	1642.37	1769.93	1916.12
CCDC89	Ccdc89	ENSMUSG00000044362	18.9197	0.440918	1.35747	0.00634931	0.179863	19.1538	28.299	22.0178	20.8605	18.6252	16.2395	17.2156	16.172	16.3366	14.2774
TIMM17B	Timm17b	ENSMUSG00000031158	297.398	0.411766	1.33031	0.00641041	0.180973	262.441	288.823	330.257	259.34	556.844	232.192	228.327	225.73	174.435	415.589
EAF2	Eaf2	ENSMUSG00000022838	11.2797	0.559326	1.47358	0.00646648	0.181768	13.3847	12.4216	13.3742	11.9334	15.7325	7.74586	11.6773	7.10939	9.87398	9.54382
RASD1	Rasd1	ENSMUSG00000049892	325.7	-0.225867	-1.16948	0.00651101	0.182427	310.722	329.998	238.366	251.703	370.171	312.07	323.089	338.461	367.73	414.692
POLN	Poln	ENSMUSG00000045102	12.1691	-0.781956	-1.71946	0.0065241	0.182427	6.08436	6.74818	11.283	3.18063	17.3916	7.52573	17.0828	17.0225	9.48836	25.8836
VWCE	Vwce	ENSMUSG00000043789	10.155	-0.644864	-1.56359	0.0065328	0.182427	10.6529	4.08435	7.18953	7.98643	8.6124	18.1964	13.6797	8.95562	8.18169	14.0109
ORMDL2	Ormdl2	ENSMUSG00000025353	85.7504	0.322824	1.25078	0.00653783	0.182427	83.3232	113.113	98.0821	109.484	73.1118	90.2786	80.8976	45.8758	74.9539	88.3845
CWH43	Cwh43	ENSMUSG00000029154	44.0702	-0.467396	-1.38261	0.0066457	0.184794	48.8348	22.2027	43.7465	23.399	46.7383	55.2348	46.1267	72.9206	50.0653	31.4331
ABI3BP	Abi3bp	ENSMUSG00000035258	302.884	-0.241098	-1.18189	0.00665181	0.184794	308.772	266.377	282.417	325.549	205.323	293.841	341.023	365.795	381.667	258.075
SDHAF2	Sdhaf2	ENSMUSG00000024668	804.166	0.105654	1.07598	0.00668442	0.185429	778.213	903.731	811.646	812.987	861.326	748.965	769.224	786.658	766.082	802.829
PARP4	Parp4	ENSMUSG00000054509	258.992	-0.341542	-1.26711	0.0067598	0.186942	192.352	193.903	211.41	299.727	242.723	222.978	207.324	292.178	267.546	459.779
UIMC1	Uimc1	ENSMUSG00000025878	377.773	0.172063	1.12667	0.00677695	0.186942	380.251	403.367	342.822	419.196	455.748	345.488	379.495	318.823	329.06	403.478
SLC29A3	Slc29a3	ENSMUSG00000020100	507.745	-0.190725	-1.14134	0.00677825	0.186942	444.758	579.573	413.886	505.565	428.257	486.893	498.786	598.81	611.019	509.899
NOS3	Nos3	ENSMUSG00000028978	234.893	0.244045	1.18431	0.00680208	0.187182	192.825	208.87	272.992	302.321	296.363	226.857	200.332	195.75	197.084	255.54
KCNJ14	Kcnj14	ENSMUSG00000058743	68.4476	0.312406	1.24178	0.0068066	0.187182	61.9482	64.4225	89.2709	68.0431	95.375	69.338	59.1829	45.4585	55.2952	76.1413
TBATA	Tbata	ENSMUSG00000020096	96.5114	-0.246627	-1.18643	0.00688609	0.188822	90.4148	80.8627	83.581	87.0858	98.5797	85.912	104.881	95.4009	100.926	137.47
MBOAT2	Mboat2	ENSMUSG00000020646	1281.6	-0.175624	-1.12945	0.00689973	0.188924	1323.84	1422.16	1090.1	1152.98	1030.02	1274.48	1389.1	1322.86	1568.42	1241.98
ERH	Erh	ENSMUSG00000021131	756.153	0.134923	1.09803	0.00697813	0.189752	741.222	894.488	806.103	716.212	799.291	711.166	736.861	786.409	659.793	709.986
FAM53C	Fam53c	ENSMUSG00000034300	1810.38	-0.0869186	-1.0621	0.00698491	0.189752	1723.34	1793.68	1693.62	1757.09	1811.56	1823.14	1975.34	1798.39	1796.66	1930.95
POLR3F	Polr3f	ENSMUSG00000027427	596.985	-0.288997	-1.22179	0.00699134	0.189752	583.761	641.572	574.662	565.872	321.813	751.996	676.587	711.6	662.012	479.973
RHBDF1	Rhbdf1	ENSMUSG00000020282	377.111	0.253889	1.19242	0.00699325	0.189752	342.392	324.317	350.574	483.953	551.007	372.629	298.861	349.203	322.172	376.006
MTMR2	Mtmr2	ENSMUSG00000031918	1307.8	-0.197614	-1.1468	0.00701258	0.189828	1340.03	1432.9	1177.15	1087.65	1054.17	1343.46	1387.74	1622.12	1516.09	1116.64
ANP32A	Anp32a	ENSMUSG00000032249	3072	0.119533	1.08638	0.00703268	0.190102	2938.8	3133.33	3313.54	3257.77	3352.44	3193.63	3153.8	2634.25	2783.05	2959.36
TMEM144	Tmem144	ENSMUSG00000027956	225.464	0.21456	1.16035	0.00706328	0.190471	246.127	285.97	262.75	236.983	179.53	199.44	242.051	206.848	191.367	203.569
GIT2	Git2	ENSMUSG00000041890	1292.29	-0.113758	-1.08204	0.00706633	0.190471	1210.98	1208.5	1216.11	1366.17	1204.96	1242.01	1307.91	1324.7	1484.41	1357.13
RAB31	Rab31	ENSMUSG00000056515	1935.08	-0.162682	-1.11937	0.00707981	0.190476	1765.18	2027.55	1682.5	1655.48	1999.39	1981.84	1821.4	2449.85	2053.75	1913.88
SYCP2	Sycp2	ENSMUSG00000060445	34.9529	-0.435247	-1.35214	0.00713776	0.191513	22.0507	40.3851	27.21	26.3989	28.9926	63.7018	48.1014	30.5358	27.876	34.2768
TIAM2	Tiam2	ENSMUSG00000023800	1161.2	-0.121467	-1.08784	0.00714526	0.191513	1179.47	1069.59	1164.7	1123.55	1024.47	1288.42	1200.58	1182.37	1297.72	1081.15
EXO1	Exo1	ENSMUSG00000039748	11.5908	-1.02913	-2.04079	0.00716349	0.191732	4.21639	8.43573	16.1652	4.29136	5.29431	4.79931	9.46088	35.5894	3.69319	23.9618
GIPC2	Gipc2	ENSMUSG00000039131	26.3505	0.413162	1.3316	0.00718304	0.191985	28.2168	24.5164	24.4006	43.2631	30.4159	20.1907	22.7108	20.5442	18.2719	30.9749
ANKRD61	Ankrd61	ENSMUSG00000029607	17.5292	-0.489481	-1.40394	0.00720864	0.192129	11.8	12.0618	13.9736	18.3427	16.7313	18.1754	15.8451	18.8465	31.4193	18.0964
TMEM169	Tmem169	ENSMUSG00000026188	346.297	-0.22951	-1.17244	0.00726915	0.193201	317.772	395.812	299.424	332.646	248.62	398.252	374.137	378.549	432.136	285.626
ZNF646	Zfp646	ENSMUSG00000049739	849.584	-0.109574	-1.07891	0.00729221	0.193243	850.425	774.456	797.002	841.101	822.956	840.441	942.379	943.476	849.328	834.272
SKA3	Ska3	ENSMUSG00000021965	20.3199	-0.513487	-1.4275	0.00729847	0.193243	22.194	9.07222	21.6436	12.0226	17.3853	21.4065	38.3507	23.0044	18.976	19.1441
TP53INP1	Trp53inp1	ENSMUSG00000028211	470.631	-0.326067	-1.25359	0.00730732	0.193243	483.552	488.556	438.074	395.774	282.495	453.723	477.661	698.732	649.758	337.982
CMTM7	Cmtm7	ENSMUSG00000032436	48.5875	0.358753	1.28232	0.00735936	0.193973	37.1176	45.9982	53.9002	65.6559	70.3803	37.5881	49.4249	30.6267	44.1193	51.0633
CCR9	Ccr9	ENSMUSG00000029530	11.0037	0.614062	1.53056	0.00737986	0.194101	16.5814	14.2712	13.7991	11.5252	10.0163	13.6729	9.97622	8.1439	8.16319	3.88758
ESM1	Esm1	ENSMUSG00000042379	6.62484	0.826382	1.77323	0.0073884	0.194101	8.16244	9.16381	14.196	7.28344	3.67923	6.09633	3.0367	5.0494	2.02115	7.55991
PRR11	Prr11	ENSMUSG00000020493	16.2665	0.518946	1.43291	0.00739836	0.194101	13.4223	21.7279	24.7621	22.8425	13.2426	9.3329	10.2305	15.3093	18.3312	13.4641
HPS5	Hps5	ENSMUSG00000014418	527.81	-0.215576	-1.16117	0.007405	0.194101	533.175	499.494	417.745	535.365	455.118	636.785	711.366	512.873	528.925	447.257
MCC	Mcc	ENSMUSG00000071856	695.979	-0.120711	-1.08727	0.00743531	0.194468	644.014	682.838	608.86	726.231	672.498	709.718	672.533	788.456	727.069	727.57
C12orf60	BC049715	ENSMUSG00000047515	50.9146	0.445658	1.36194	0.00743946	0.194468	63.3094	45.2951	75.5258	79.456	33.1549	28.0435	48.0182	54.0593	51.2789	31.0052
CBX2	Cbx2	ENSMUSG00000025577	99.9492	-0.264996	-1.20163	0.00746918	0.194977	87.3845	66.8399	84.4421	93.7953	120.774	110.199	107.619	130.337	101.043	97.0586
NF2	Nf2	ENSMUSG00000009073	2429.32	-0.0957446	-1.06862	0.0075099	0.195244	2565.54	2364.3	2162.41	2375.58	2276.64	2434.7	2561.96	2517.94	2582.57	2451.56
SLC25A30	Slc25a30	ENSMUSG00000022003	228.624	-0.230977	-1.17363	0.0075855	0.196388	231.311	219.331	220.064	231.273	150.24	286.256	232.125	201.715	272.027	241.902
MYO1H	Myo1h	ENSMUSG00000066952	33.1205	0.45829	1.37391	0.00759547	0.196388	33.1441	30.385	47.7545	27.6304	51.388	18.5684	22.101	31.0132	23.6933	45.5274
EMP2	Emp2	ENSMUSG00000022505	495.234	0.172369	1.12691	0.00764893	0.197502	509.572	553.432	565.995	567.864	427.327	537.876	487.949	440.845	417.439	444.036
KLF10	Klf10	ENSMUSG00000037465	659.227	0.256739	1.19477	0.00765999	0.19752	733.405	791.032	709.625	808.051	547.05	717.07	778.222	517.04	466.252	524.522
CLDN5	Cldn5	ENSMUSG00000041378	567.942	0.433064	1.3501	0.00770097	0.198308	421.813	506.854	690.658	727.261	916.043	592.284	334.462	296.392	389.419	804.234
IMMP2L	Immp2l	ENSMUSG00000056899	57.7319	-0.325932	-1.25347	0.00771149	0.19831	46.6636	50.5704	51.1782	46.4142	56.8706	58.1025	103.835	50.5973	51.5645	61.5227
KNOP1	Knop1	ENSMUSG00000030980	689.709	-0.139541	-1.10155	0.00772679	0.198436	669.437	621.621	649.054	706.074	634.453	706.515	849.589	719.046	641.424	699.871
OLFML3	Olfml3	ENSMUSG00000027848	346.207	0.153211	1.11204	0.00780471	0.199889	352.491	393.582	371.351	345.664	359.85	364.343	340.453	275.149	310.78	348.405
MYBPC1	Mybpc1	ENSMUSG00000020061	305.516	-0.255117	-1.19343	0.00783262	0.200012	252.633	266.462	288.833	258.461	324.754	397.921	272.281	318.376	244.557	430.882
RGS13	Rgs13	ENSMUSG00000051079	5.73643	1.01413	2.01968	0.00788465	0.200863	5.23676	4.04598	15.5703	10.7978	2.7169	4.08087	6.04212	5.97923	1.97412	0.920199
P4HA2	P4ha2	ENSMUSG00000018906	402.33	-0.194167	-1.14406	0.0079379	0.201555	363.008	420.482	366.156	314.888	411.693	427.345	475.438	342.447	407.799	494.046
IGF1R	Igf1r	ENSMUSG00000005533	2162.96	-0.162325	-1.11909	0.00795835	0.201555	2231.15	2070.28	2047.43	2235.56	1622.95	2079.89	2434.08	2398.54	2432.28	2077.43
SLC43A3	Slc43a3	ENSMUSG00000027074	24.6447	-0.495957	-1.41026	0.00796784	0.201555	19.2336	20.9895	15.1338	14.7676	30.5824	19.2263	19.1075	43.5905	34.9107	28.9053
GSTT1	Gstt1	ENSMUSG00000001663	215.418	0.292982	1.22517	0.00797256	0.201555	203.22	210.929	231.309	233.423	306.287	183.2	197.816	164.886	140.902	282.21
CCL25	Ccl25	ENSMUSG00000023235	186.817	-0.197836	-1.14698	0.00797376	0.201555	194.643	144.684	190.777	184.798	154.821	184.444	208.894	227.587	203.974	173.545
HMGXB4	Hmgxb4	ENSMUSG00000034518	387.714	-0.225459	-1.16915	0.00797537	0.201555	375.638	300.727	456.555	329.265	324.883	470.709	350.936	461.86	458.487	348.076
GDAP2	Gdap2	ENSMUSG00000027865	714.426	0.122986	1.08899	0.00803338	0.202752	737.383	673.976	820.802	743.692	749.933	730.594	691.803	713.183	652.6	630.291
CCDC80	Ccdc80	ENSMUSG00000022665	136.135	-0.25123	-1.19022	0.00810608	0.204316	116.832	129.12	139.386	126.041	110.152	194.059	115.448	119.931	147.627	162.755
PLCB2	Plcb2	ENSMUSG00000040061	75.9666	0.259587	1.19714	0.00812797	0.204597	74.3279	76.3192	87.4559	90.1833	84.7041	66.238	62.5542	53.0285	90.0405	74.8148
RAB42	Rab42	ENSMUSG00000089687	8.5614	0.647065	1.56598	0.00818865	0.205581	12.5241	12.0068	10.785	7.13222	9.77758	7.97454	7.01217	6.98174	3.06246	8.3574
AVEN	Aven	ENSMUSG00000003604	218.337	0.189911	1.14069	0.00829301	0.207673	227.048	241.591	208.386	220.784	264.996	232.568	191.475	184.992	176.706	234.827
CDC23	Cdc23	ENSMUSG00000024370	1286.21	-0.115531	-1.08337	0.00829651	0.207673	1265.96	1358.91	1175.46	1194.75	1178.56	1276.92	1403.2	1284.48	1262.82	1461.02
RNF123	Rnf123	ENSMUSG00000041528	2245.39	0.174241	1.12837	0.00830472	0.207673	2586.5	2194.27	1983.97	2205.63	2935.46	2043.17	2211.86	1911.33	2129.11	2252.6
SLC15A4	Slc15a4	ENSMUSG00000029416	572.653	-0.167141	-1.12283	0.00831851	0.207739	508.137	631.289	480.18	487.711	589.748	629.399	584.087	525.705	668.766	621.513
TLR7	Tlr7	ENSMUSG00000044583	72.0818	-0.434004	-1.35098	0.00834038	0.207739	74.6933	74.5064	43.1216	40.9773	72.579	66.3247	57.692	114.097	119.881	56.9452
SOX8	Sox8	ENSMUSG00000024176	1180.18	-0.124012	-1.08976	0.00835104	0.207739	1105.15	1167.39	1045.46	1084.37	1244.72	1161	1151.53	1361.8	1186.48	1293.93
FAM13A	Fam13a	ENSMUSG00000037709	671.518	-0.121889	-1.08816	0.00842962	0.208875	650.632	678.959	628.14	656.216	601.989	639.209	726.516	776.829	698.777	657.911
MYBPC3	Mybpc3	ENSMUSG00000002100	160.656	-0.328134	-1.25539	0.00847674	0.209769	101.551	126.645	127.657	132.859	223.594	133.525	161.971	218.313	200.707	179.743
SPATA32	Spata32	ENSMUSG00000044787	10.9786	0.808566	1.75147	0.00850851	0.210282	13.5026	8.93386	6.9176	24.3534	16.2869	3.01285	4.90535	17.5303	10.1344	4.20902
SLC4A11	Slc4a11	ENSMUSG00000074796	48.6647	-0.400129	-1.31963	0.00860121	0.212022	34.901	40.9027	44.8477	32.6534	56.1751	37.885	39.4967	48.3196	77.4431	74.0232
ACTA2	Acta2	ENSMUSG00000035783	281.158	0.442743	1.35919	0.00868842	0.213895	217.215	253.131	337.357	263.488	548.409	256.243	189.058	181.393	162.923	402.368
GTSE1	Gtse1	ENSMUSG00000022385	14.8396	-0.576816	-1.49155	0.00872721	0.214166	17.6868	13.1781	11.9579	9.96528	6.78287	7.0273	19.1116	21.0652	21.4861	20.1348
HERPUD1	Herpud1	ENSMUSG00000031770	1615.78	-0.155219	-1.11359	0.00875021	0.214166	1592.25	1600.83	1352.31	1317.78	1781.26	1707.79	1719.72	1508.07	1743.06	1834.72
CCL28	Ccl28	ENSMUSG00000074715	71.0591	-0.409224	-1.32797	0.00875031	0.214166	64.779	38.1117	103.07	41.6425	58.0533	80.3201	86.5358	62.8676	107.044	68.1673
SERPINB8	Serpinb8	ENSMUSG00000026315	212.172	-0.303382	-1.23403	0.00881977	0.214924	241.307	210.553	197.509	171.755	128.941	181.248	229.089	293.721	286.472	181.129
RGS2	Rgs2	ENSMUSG00000026360	1081.43	0.111073	1.08003	0.00882661	0.214924	1015.21	1100.75	1180.54	1200.63	1118.76	1122.57	1030.67	1028.52	970.745	1045.92
C10orf90	D7Ertd443e	ENSMUSG00000030994	121.948	-0.209571	-1.15634	0.00883034	0.214924	103.828	104.617	120.624	115.989	120.747	117.597	105.548	148.004	137.236	145.287
ZNF519	Zfp386	ENSMUSG00000042063	361.351	-0.165911	-1.12187	0.00887842	0.215781	371.343	327.609	347.659	372.928	283.937	352.78	367.133	428.104	410.76	351.253
WARS2	Wars2	ENSMUSG00000004233	177.406	-0.233524	-1.1757	0.0088907	0.215804	188.991	160.948	168.306	185.91	111.273	183.267	175.543	206.273	216.573	176.978
CTDSPL	Ctdspl	ENSMUSG00000047409	807.72	-0.118194	-1.08538	0.0089291	0.216459	815.484	720.905	775.315	785.656	775.036	799.276	863.588	845.48	934.836	761.625
PTGER3	Ptger3	ENSMUSG00000040016	83.4266	-0.245925	-1.18585	0.00894109	0.216474	82.723	86.8933	76.3572	75.9315	59.8428	111.017	86.1212	90.9428	89.8126	74.6247
UBE2D4	Ube2d-ps	ENSMUSG00000083844	434.034	-0.193606	-1.14362	0.00896901	0.216505	381.701	407.923	376.18	340.727	518.085	455.781	445.812	474.31	408.668	531.157
CPA4	Cpa4	ENSMUSG00000039070	5.29716	0.829948	1.77762	0.00898175	0.216505	9.0185	8.13707	4.01421	6.09979	6.62659	7.11404	3.0257	3.02244	2.02287	3.89044
EXOC3L4	Exoc3l4	ENSMUSG00000021280	55.2284	0.359817	1.28326	0.00898788	0.216505	83.4703	48.9235	40.0703	58.9516	81.1727	52.8148	41.8572	47.0488	38.9934	58.9817
HK2	Hk2	ENSMUSG00000000628	119.733	-0.306426	-1.23664	0.00906217	0.218019	97.5778	111.811	110.987	111.303	99.3738	91.9821	105.108	195.309	112.496	161.38
UBR1	Ubr1	ENSMUSG00000027272	1567.45	-0.23803	-1.17938	0.00911272	0.218459	1623.62	1437.67	1542.8	1576.12	1011.85	1665.65	1639.02	2075.46	1831.16	1271.14
[truncated: 13,888 more rows]
