# Supplementary material for: Loss of Katnal2 leads to ependymal ciliary hyperfunction and autism-related phenotypes in mice
Source: PLoS Biol. 2024 May 8;22(5):e3002596. doi: 10.1371/journal.pbio.3002596 (PMC11104772; doi:10.1371/journal.pbio.3002596)
Supplement: S3 Data — (XLSX) [file pbio.3002596.s011.xlsx]

## Sheet: readme
	S2_Data contains DEG lists from Katnal2 KO brains compared to age-matched littermate brain (P21 and P70)

## Sheet: P21_DEG list
Gene information			RNA-seq probe information		DESeq2 results						Functional annotation
HGNC symbol	Full name	Position (human)	Ensembl ID (mouse)	Position (mouse)	baseMean	log2FC	FC	p-value	adjusted p-value	direction	GO terms	KEGG Pathway
FAM205A	family with sequence similarity 205 member A	Chr9:34723055-34729467	ENSMUSG00000078746	Chr4:41966058-41971856	27.0681	23.018	8.49417e+06	2.22045e-16	2.20046e-12	up	integral component of membrane;nucleus;
SPATS2L	spermatogenesis associated serine rich 2 like	Chr2:200305881-200482263	ENSMUSG00000038305	Chr1:57774162-57948394	785.343	-0.508308	-1.42238	4.44089e-16	2.93395e-12	down	protein binding;protein complex;poly(A) RNA binding;nucleolus;cytoplasm;
PTPRVP	protein tyrosine phosphatase, receptor type V, pseudogene	Chr1:202168051-202189455	ENSMUSG00000097993	Chr1:135108497-135132594	156.762	0.741828	1.67229	1.42511e-08	4.70761e-05	up
PACS2	phosphofurin acidic cluster sorting protein 2	Chr14:105300563-105398147	ENSMUSG00000021143	Chr12:113014508-113074401	7837.7	0.137971	1.10036	8.69892e-07	0.00205383	up	protein targeting to plasma membrane;protein localization to pre-autophagosomal structure;endoplasmic reticulum lumen;ion channel binding;autophagosome assembly;viral process;endoplasmic reticulum;apoptotic process;mitochondrion;
TMEM63A	transmembrane protein 63A	Chr1:225845536-225882369	ENSMUSG00000026519	Chr1:180942344-180975112	1163.7	0.337271	1.26336	2.02947e-06	0.00402241	up	lysosomal membrane;extracellular exosome;ion transport;membrane;nucleotide binding;integral component of membrane;
BUB1B	BUB1 mitotic checkpoint serine/threonine kinase B	Chr15:40161023-40221136	ENSMUSG00000040084	Chr2:118598211-118641591	124.296	-0.759425	-1.69282	2.75079e-06	0.00455613	down	protein localization to kinetochore;spindle midzone;negative regulation of ubiquitin-protein ligase activity involved in mitotic cell cycle;condensed chromosome outer kinetochore;mitotic spindle assembly checkpoint;kinetochore;regulation of ubiquitin-protein ligase activity involved in mitotic cell cycle;anaphase-promoting complex-dependent proteasomal ubiquitin-dependent protein catabolic proces…
MX2	MX dynamin like GTPase 2	Chr21:41361943-41409390	ENSMUSG00000000386	Chr16:97447035-97462907	11.166	-1.75404	-3.37301	2.7585e-06	0.00455613	down	regulation of nucleocytoplasmic transport;response to interferon-alpha;type I interferon signaling pathway;mRNA transport;defense response;protein binding;nuclear pore;defense response to virus;cytosol;cytokine-mediated signaling pathway;regulation of cell cycle;response to virus;GTPase activity;protein transport;metabolic process;GTP binding;cytoplasm;nucleus;
RFTN1	raftlin, lipid raft linker 1	Chr3:16313574-16514026	ENSMUSG00000039316	Chr17:49992257-50190674	357.302	0.396783	1.31657	3.33142e-06	0.00507914	up	interleukin-17 production;protein transport into membrane raft;T cell antigen processing and presentation;protein localization to membrane raft;membrane raft assembly;response to exogenous dsRNA;toll-like receptor 3 signaling pathway;dsRNA transport;protein complex;membrane raft;extracellular exosome;growth;double-stranded RNA binding;endosome;B cell receptor signaling pathway;T cell receptor sig…
CSF3R	colony stimulating factor 3 receptor	Chr1:36466043-36483278	ENSMUSG00000028859	Chr4:126024550-126044440	108.644	0.508542	1.42261	3.9931e-06	0.00565309	up	defense response;protein binding;integral component of plasma membrane;receptor activity;cell adhesion;cytokine-mediated signaling pathway;cytokine receptor activity;signal transduction;membrane;extracellular region;neutrophil chemotaxis;regulation of myeloid cell differentiation;amelogenesis;integral component of membrane;
CFAP46	cilia and flagella associated protein 46	Chr10:132808392-132942823	ENSMUSG00000049571	Chr7:139600951-139683817	207.87	0.358468	1.28206	7.07491e-06	0.00934832	up	cilium movement involved in cell motility;axoneme assembly;axoneme;peptidase activity;cytoskeleton;proteolysis;nucleus;
EMILIN2	elastin microfibril interfacer 2	Chr18:2847030-2915993	ENSMUSG00000024053	Chr17:71252172-71311978	345.538	0.470927	1.386	1.42e-05	0.0175903	up	extracellular matrix constituent conferring elasticity;biological_process;protein binding;extracellular matrix;cell adhesion;collagen trimer;proteinaceous extracellular matrix;extracellular region;
POU6F2	POU class 6 homeobox 2	Chr7:38977998-39493095	ENSMUSG00000009734	Chr13:18121098-18397686	91.5051	-0.70579	-1.63104	2.25317e-05	0.0239918	down	ganglion mother cell fate determination;central nervous system development;visual perception;transcription from RNA polymerase II promoter;transcription factor activity, sequence-specific DNA binding;regulation of transcription, DNA-templated;DNA binding;nucleus;transcription, DNA-templated;
PYGM	glycogen phosphorylase, muscle associated	Chr11:64746389-64760297	ENSMUSG00000032648	Chr19:6384399-6398459	1717.09	0.212867	1.15899	2.25589e-05	0.0239918	up	glycogen catabolic process;glycogen phosphorylase activity;phosphorylase activity;glucose metabolic process;glycogen metabolic process;small molecule metabolic process;extracellular exosome;protein binding;cytosol;pyridoxal phosphate binding;carbohydrate metabolic process;cytoplasm;response to hypoxia;cellular calcium ion homeostasis;drug binding;response to organic substance;carbohydrate binding…
ARFIP2	ADP ribosylation factor interacting protein 2	Chr11:6474683-6481479	ENSMUSG00000030881	Chr7:105634203-105640416	2863.41	0.148838	1.10868	2.55253e-05	0.0239918	up	Rac GTPase binding;ruffle organization;movement of cell or subcellular component;lamellipodium assembly;GTP-dependent protein binding;trans-Golgi network membrane;regulation of Arp2/3 complex-mediated actin nucleation;phosphatidylinositol-4-phosphate binding;ruffle;cell cortex;protein binding;actin cytoskeleton organization;protein domain specific binding;small GTPase mediated signal transduction…
RAD23A	RAD23 homolog A, nucleotide excision repair protein	Chr19:12945855-12953642	ENSMUSG00000003813	Chr8:84834019-84840665	1468.93	0.171486	1.12622	2.60951e-05	0.0239918	up	protein binding;polyubiquitin binding;regulation of proteasomal ubiquitin-dependent protein catabolic process;ubiquitin-specific protease binding;positive regulation of viral genome replication;damaged DNA binding;proteasome-mediated ubiquitin-dependent protein catabolic process;viral process;proteasome complex;nucleotide-excision repair;single-stranded DNA binding;nucleus;cellular response to DN…
VWA7	von Willebrand factor A domain containing 7	ChrCHR_HSCHR6_MHC_APD_CTG1:31832609-31844312	ENSMUSG00000007030	Chr17:35016579-35026741	212.569	0.394998	1.31494	2.71991e-05	0.0239918	up	biological_process;cellular_component;molecular_function;extracellular region;biological_process;cellular_component;molecular_function;extracellular region;biological_process;cellular_component;molecular_function;extracellular region;biological_process;cellular_component;molecular_function;extracellular region;biological_process;cellular_component;molecular_function;extracellular region;
IGF2BP3	insulin like growth factor 2 mRNA binding protein 3	Chr7:23310209-23470467	ENSMUSG00000029814	Chr6:49085223-49214957	99.226	0.432167	1.34926	2.77764e-05	0.0239918	up	mRNA 5'-UTR binding;translation regulator activity;mRNA 3'-UTR binding;regulation of cytokine biosynthetic process;anatomical structure morphogenesis;gene expression;mRNA transport;poly(A) RNA binding;protein binding;negative regulation of translation;cytosol;translation;RNA binding;nucleic acid binding;nucleotide binding;cytoplasm;nucleus;
LHX5	LIM homeobox 5	Chr12:113462034-113472280	ENSMUSG00000029595	Chr5:120431699-120441223	186.66	0.338871	1.26477	2.78412e-05	0.0239918	up	sequence-specific DNA binding;regulation of transcription, DNA-templated;transcription, DNA-templated;zinc ion binding;DNA binding;nucleus;positive regulation of transcription, DNA-templated;regulation of cell proliferation;cerebellar Purkinje cell differentiation;cerebellum development;hippocampus development;cell-cell signaling;cell proliferation in forebrain;forebrain neuron differentiation;sp…
LGR6	leucine rich repeat containing G protein-coupled receptor 6	Chr1:202193901-202319781	ENSMUSG00000042793	Chr1:134983301-135105276	182.306	-0.52965	-1.44358	3.23161e-05	0.0256206	down	positive regulation of Wnt signaling pathway;trans-Golgi network membrane;vesicle;positive regulation of canonical Wnt signaling pathway;positive regulation of cell migration;protein binding;integral component of plasma membrane;Wnt signaling pathway;transmembrane signaling receptor activity;G-protein coupled receptor activity;plasma membrane;G-protein coupled receptor signaling pathway;integral …
ABCA4	ATP binding cassette subfamily A member 4	Chr1:93992835-94121132	ENSMUSG00000028125	Chr3:122044443-122180123	188.59	0.399137	1.31872	3.23166e-05	0.0256206	up	photoreceptor disc membrane;phototransduction, visible light;retinoid metabolic process;integral component of plasma membrane;visual perception;ATPase activity, coupled to transmembrane movement of substances;transport;membrane;intracellular membrane-bounded organelle;ATPase activity;transmembrane transport;transporter activity;lipid transport;ATP binding;phospholipid-translocating ATPase activit…
SH3TC1	SH3 domain and tetratricopeptide repeats 1	Chr4:8182072-8241803	ENSMUSG00000036553	Chr5:35697180-35739987	76.7619	-0.78027	-1.71745	3.62694e-05	0.0269139	down	biological_process;cellular_component;protein binding;
CTXND1	cortexin domain containing 1	null	ENSMUSG00000097789	Chr7:84528954-84583531	806.817	0.186713	1.13817	3.88348e-05	0.0269139	up
SLC4A5	solute carrier family 4 member 5	Chr2:74216242-74343414	ENSMUSG00000068323	Chr6:83219828-83304945	146.391	0.610553	1.52684	3.93796e-05	0.0269139	up	sodium:bicarbonate symporter activity;renal system process;anion transmembrane transporter activity;apical plasma membrane;bicarbonate transport;ion transport;anion transmembrane transport;inorganic anion exchanger activity;anion transport;sodium ion transmembrane transport;transport;membrane;transmembrane transport;transporter activity;plasma membrane;integral component of membrane;regulation of…
TTYH2	tweety family member 2	Chr17:74213514-74262020	ENSMUSG00000034714	Chr11:114675431-114720977	1694.9	0.197242	1.1465	4.37062e-05	0.0288752	up	chloride channel complex;chloride channel activity;protein binding;chloride transmembrane transport;plasma membrane;
NFATC2IP	nuclear factor of activated T cells 2 interacting protein	Chr16:28950807-28967097	ENSMUSG00000030722	Chr7:126382854-126396737	191.208	-0.360968	-1.28429	5.02536e-05	0.0311258	down	protein binding;protein tag;protein sumoylation;cytoplasm;nucleus;positive regulation of transcription from RNA polymerase II promoter;cytokine production;
PLB1	phospholipase B1	Chr2:28457145-28643788	ENSMUSG00000029134	Chr5:32232708-32366520	49.4514	-0.882461	-1.84352	5.52367e-05	0.0320435	down	phosphatidylcholine acyl-chain remodeling;phototransduction, visible light;retinoid metabolic process;apical plasma membrane;lipase activity;glycerophospholipid biosynthetic process;small molecule metabolic process;lysophospholipase activity;hydrolase activity, acting on ester bonds;phospholipase A2 activity;phospholipid metabolic process;lipid catabolic process;plasma membrane;integral component…
ASB10	ankyrin repeat and SOCS box containing 10	Chr7:151175698-151187832	ENSMUSG00000038204	Chr5:24532697-24540978	5.55357	1.86806	3.65043	5.65855e-05	0.0320435	up	protein binding;protein ubiquitination;intracellular signal transduction;cytoplasm;nucleus;
VWA3B	von Willebrand factor A domain containing 3B	Chr2:98087116-98313299	ENSMUSG00000050122	Chr1:37026596-37187613	46.3182	0.791657	1.73106	5.89382e-05	0.0321817	up
MTF1	metal regulatory transcription factor 1	Chr1:37809567-37859620	ENSMUSG00000028890	Chr4:124802104-124849800	1126.92	0.216105	1.16159	6.00768e-05	0.0321817	up	transcriptional activator activity, RNA polymerase II core promoter proximal region sequence-specific binding;response to metal ion;core promoter binding;protein binding;RNA polymerase II core promoter proximal region sequence-specific DNA binding;transcription from RNA polymerase II promoter;transcription coactivator activity;positive regulation of transcription from RNA polymerase II promoter;t…
EFHD1	EF-hand domain family member D1	Chr2:232606057-232682781	ENSMUSG00000026255	Chr1:87264363-87310839	758.814	0.256555	1.19462	6.83449e-05	0.0347332	up	extracellular exosome;calcium ion binding;mitochondrion;neuron projection development;mitochondrial inner membrane;
TPMT	thiopurine S-methyltransferase	Chr6:18128311-18155074	ENSMUSG00000021376	Chr13:47022482-47044737	325.463	0.253536	1.19213	7.54736e-05	0.0369635	up	thiopurine S-methyltransferase activity;small molecule metabolic process;extracellular exosome;xenobiotic metabolic process;cytosol;methylation;S-adenosylmethionine-dependent methyltransferase activity;nucleobase-containing compound metabolic process;
AGMO	alkylglycerol monooxygenase	Chr7:15200318-15562015	ENSMUSG00000050103	Chr12:37241641-37582202	148.916	0.498516	1.41276	7.64634e-05	0.0369635	up	glyceryl-ether monooxygenase activity;ether lipid metabolic process;membrane lipid metabolic process;small molecule metabolic process;cellular lipid metabolic process;triglyceride biosynthetic process;fatty acid biosynthetic process;endoplasmic reticulum;endoplasmic reticulum membrane;oxidoreductase activity;oxidation-reduction process;iron ion binding;integral component of membrane;
PLEKHH1	pleckstrin homology, MyTH4 and FERM domain containing H1	Chr14:67533301-67589612	ENSMUSG00000060716	Chr12:79029163-79081655	2327.78	0.159544	1.11693	8.04257e-05	0.0379533	up	cytoskeleton;
TEX261	testis expressed 261	Chr2:70985938-70994945	ENSMUSG00000014748	Chr6:83768885-83775813	1481.11	0.146253	1.10669	8.98316e-05	0.0414061	up	COPII adaptor activity;ER to Golgi transport vesicle;integral component of Golgi membrane;integral component of endoplasmic reticulum membrane;ER to Golgi vesicle-mediated transport;
KCNG4	potassium voltage-gated channel modifier subfamily G member 4	Chr16:84218667-84239750	ENSMUSG00000045246	Chr8:119623854-119635680	1273.95	0.156321	1.11444	9.31227e-05	0.0419476	up	delayed rectifier potassium channel activity;ion channel binding;ion transport;synaptic transmission;ion channel activity;regulation of ion transmembrane transport;potassium ion transmembrane transport;protein homooligomerization;voltage-gated potassium channel complex;membrane;transmembrane transport;plasma membrane;
RBM3	RNA binding motif protein 3	ChrX:48574449-48579066	ENSMUSG00000031167	ChrX:8138975-8145880	2732.05	-0.160217	-1.11746	9.74728e-05	0.0429314	down	positive regulation of translation;dendrite;regulation of translation;poly(A) RNA binding;protein binding;RNA processing;large ribosomal subunit;nucleolus;RNA binding;nucleoplasm;nucleic acid binding;nucleotide binding;cytoplasm;nucleus;
SLC4A2	solute carrier family 4 member 2	Chr7:151057210-151076527	ENSMUSG00000028962	Chr5:24423837-24440950	2089.02	0.224513	1.16838	0.000107117	0.0461534	up	anion transmembrane transport;inorganic anion exchanger activity;membrane;anion transmembrane transporter activity;bicarbonate transport;ion transport;anion transport;chloride transmembrane transport;focal adhesion;transport;transmembrane transport;transporter activity;plasma membrane;integral component of membrane;spermatogenesis;basolateral plasma membrane;enzyme binding;apical plasma membrane;…
GNG4	G protein subunit gamma 4	Chr1:235547687-235650754	ENSMUSG00000021303	Chr13:13784059-13827896	1618.52	-0.320006	-1.24834	0.000111642	0.0470797	down	energy reserve metabolic process;cellular response to glucagon stimulus;negative regulation of cell growth;small molecule metabolic process;extracellular exosome;protein binding;synaptic transmission;regulation of G-protein coupled receptor protein signaling pathway;plasma membrane;G-protein coupled receptor signaling pathway;heterotrimeric G-protein complex;signal transducer activity;
FAM163B	family with sequence similarity 163 member B	Chr9:133578415-133586197	ENSMUSG00000009216	Chr2:27110380-27142491	3570.65	-0.117885	-1.08514	0.00011572	0.0477826	down	integral component of membrane;

## Sheet: P70_DEG list
Gene information			RNA-seq probe information		DESeq2 results						Functional annotation
HGNC symbol	Full name	Position (human)	Ensembl ID (mouse)	Position (mouse)	baseMean	log2FC	FC	p-value	adjusted p-value	direction	GO terms	KEGG Pathway
CPM	carboxypeptidase M	Chr12:68842197-68971570	ENSMUSG00000020183	Chr10:117629500-117687352	390.379	-0.491858	-1.40625	3.77476e-15	7.18337e-11	down	integral component of membrane;metallocarboxypeptidase activity;proteolysis;zinc ion binding;peptide metabolic process;protein processing;anatomical structure morphogenesis;cell surface;extracellular exosome;carboxypeptidase activity;serine-type carboxypeptidase activity;anchored component of membrane;plasma membrane;extracellular space;
GIPR	gastric inhibitory polypeptide receptor	Chr19:45668244-45683724	ENSMUSG00000030406	Chr7:19156061-19166127	53.5513	-0.664505	-1.58502	2.37559e-11	2.26037e-07	down	activation of adenylate cyclase activity;response to nutrient;generation of precursor metabolites and energy;gastric inhibitory peptide signaling pathway;cell surface receptor signaling pathway;transmembrane signaling receptor activity;G-protein coupled receptor activity;membrane;plasma membrane;G-protein coupled receptor signaling pathway;integral component of membrane;endocrine pancreas develop…
PDK4	pyruvate dehydrogenase kinase 4	Chr7:95583499-95596491	ENSMUSG00000019577	Chr6:5483351-5496309	353.184	-0.564233	-1.4786	6.25133e-11	3.96543e-07	down	regulation of cellular ketone metabolic process;pyruvate dehydrogenase (acetyl-transferring) kinase activity;regulation of fatty acid oxidation;response to starvation;regulation of glucose metabolic process;regulation of fatty acid biosynthetic process;negative regulation of anoikis;reactive oxygen species metabolic process;glucose homeostasis;cellular response to fatty acid;positive regulation o…
MT-ND3	mitochondrially encoded NADH:ubiquinone oxidoreductase core subunit 3	ChrMT:10059-10404	ENSMUSG00000064360	ChrMT:9459-9806	7494.21	-0.433879	-1.35086	1.70779e-10	8.12479e-07	down	mitochondrial respiratory chain complex I;small molecule metabolic process;protein binding;respiratory electron transport chain;NADH dehydrogenase (ubiquinone) activity;mitochondrial electron transport, NADH to ubiquinone;mitochondrial inner membrane;cellular metabolic process;oxidation-reduction process;integral component of membrane;mitochondrion;response to hormone;response to oxidative stress…
FAM71D	family with sequence similarity 71 member D	Chr14:67189393-67228550	ENSMUSG00000056987	Chr12:78691535-78734516	7.47511	2.10435	4.30004	2.93413e-09	9.30607e-06	up	nucleoplasm;cytoplasm;nucleus;
ABHD15	abhydrolase domain containing 15	Chr17:29560547-29567137	ENSMUSG00000000686	Chr11:77515121-77538607	32.4784	-0.878277	-1.83818	4.06498e-09	1.10509e-05	down	membrane;extracellular region;hydrolase activity;metabolic process;
SLC39A4	solute carrier family 39 member 4	Chr8:144409742-144416895	ENSMUSG00000063354	Chr15:76612383-76617384	30.0646	1.04444	2.06256	1.47643e-08	3.12182e-05	up	metal ion transmembrane transporter activity;metal ion transport;membrane;transmembrane transport;integral component of membrane;zinc II ion transmembrane transport;zinc ion transmembrane transporter activity;cytoplasmic membrane-bounded vesicle;recycling endosome membrane;extracellular exosome;plasma membrane;endosome;apical plasma membrane;zinc II ion transport;cellular zinc ion homeostasis;cel…
PHACTR4	phosphatase and actin regulator 4	Chr1:28369582-28500369	ENSMUSG00000066043	Chr4:132355923-132422489	417.23	-0.407388	-1.32628	2.02115e-08	3.84625e-05	down	negative regulation of integrin-mediated signaling pathway;closure of optic fissure;protein phosphatase type 1 activator activity;neural crest cell migration;neural tube closure;lamellipodium;protein phosphatase 1 binding;enteric nervous system development;actin cytoskeleton organization;Rho protein signal transduction;regulation of cell cycle;actin binding;positive regulation of catalytic activi…
SEMA4C	semaphorin 4C	Chr2:96859716-96870757	ENSMUSG00000026121	Chr1:36548639-36558349	428.029	0.248257	1.18777	3.14303e-08	5.43745e-05	up	cell migration in hindbrain;negative chemotaxis;negative regulation of axon extension involved in axon guidance;chemorepellent activity;semaphorin receptor binding;neural crest cell migration;neural tube closure;muscle cell differentiation;positive regulation of stress-activated MAPK cascade;synaptic vesicle membrane;postsynaptic density;positive regulation of cell migration;protein binding;posts…
MS4A6E	membrane spanning 4-domains A6E	Chr11:60334831-60396596	ENSMUSG00000079419	Chr19:11469366-11482192	18.4787	-1.06894	-2.09789	8.66662e-08	0.000126866	down	integral component of membrane;
PXDC1	PX domain containing 1	Chr6:3722614-3752026	ENSMUSG00000021411	Chr13:34627834-34653486	117.7	0.378301	1.29981	1.02176e-07	0.000138886	up	phosphatidylinositol binding;
FREM2	FRAS1 related extracellular matrix protein 2	Chr13:38687129-38887131	ENSMUSG00000037016	Chr3:53513938-53657355	90.0161	0.666939	1.5877	1.39234e-07	0.000165602	up	extracellular exosome;cell communication;homophilic cell adhesion via plasma membrane adhesion molecules;plasma membrane;integral component of membrane;calcium ion binding;inner ear development;basement membrane;heart development;morphogenesis of an epithelium;
KIF20B	kinesin family member 20B	Chr10:89701610-89774939	ENSMUSG00000024795	Chr19:34922361-34975745	22.1591	-1.23334	-2.35111	1.69488e-07	0.000189727	down	positive regulation of mitotic cytokinetic process;WW domain binding;contractile ring;protein localization to microtubule;ATP-dependent microtubule motor activity, plus-end-directed;positive regulation of intracellular protein transport;spindle midzone;mitotic spindle midzone;mitotic spindle pole;protein homodimerization activity;cell division;positive regulation of neuron migration;regulation of…
PDLIM1	PDZ and LIM domain 1	Chr10:95237572-95291024	ENSMUSG00000055044	Chr19:40221173-40271842	175.461	-0.365399	-1.28824	2.15076e-07	0.000227383	down	protein binding;focal adhesion;response to oxidative stress;cytoskeleton;zinc ion binding;cytoplasm;regulation of transcription, DNA-templated;transcription factor complex;transcription coactivator activity;response to hypoxia;
TMEM267	transmembrane protein 267	null	ENSMUSG00000074634	Chr13:119488039-119611059	479.799	-0.381327	-1.30254	2.39612e-07	0.00023999	down
PXMP4	peroxisomal membrane protein 4	Chr20:33702754-33720319	ENSMUSG00000000876	Chr2:154585758-154603708	312.898	0.407794	1.32666	2.52405e-07	0.000240163	up	biological_process;peroxisomal membrane;peroxisome;protein binding;integral component of membrane;
FAM220A	family with sequence similarity 220 member A	Chr7:6329409-6348981	ENSMUSG00000083012	Chr5:143548708-143564531	21.9796	2.26934	4.82103	3.821e-07	0.000302973	up	nucleus;
KRT77	keratin 77	Chr12:52689626-52703463	ENSMUSG00000067594	Chr15:101858731-101869705	140.689	0.435727	1.35259	5.77153e-07	0.000439329	up	extracellular exosome;biological_process;molecular_function;structural molecule activity;keratin filament;intermediate filament;cytoskeleton;
IFI16	interferon gamma inducible protein 16	Chr1:158999968-159055155	ENSMUSG00000090272	Chr1:173849126-173880881	35.3915	0.720961	1.64828	7.95758e-07	0.000560862	up	activation of cysteine-type endopeptidase activity;myeloid cell differentiation;negative regulation of cysteine-type endopeptidase activity;intrinsic apoptotic signaling pathway by p53 class mediator;cellular response to glucose starvation;intrinsic apoptotic signaling pathway in response to DNA damage by p53 class mediator;positive regulation of cytokine production;positive regulation of interle…
EFCAB7	EF-hand calcium binding domain 7	Chr1:63523372-63572693	ENSMUSG00000073791	Chr4:99829198-99912788	24.6747	1.00896	2.01245	8.74572e-07	0.000594397	up	primary cilium;calcium ion binding;
GHRL	ghrelin and obestatin prepropeptide	Chr3:10285675-10292947	ENSMUSG00000064177	Chr6:113716119-113719880	19.165	-1.18569	-2.27472	1.13702e-06	0.000721249	down	positive regulation of corticotropin secretion;positive regulation of circadian sleep/wake cycle, non-REM sleep;cortisol secretion;ghrelin receptor binding;negative regulation of tumor necrosis factor biosynthetic process;negative regulation of interleukin-6 biosynthetic process;positive regulation of cortisol secretion;negative regulation of circadian sleep/wake cycle, REM sleep;regulation of re…
TMEM132C	transmembrane protein 132C	Chr12:128267403-128707915	ENSMUSG00000034324	Chr5:127241808-127565793	330.163	0.246919	1.18667	1.31167e-06	0.000805199	up	biological_process;cellular_component;molecular_function;integral component of membrane;
HSPBAP1	HSPB1 associated protein 1	Chr3:122740003-122793824	ENSMUSG00000022849	Chr16:35770375-35828477	139.322	0.347986	1.27278	1.42373e-06	0.000823269	up	protein binding;cytoplasm;
CCDC24	coiled-coil domain containing 24	Chr1:43991359-43996528	ENSMUSG00000078588	Chr4:117866524-117872557	56.784	0.81717	1.76195	1.45748e-06	0.000823269	up	protein binding;
PSMB9	proteasome subunit beta 9	Chr6:32844136-32859585	ENSMUSG00000096727	Chr17:34181987-34187764	21.4501	0.80324	1.74502	1.73444e-06	0.000927232	up	endopeptidase activity;proteolysis involved in cellular protein catabolic process;proteasome core complex;threonine-type endopeptidase activity;cytoplasm;nucleus;spermatoproteasome complex;negative regulation of ubiquitin-protein ligase activity involved in mitotic cell cycle;G1/S transition of mitotic cell cycle;positive regulation of canonical Wnt signaling pathway;regulation of ubiquitin-prote…
CAPN12	calpain 12	ChrCHR_HG26_PATCH:38730192-38744442	ENSMUSG00000054083	Chr7:28881422-28893563	19.8811	-0.966545	-1.95416	1.81597e-06	0.000927232	down	calcium ion binding;calcium-dependent cysteine-type endopeptidase activity;intracellular;proteolysis;calcium-dependent cysteine-type endopeptidase activity;intracellular;proteolysis;calcium ion binding;
SLC13A1	solute carrier family 13 member 1	Chr7:123113531-123199986	ENSMUSG00000029700	Chr6:24088283-24168092	12.8157	0.986306	1.98111	1.89569e-06	0.000927232	up	sodium:sulfate symporter activity;sulfate transport;sodium ion transport;integral component of plasma membrane;sodium ion transmembrane transport;membrane;transmembrane transport;transporter activity;plasma membrane;secondary active sulfate transmembrane transporter activity;sulfate transmembrane transport;integral component of membrane;
CCDC169	coiled-coil domain containing 169	Chr13:36222008-36297840	ENSMUSG00000048655	Chr3:55137339-55172935	9.24614	1.65635	3.15217	1.92883e-06	0.000927232	up
MAP3K7CL	MAP3K7 C-terminal like	Chr21:29077471-29175889	ENSMUSG00000025610	Chr16:87553330-87595336	9.05974	1.15047	2.21986	1.94899e-06	0.000927232	up	MAP kinase kinase kinase activity;activation of MAPKK activity;protein binding;MAPK cascade;cytosol;nucleus;
CAPN11	calpain 11	Chr6:44158811-44184402	ENSMUSG00000058626	Chr17:45630204-45659325	11.736	-1.89352	-3.71542	2.11135e-06	0.000934397	down	calcium-dependent cysteine-type endopeptidase activity;intracellular;proteolysis;acrosomal vesicle;peptidase activity;calcium ion binding;
SOX7	SRY-box 7	Chr8:10723768-10730512	ENSMUSG00000063060	Chr14:63943673-63950732	25.3956	0.849869	1.80234	2.45529e-06	0.00103832	up	endoderm formation;positive regulation of cysteine-type endopeptidase activity involved in apoptotic process;regulation of canonical Wnt signaling pathway;protein binding;negative regulation of cell proliferation;negative regulation of transcription, DNA-templated;transcription regulatory region DNA binding;transcription factor activity, sequence-specific DNA binding;transcription, DNA-templated;…
NSL1	NSL1, MIS12 kinetochore complex component	Chr1:212726153-212791782	ENSMUSG00000062510	Chr1:191063012-191086474	18.0576	0.987291	1.98246	2.53913e-06	0.00104099	up	MIS12/MIND type complex;chromosome segregation;mitotic cell cycle;cell division;protein binding;mitotic nuclear division;cytosol;small GTPase mediated signal transduction;nucleus;
RHO	rhodopsin	Chr3:129528640-129535169	ENSMUSG00000030324	Chr6:115931748-115940036	21.3867	-0.973982	-1.96425	2.57101e-06	0.00104099	down	photoreceptor inner segment membrane;absorption of visible light;photoreceptor disc membrane;photoreceptor outer segment membrane;ciliary membrane;regulation of rhodopsin mediated signaling pathway;rhodopsin mediated signaling pathway;phototransduction, visible light;retinoid metabolic process;photoreceptor inner segment;protein-chromophore linkage;photoreceptor activity;Golgi-associated vesicle …
PPP1R21	protein phosphatase 1 regulatory subunit 21	Chr2:48440598-48515391	ENSMUSG00000034709	Chr17:88530118-88588367	1714.87	0.197206	1.14648	3.31162e-06	0.00131292	up	phosphatase binding;membrane;
SP5	Sp5 transcription factor	Chr2:170715351-170718078	ENSMUSG00000075304	Chr2:70474923-70477729	25.4891	0.788602	1.7274	3.739e-06	0.00142306	up	regulation of transcription, DNA-templated;transcription, DNA-templated;metal ion binding;nucleus;sequence-specific DNA binding;RNA polymerase II regulatory region sequence-specific DNA binding;post-anal tail morphogenesis;cellular response to organic cyclic compound;bone morphogenesis;
CNKSR3	CNKSR family member 3	Chr6:154159828-154510659	ENSMUSG00000015202	Chr10:7119063-7212237	424.186	-0.276531	-1.21128	3.9353e-06	0.00144017	down	negative regulation of peptidyl-serine phosphorylation;positive regulation of sodium ion transport;protein binding;negative regulation of ERK1 and ERK2 cascade;regulation of signal transduction;membrane;cytoplasm;
P2RY13	purinergic receptor P2Y13	Chr3:151326312-151329548	ENSMUSG00000036362	Chr3:59207892-59210882	144.815	0.422546	1.34029	4.12559e-06	0.00148132	up	negative regulation of adenylate cyclase activity;G-protein coupled purinergic nucleotide receptor activity;G-protein coupled purinergic nucleotide receptor signaling pathway;biological_process;integral component of plasma membrane;G-protein coupled receptor activity;plasma membrane;G-protein coupled receptor signaling pathway;integral component of membrane;endoplasmic reticulum;cellular response…
GADD45A	growth arrest and DNA damage inducible alpha	Chr1:67685061-67688338	ENSMUSG00000036390	Chr6:67035096-67037457	198.064	0.299106	1.23038	4.36836e-06	0.00153944	up	mitotic cell cycle arrest;signal transduction in response to DNA damage;positive regulation of p38MAPK cascade;cellular response to mechanical stimulus;cellular response to ionizing radiation;positive regulation of reactive oxygen species metabolic process;regulation of cyclin-dependent protein serine/threonine kinase activity;positive regulation of JNK cascade;protein binding;activation of MAPKK…
MUC2	mucin 2, oligomeric mucus/gel-forming	Chr11:1074875-1110511	ENSMUSG00000025515	Chr7:141690340-141754693	10.4935	-1.3981	-2.63554	5.93041e-06	0.00200246	down	mucus layer;protein binding;
HMGB2	high mobility group box 2	Chr4:173331695-173335125	ENSMUSG00000054717	Chr8:57511907-57515999	97.9099	0.581851	1.49677	5.99792e-06	0.00200246	up	regulation of stem cell proliferation;non-sequence-specific DNA binding, bending;positive regulation of nuclease activity;positive regulation of megakaryocyte differentiation;enhancer sequence-specific DNA binding;V(D)J recombination;RAGE receptor binding;inflammatory response to antigenic stimulus;response to drug;supercoiled DNA binding;condensed chromosome;positive regulation of DNA binding;po…
RELB	RELB proto-oncogene, NF-kB subunit	Chr19:45001430-45038198	ENSMUSG00000002983	Chr7:19606217-19629438	118.709	0.429987	1.34722	6.79887e-06	0.00223073	up	I-kappaB/NF-kappaB complex;response to cytokine;negative regulation of interferon-beta production;I-kappaB kinase/NF-kappaB signaling;tumor necrosis factor-mediated signaling pathway;stimulatory C-type lectin receptor signaling pathway;innate immune response;core promoter binding;RNA polymerase II transcription factor activity, sequence-specific DNA binding;RNA polymerase II regulatory region seq…
SCUBE3	signal peptide, CUB domain and EGF like domain containing 3	Chr6:35214419-35253079	ENSMUSG00000038677	Chr17:28142141-28174854	206.597	-0.414925	-1.33323	7.07956e-06	0.00228346	down	cell surface;protein heterooligomerization;protein binding;protein homooligomerization;extracellular region;calcium ion binding;
ANO7	anoctamin 7	Chr2:241188509-241225377	ENSMUSG00000034107	Chr1:93373930-93404303	10.4124	1.35912	2.56528	7.7287e-06	0.0024111	up	intracellular calcium activated chloride channel activity;cell junction;endoplasmic reticulum;cytosol;ion transmembrane transport;chloride transport;protein dimerization activity;intracellular;transmembrane transport;plasma membrane;integral component of membrane;lipid transport;nucleus;chloride transmembrane transport;phospholipid scramblase activity;calcium activated phosphatidylcholine scrambl…
CARD6	caspase recruitment domain family member 6	Chr5:40841184-40860175	ENSMUSG00000041849	Chr15:5095981-5108539	57.639	-0.511183	-1.42522	8.42602e-06	0.00258624	down	regulation of apoptotic process;apoptotic process;
ATP9B	ATPase phospholipid transporting 9B (putative)	ChrCHR_HSCHR18_2_CTG2_1:79074837-79074964	ENSMUSG00000024566	Chr18:80734141-80934060	1829.8	-0.227578	-1.17087	8.77364e-06	0.0026502	down	trans-Golgi network;phospholipid translocation;phospholipid-translocating ATPase activity;magnesium ion binding;metal ion binding;nucleotide binding;integral component of membrane;ATP binding;establishment of protein localization to Golgi;phospholipid transport;retrograde vesicle-mediated transport, Golgi to ER;endosome;perinuclear region of cytoplasm;endocytosis;plasma membrane;metabolic process;
USP2	ubiquitin specific peptidase 2	Chr11:119355215-119381726	ENSMUSG00000032010	Chr9:44067021-44095627	1692.02	-0.238177	-1.1795	1.02338e-05	0.00304294	down	circadian behavior;locomotor rhythm;positive regulation of mitotic cell cycle;entrainment of circadian clock by photoperiod;protein stabilization;muscle organ development;cyclin binding;protein binding;perinuclear region of cytoplasm;circadian regulation of gene expression;cysteine-type endopeptidase activity;negative regulation of transcription from RNA polymerase II promoter;ubiquitin protein l…
SLC6A12	solute carrier family 6 member 12	Chr12:190077-214570	ENSMUSG00000030109	Chr6:121343076-121365775	71.0831	0.593696	1.50911	1.04905e-05	0.0030713	up	gamma-aminobutyric acid transport;gamma-aminobutyric acid:sodium symporter activity;amino acid transport;neuron projection;protein binding;ion transport;synaptic transmission;neurotransmitter transport;integral component of plasma membrane;neurotransmitter:sodium symporter activity;neurotransmitter secretion;transport;transmembrane transport;plasma membrane;integral component of membrane;response…
BRD4	bromodomain containing 4	Chr19:15235519-15332545	ENSMUSG00000024002	Chr17:32196274-32284722	2776.47	-0.132724	-1.09636	1.11661e-05	0.00321957	down	negative regulation of DNA damage checkpoint;regulation of phosphorylation of RNA polymerase II C-terminal domain;lysine-acetylated histone binding;p53 binding;regulation of transcription involved in G1/S transition of mitotic cell cycle;condensed nuclear chromosome;positive regulation of G2/M transition of mitotic cell cycle;positive regulation of transcription elongation from RNA polymerase II …
HRC	histidine rich calcium binding protein	Chr19:49151198-49155424	ENSMUSG00000038239	Chr7:45335290-45338974	10.0391	1.29864	2.45997	1.26439e-05	0.00359124	up	positive regulation of relaxation of cardiac muscle;regulation of cell communication by electrical coupling involved in cardiac conduction;positive regulation of heart contraction;regulation of peptidyl-serine phosphorylation;negative regulation of cytosolic calcium ion concentration;regulation of ryanodine-sensitive calcium-release channel activity;positive regulation of heart rate;regulation of…
PROK2	prokineticin 2	Chr3:71771656-71785206	ENSMUSG00000030069	Chr6:99711299-99726392	6.32358	1.36217	2.57071	1.35449e-05	0.00379058	up	sensory perception of pain;positive regulation of cytosolic calcium ion concentration;circadian rhythm;regulation of angiogenesis;chemotaxis;positive regulation of smooth muscle contraction;G-protein coupled receptor binding;neuropeptide signaling pathway;cell proliferation;spermatogenesis;activation of MAPK activity;cytosol;positive regulation of cell proliferation;negative regulation of apoptot…
C14orf93	chromosome 14 open reading frame 93	Chr14:22985908-23010166	ENSMUSG00000022179	Chr14:54583663-54605993	83.9148	0.655929	1.57563	1.4628e-05	0.00403436	up	poly(A) RNA binding;protein binding;extracellular region;
TTF1	transcription termination factor 1	Chr9:132375548-132406851	ENSMUSG00000026803	Chr2:29060262-29087656	361.251	-0.384075	-1.30502	1.70089e-05	0.004624	down	DNA-templated transcription, termination;termination of RNA polymerase I transcription;transcription from RNA polymerase I promoter;negative regulation of gene expression, epigenetic;regulation of gene expression, epigenetic;negative regulation of DNA replication;gene expression;cellular protein metabolic process;plasma membrane;regulation of transcription, DNA-templated;nucleolus;nucleoplasm;cyt…
SCUBE2	signal peptide, CUB domain and EGF like domain containing 2	Chr11:9020391-9138114	ENSMUSG00000007279	Chr7:109798676-109865679	44.9193	-0.494384	-1.40872	2.00037e-05	0.00536156	down	protein binding;extracellular region;calcium ion binding;
LAP3	leucine aminopeptidase 3	Chr4:17577192-17607972	ENSMUSG00000039682	Chr5:45493374-45512691	1001.21	0.206723	1.15406	2.22564e-05	0.00588249	up	metalloexopeptidase activity;manganese ion binding;extracellular exosome;focal adhesion;aminopeptidase activity;intracellular;proteolysis;nucleoplasm;cytoplasm;nucleus;mitochondrion;peptidase activity;trans-Golgi network;
SLC6A19	solute carrier family 6 member 19	Chr5:1201595-1225117	ENSMUSG00000021565	Chr13:73679745-73704865	8.26251	1.32052	2.49756	2.52011e-05	0.00656954	up	neurotransmitter transport;neurotransmitter:sodium symporter activity;transmembrane transport;integral component of membrane;neutral amino acid transmembrane transporter activity;amino acid transport;extracellular exosome;ion transport;integral component of plasma membrane;plasma membrane;protein binding;brush border membrane;neutral amino acid transport;response to nutrient;
IRF2	interferon regulatory factor 2	Chr4:184387713-184474580	ENSMUSG00000031627	Chr8:46739732-46847458	546.768	-0.214491	-1.16029	2.59229e-05	0.00666638	down	transcriptional activator activity, RNA polymerase II transcription regulatory region sequence-specific binding;type I interferon signaling pathway;interferon-gamma-mediated signaling pathway;blood coagulation;cell proliferation;RNA polymerase II regulatory region sequence-specific DNA binding;protein binding;focal adhesion;transcription from RNA polymerase II promoter;regulatory region DNA bindi…
RBPMS2	RNA binding protein, mRNA processing factor 2	Chr15:64739892-64775587	ENSMUSG00000032387	Chr9:65629648-65660528	69.6767	0.531138	1.44507	2.69618e-05	0.0068411	up	nucleic acid binding;nucleotide binding;
RARS2	arginyl-tRNA synthetase 2, mitochondrial	Chr6:87514378-87590003	ENSMUSG00000028292	Chr4:34614957-34660167	321.111	-0.215599	-1.16119	3.40226e-05	0.00842996	down	mitochondrial translation;arginyl-tRNA aminoacylation;arginine-tRNA ligase activity;gene expression;poly(A) RNA binding;mitochondrial matrix;tRNA aminoacylation for protein translation;aminoacyl-tRNA ligase activity;mitochondrion;nucleotide binding;cytoplasm;ATP binding;
SPO11	SPO11, initiator of meiotic double stranded breaks	Chr20:57329759-57343994	ENSMUSG00000005883	Chr2:172977700-172993576	12.2685	-1.03145	-2.04408	3.41097e-05	0.00842996	down	DNA catabolic process, endonucleolytic;female gamete generation;reciprocal meiotic recombination;DNA metabolic process;spermatogenesis;chromosome;catalytic activity;hydrolase activity;DNA binding;nucleus;ATP binding;spermatid development;ovarian follicle development;synaptonemal complex assembly;chromosome, telomeric region;synapsis;protein localization to chromosome;oogenesis;male meiosis I;meio…
EFNA1	ephrin A1	Chr1:155127460-155134857	ENSMUSG00000027954	Chr3:89271733-89281142	84.5088	0.380784	1.30205	3.86502e-05	0.00931029	up	negative regulation of dendritic spine morphogenesis;endocardial cushion to mesenchymal transition involved in heart valve formation;mitral valve morphogenesis;aortic valve morphogenesis;ephrin receptor binding;regulation of peptidyl-tyrosine phosphorylation;anchored component of plasma membrane;negative regulation of epithelial to mesenchymal transition;regulation of cell adhesion mediated by in…
RHOH	ras homolog family member H	Chr4:40191053-40246967	ENSMUSG00000029204	Chr5:65861213-65896700	11.8544	0.889372	1.85237	4.07691e-05	0.00969795	up	negative regulation of phosphorylation;negative regulation of I-kappaB kinase/NF-kappaB signaling;kinase inhibitor activity;negative regulation of GTPase activity;GTPase inhibitor activity;T cell differentiation;Rho GTPase binding;protein binding;regulation of small GTPase mediated signal transduction;cytosol;signal transduction;protein transport;small GTPase mediated signal transduction;intracel…
GANAB	glucosidase II alpha subunit	Chr11:62624826-62646726	ENSMUSG00000071650	Chr19:8898071-8916672	2825.36	-0.109101	-1.07856	4.13094e-05	0.00970517	down	glucan 1,3-alpha-glucosidase activity;post-translational protein modification;endoplasmic reticulum lumen;melanosome;cellular protein metabolic process;extracellular exosome;protein N-linked glycosylation via asparagine;poly(A) RNA binding;carbohydrate binding;Golgi apparatus;protein folding;membrane;catalytic activity;hydrolase activity, hydrolyzing O-glycosyl compounds;carbohydrate metabolic pr…
ANPEP	alanyl aminopeptidase, membrane	Chr15:89784889-89815401	ENSMUSG00000039062	Chr7:79821803-79861059	139.553	-0.671461	-1.59268	4.2974e-05	0.00997311	down	angiotensin maturation;virus receptor activity;endoplasmic reticulum-Golgi intermediate compartment;viral entry into host cell;lysosomal membrane;metalloaminopeptidase activity;peptide catabolic process;peptide binding;cellular protein metabolic process;extracellular exosome;integral component of plasma membrane;cell differentiation;receptor activity;cytosol;metallopeptidase activity;aminopeptida…
ZNF410	zinc finger protein 410	Chr14:73886617-73932511	ENSMUSG00000042472	Chr12:84316852-84343723	583.872	-0.191549	-1.14199	4.36135e-05	0.00999959	down	protein binding;regulation of transcription, DNA-templated;transcription, DNA-templated;metal ion binding;DNA binding;nucleus;nucleic acid binding;
ABI3	ABI family member 3	Chr17:49210227-49223225	ENSMUSG00000018381	Chr11:95830074-95842476	201.897	0.483436	1.39807	4.50395e-05	0.0100835	up	movement of cell or subcellular component;lamellipodium;protein binding;regulation of cell migration;intracellular;membrane;cytoplasm;
TRIM59	tripartite motif containing 59	Chr3:160432445-160485773	ENSMUSG00000034317	Chr3:69035288-69044755	289.344	0.46588	1.38116	4.58125e-05	0.0101374	up	negative regulation of I-kappaB kinase/NF-kappaB signaling;cilium;intraciliary transport particle B;protein binding;cilium assembly;endoplasmic reticulum;endoplasmic reticulum membrane;intracellular;centrosome;integral component of membrane;zinc ion binding;metal ion binding;
IL12A	interleukin 12A	Chr3:159988750-159996019	ENSMUSG00000027776	Chr3:68690644-68698547	24.6944	0.64619	1.56503	5.73112e-05	0.0120884	up	positive regulation of NK T cell activation;interleukin-27 binding;positive regulation of tyrosine phosphorylation of Stat4 protein;positive regulation of natural killer cell activation;response to UV-B;positive regulation of smooth muscle cell apoptotic process;negative regulation of smooth muscle cell proliferation;positive regulation of T cell proliferation;positive regulation of lymphocyte pr…
LIFR	LIF receptor alpha	Chr5:38474963-38608354	ENSMUSG00000054263	Chr15:7090614-7197489	1256.58	-0.395465	-1.31537	5.79783e-05	0.0120884	down	oncostatin-M receptor activity;leukemia inhibitory factor receptor activity;leukemia inhibitory factor signaling pathway;oncostatin-M-mediated signaling pathway;ciliary neurotrophic factor receptor activity;ciliary neurotrophic factor-mediated signaling pathway;response to cytokine;ciliary neurotrophic factor receptor binding;growth factor binding;receptor complex;extracellular exosome;protein bi…
MDFIC	MyoD family inhibitor domain containing	Chr7:114922154-115019916	ENSMUSG00000041390	Chr6:15720661-15802169	80.926	0.575166	1.48985	6.06361e-05	0.0124076	up	Golgi apparatus;nucleoplasm;negative regulation of protein import into nucleus;activation of JUN kinase activity;Tat protein binding;positive regulation of viral transcription;viral process;cyclin binding;protein binding;regulation of Wnt signaling pathway;positive regulation of transcription, DNA-templated;negative regulation of transcription, DNA-templated;transcription factor binding;transcrip…
FAM181A	family with sequence similarity 181 member A	ChrCHR_HSCHR14_7_CTG1:93918894-93929608	ENSMUSG00000096753	Chr12:103310975-103317065	20.2895	0.841166	1.7915	6.35354e-05	0.0127919	up
ATF7	activating transcription factor 7	Chr12:53507856-53626410	ENSMUSG00000099083	Chr15:102525946-102625464	1080.72	-0.385502	-1.30631	6.39451e-05	0.0127919	down	mitogen-activated protein kinase binding;nuclear periphery;enzyme binding;viral process;transcriptional repressor activity, RNA polymerase II core promoter proximal region sequence-specific binding;protein binding;RNA polymerase II core promoter proximal region sequence-specific DNA binding;transcription factor binding;negative regulation of transcription from RNA polymerase II promoter;sequence-…
PRTN3	proteinase 3	ChrCHR_HSCHR19_5_CTG2:840960-848175	ENSMUSG00000057729	Chr10:79874476-79883174	23.2718	0.616915	1.53359	6.4561e-05	0.0127919	up	mature conventional dendritic cell differentiation;negative regulation of phagocytosis;enzyme binding;blood coagulation;collagen catabolic process;extracellular exosome;serine-type peptidase activity;cytosol;positive regulation of cell proliferation;phagocytosis;extracellular matrix;serine-type endopeptidase activity;proteolysis;plasma membrane;extracellular space;mature conventional dendritic ce…
FAM221A	family with sequence similarity 221 member A	Chr7:23680130-23703249	ENSMUSG00000047115	Chr6:49367739-49390539	21.6584	0.738709	1.66868	6.52032e-05	0.0127919	up
FGD5	FYVE, RhoGEF and PH domain containing 5	Chr3:14818962-14934565	ENSMUSG00000034037	Chr6:91978878-92076004	208.614	0.314424	1.24351	6.74097e-05	0.0130144	up	small GTPase binding;filopodium assembly;ruffle membrane;ruffle;lamellipodium;protein binding;actin cytoskeleton organization;early endosome;regulation of GTPase activity;endoplasmic reticulum;guanyl-nucleotide exchange factor activity;cytoskeleton organization;Golgi apparatus;regulation of cell shape;regulation of Rho protein signal transduction;Rho guanyl-nucleotide exchange factor activity;pos…
STAB2	stabilin 2	Chr12:103587273-103766727	ENSMUSG00000035459	Chr10:86841198-87008025	22.8369	-0.811762	-1.75535	7.23278e-05	0.0136879	down	low-density lipoprotein particle binding;regulation of blood coagulation;endocytic vesicle membrane;low-density lipoprotein receptor activity;glycosaminoglycan metabolic process;hyaluronan catabolic process;small molecule metabolic process;external side of plasma membrane;protein binding;defense response to bacterium;hyaluronic acid binding;regulation of gene expression;integral component of plas…
AMY2B	amylase, alpha 2B (pancreatic)	Chr1:103553815-103579534	ENSMUSG00000096770	Chr3:113279843-113291449	13.773	1.06667	2.09459	7.26473e-05	0.0136879	up	alpha-amylase activity;extracellular exosome;cation binding;digestion;catalytic activity;carbohydrate metabolic process;metal ion binding;
RPS15A	ribosomal protein S15a	Chr16:18781295-18790383	ENSMUSG00000008683	Chr7:118104372-118116188	2986.89	0.211022	1.15751	8.32862e-05	0.0152398	up	viral transcription;positive regulation of cell cycle;viral life cycle;viral process;gene expression;cellular protein metabolic process;extracellular exosome;translational initiation;cytosolic small ribosomal subunit;poly(A) RNA binding;nuclear-transcribed mRNA catabolic process, nonsense-mediated decay;translational termination;SRP-dependent cotranslational protein targeting to membrane;cytosol;…
HCN3	hyperpolarization activated cyclic nucleotide gated potassium channel 3	ChrCHR_HSCHR1_2_CTG31:155292987-155305252	ENSMUSG00000028051	Chr3:89146074-89160196	468.884	0.228137	1.17132	8.51069e-05	0.0152452	up	regulation of membrane potential;cAMP binding;ion transport;voltage-gated sodium channel activity;synaptic transmission;ion channel activity;regulation of ion transmembrane transport;sodium ion transmembrane transport;potassium ion transmembrane transport;voltage-gated potassium channel activity;membrane;transmembrane transport;plasma membrane;integral component of plasma membrane;protein binding…
ESPL1	extra spindle pole bodies like 1, separase	Chr12:53268299-53293643	ENSMUSG00000058290	Chr15:102296266-102324357	50.6819	1.26935	2.41053	8.63566e-05	0.0152452	up	peptidase activity;proteolysis;nucleus;positive regulation of mitotic sister chromatid separation;meiotic chromosome separation;negative regulation of sister chromatid cohesion;positive regulation of mitotic metaphase/anaphase transition;mitotic spindle;mitotic sister chromatid segregation;establishment of mitotic spindle localization;mitotic cell cycle;protein binding;cytokinesis;cytosol;cystein…
USHBP1	USH1 protein network component harmonin binding protein 1	Chr19:17249176-17282786	ENSMUSG00000034911	Chr8:71384272-71395802	148.648	0.490882	1.4053	8.67748e-05	0.0152452	up	PDZ domain binding;protein binding;
FGF3	fibroblast growth factor 3	Chr11:69810224-69819024	ENSMUSG00000031074	Chr7:144838083-144844436	25.2159	0.717604	1.64445	8.76166e-05	0.0152452	up	negative regulation of cardiac muscle tissue development;cell-cell signaling;anatomical structure morphogenesis;neurotrophin TRK receptor signaling pathway;vascular endothelial growth factor receptor signaling pathway;insulin receptor signaling pathway;epidermal growth factor receptor signaling pathway;activation of MAPKK activity;innate immune response;Fc-epsilon receptor signaling pathway;prote…
RAB13	RAB13, member RAS oncogene family	Chr1:153981617-153986358	ENSMUSG00000027935	Chr3:90213695-90226385	97.7244	0.366439	1.28917	8.8512e-05	0.0152452	up	establishment of Sertoli cell barrier;trans-Golgi network to recycling endosome transport;insulin-responsive compartment;protein kinase A signaling;transport vesicle membrane;establishment of protein localization to plasma membrane;lateral plasma membrane;endocytic vesicle;neuron projection;endothelial cell chemotaxis;cellular response to insulin stimulus;recycling endosome membrane;recycling end…
AIM2	absent in melanoma 2	Chr1:159062484-159147096	ENSMUSG00000037860	Chr1:173350879-173466040	48.5985	0.465693	1.38098	8.89236e-05	0.0152452	up	positive regulation of cysteine-type endopeptidase activity;AIM2 inflammasome complex;pyroptosis;nucleotide-binding domain, leucine rich repeat containing receptor signaling pathway;positive regulation of interleukin-1 beta production;positive regulation of protein oligomerization;positive regulation of defense response to virus by host;cellular response to drug;interleukin-1 beta secretion;posit…
GPR45	G protein-coupled receptor 45	Chr2:105241743-105243049	ENSMUSG00000041907	Chr1:42952872-43035456	257.394	-0.2759	-1.21075	9.04222e-05	0.0153637	down	G-protein coupled receptor activity;plasma membrane;G-protein coupled receptor signaling pathway;integral component of membrane;
POMC	proopiomelanocortin	Chr2:25160853-25168903	ENSMUSG00000020660	Chr12:3954951-3960642	66.3466	0.666577	1.5873	9.24743e-05	0.0155721	up	type 1 melanocortin receptor binding;secretory granule lumen;cellular pigmentation;type 4 melanocortin receptor binding;type 3 melanocortin receptor binding;generation of precursor metabolites and energy;negative regulation of tumor necrosis factor production;peroxisomal matrix;peptide hormone processing;regulation of appetite;cell-cell signaling;G-protein coupled receptor binding;neuropeptide si…
TMEM39A	transmembrane protein 39A	Chr3:119429500-119468830	ENSMUSG00000002845	Chr16:38558698-38592162	228.857	-0.356259	-1.2801	9.39119e-05	0.0155721	down	positive regulation of defense response to virus by host;mitophagy in response to mitochondrial depolarization;xenophagy;integral component of membrane;
TOB2	transducer of ERBB2, 2	Chr22:41433492-41447023	ENSMUSG00000048546	Chr15:81848272-81858796	1048.32	-0.266827	-1.20316	9.41036e-05	0.0155721	down	female gamete generation;protein binding;negative regulation of cell proliferation;cytoplasm;nucleus;regulation of gene expression;positive regulation of ossification;negative regulation of osteoclast differentiation;vitamin D receptor binding;
POU4F1	POU class 4 homeobox 1	Chr13:78598362-78603560	ENSMUSG00000048349	Chr14:104461676-104467999	31.7907	0.635426	1.5534	0.000106974	0.0173992	up	innervation;sensory system development;peripheral nervous system neuron development;trigeminal nerve development;negative regulation of neuron apoptotic process;neuron fate specification;transcription factor activity, RNA polymerase II distal enhancer sequence-specific binding;RNA polymerase II distal enhancer sequence-specific DNA binding;axonogenesis;synapse assembly;positive regulation of tran…
ZMYND15	zinc finger MYND-type containing 15	Chr17:4740015-4746119	ENSMUSG00000040829	Chr11:70459433-70466202	18.5453	-0.907199	-1.8754	0.000108811	0.0174006	down	transcription, DNA-templated;metal ion binding;cytoplasm;nucleus;spermatid development;negative regulation of transcription, DNA-templated;histone deacetylase binding;
TNNI3K	TNNI3 interacting kinase	Chr1:74235401-74544428	ENSMUSG00000040086	Chr3:154786291-155055407	7.99062	1.04324	2.06085	0.000111401	0.0175554	up	bundle of His cell to Purkinje myocyte communication;troponin I binding;regulation of cardiac conduction;regulation of heart rate;regulation of cardiac muscle contraction;protein binding;protein serine/threonine kinase activity;protein C-terminus binding;metal ion binding;protein phosphorylation;cytoplasm;nucleus;ATP binding;protein kinase activity;
ECM1	extracellular matrix protein 1	Chr1:150508062-150513789	ENSMUSG00000028108	Chr3:95734147-95739569	170.555	0.389114	1.30959	0.000111624	0.0175554	up	negative regulation of bone mineralization;protease binding;positive regulation of angiogenesis;ossification;positive regulation of endothelial cell proliferation;enzyme binding;biomineral tissue development;extracellular exosome;protein binding;positive regulation of I-kappaB kinase/NF-kappaB signaling;laminin binding;negative regulation of peptidase activity;extracellular matrix;proteinaceous e…
DDX59	DEAD-box helicase 59	Chr1:200623896-200669969	ENSMUSG00000026404	Chr1:136415271-136440158	143.139	0.275324	1.21027	0.000114929	0.0179271	up	RNA secondary structure unwinding;ATP-dependent RNA helicase activity;intracellular;RNA binding;metal ion binding;nucleic acid binding;cytoplasm;nucleus;ATP binding;integral component of membrane;
TCTEX1D1	Tctex1 domain containing 1	Chr1:66752459-66778787	ENSMUSG00000028523	Chr4:102978606-103005594	5.24121	1.41024	2.65781	0.000123277	0.0186516	up	protein binding;
METTL17	methyltransferase like 17	Chr14:20989770-20997035	ENSMUSG00000004561	Chr14:51884842-51893039	691.354	0.218169	1.16326	0.000124411	0.0186516	up	protein binding;copper ion binding;methyltransferase activity;methylation;mitochondrion;ribosome;translation;nucleoplasm;nucleus;
TTI2	TELO2 interacting protein 2	Chr8:33473386-33513601	ENSMUSG00000031577	Chr8:31150315-31164702	569.817	-0.164855	-1.12105	0.000124475	0.0186516	down	binding;
NAT10	N-acetyltransferase 10	Chr11:34105602-34147670	ENSMUSG00000027185	Chr2:103721256-103761270	877.186	-0.210259	-1.1569	0.000129381	0.0192296	down	negative regulation of telomere maintenance via telomerase;telomerase holoenzyme complex;nuclear chromosome, telomeric region;biological_process;poly(A) RNA binding;protein binding;N-acetyltransferase activity;membrane;metabolic process;nucleolus;nucleus;ATP binding;
ZBTB16	zinc finger and BTB domain containing 16	Chr11:114059593-114250676	ENSMUSG00000066687	Chr9:48654297-48836222	1220.89	-0.483896	-1.39852	0.000132659	0.019271	down	positive regulation of chondrocyte differentiation;myeloid cell differentiation;transcriptional repressor activity, RNA polymerase II distal enhancer sequence-specific binding;positive regulation of ossification;positive regulation of fat cell differentiation;cartilage development;nuclear body;mesonephros development;RNA polymerase II distal enhancer sequence-specific DNA binding;negative regulat…
LIF	LIF, interleukin 6 family cytokine	Chr22:30240447-30246851	ENSMUSG00000034394	Chr11:4257557-4272514	11.4394	1.14544	2.21214	0.000140086	0.0201407	up	positive regulation of histone H3-K27 acetylation;regulation of metanephric nephron tubule epithelial cell differentiation;positive regulation of mesenchymal to epithelial transition involved in metanephros morphogenesis;leukemia inhibitory factor signaling pathway;leukemia inhibitory factor receptor binding;transcription factor activity, RNA polymerase II transcription factor recruiting;negative…
BCL6	B cell CLL/lymphoma 6	Chr3:187721377-187745727	ENSMUSG00000022508	Chr16:23965052-23988852	1129.51	-0.221698	-1.1661	0.000144853	0.0205713	down	negative regulation of B cell apoptotic process;myeloid cell differentiation;regulation of germinal center formation;type 2 immune response;replication fork;protein import into nucleus, translocation;regulation of neurogenesis;negative regulation of cell growth;regulation of immune response;protein binding;regulation of cell proliferation;regulation of inflammatory response;positive regulation of…
HLA-DOB	major histocompatibility complex, class II, DO beta	ChrCHR_HSCHR6_MHC_MCF_CTG1:32846263-32850548	ENSMUSG00000041538	Chr17:34238903-34254414	8.18593	-1.08143	-2.11614	0.000149537	0.0210792	down	negative regulation of antigen processing and presentation of peptide antigen via MHC class II;MHC class II receptor activity;MHC class II protein complex binding;antigen processing and presentation of exogenous peptide antigen via MHC class II;lysosomal membrane;endosome membrane;antigen processing and presentation;protein binding;MHC class II protein complex;signal transduction;membrane;immune …
KDR	kinase insert domain receptor	Chr4:55078477-55125589	ENSMUSG00000062960	Chr5:75932827-75978458	202.269	0.422384	1.34014	0.000152272	0.0213069	up	positive regulation of vasculogenesis;endothelium development;positive regulation of positive chemotaxis;embryonic hemopoiesis;positive regulation of focal adhesion assembly;calcium-mediated signaling using intracellular calcium source;vasculogenesis;peptidyl-tyrosine autophosphorylation;sorting endosome;vascular endothelial growth factor binding;cell migration involved in sprouting angiogenesis;…
SEMA5B	semaphorin 5B	Chr3:122909193-123028605	ENSMUSG00000052133	Chr16:35541145-35664732	536.76	0.404742	1.32385	0.000163569	0.0224878	up	integral component of membrane;negative chemotaxis;negative regulation of axon extension involved in axon guidance;chemorepellent activity;semaphorin receptor binding;neural crest cell migration;positive regulation of cell migration;protein binding;membrane;semaphorin-plexin signaling pathway;axon extension;neuron projection guidance;neuron projection extension;detection of light stimulus involve…
DLGAP5	DLG associated protein 5	Chr14:55148112-55191678	ENSMUSG00000037544	Chr14:47387779-47418407	5.46653	-1.28235	-2.43236	0.000163704	0.0224878	down	mitotic chromosome movement towards spindle pole;positive regulation of mitotic metaphase/anaphase transition;spindle pole centrosome;cell proliferation;protein binding;signaling;protein dephosphorylation;phosphoprotein phosphatase activity;microtubule organizing center;cytoplasm;nucleus;
SLC19A2	solute carrier family 19 member 2	Chr1:169463909-169486003	ENSMUSG00000040918	Chr1:164249046-164265385	449.786	-0.208529	-1.15551	0.000168862	0.0229532	down	thiamine transmembrane transport;thiamine-containing compound metabolic process;thiamine transport;thiamine uptake transmembrane transporter activity;thiamine transmembrane transporter activity;water-soluble vitamin metabolic process;vitamin metabolic process;folic acid transport;folic acid transporter activity;small molecule metabolic process;protein binding;integral component of plasma membrane…
DTX3L	deltex E3 ubiquitin ligase 3L	Chr3:122564238-122575203	ENSMUSG00000049502	Chr16:35926511-35939151	111.413	0.288622	1.22147	0.000179811	0.0242593	up	histone monoubiquitination;protein binding;ligase activity;cellular response to DNA damage stimulus;histone binding;ubiquitin-protein transferase activity;double-strand break repair;nucleoplasm;zinc ion binding;cytoplasm;nucleus;
TMA16	translation machinery associated 16 homolog	Chr4:163494442-163520539	ENSMUSG00000025591	Chr8:66473118-66486530	412.754	-0.589022	-1.50423	0.00018743	0.0249071	down	protein binding;nucleolus;nucleus;
FCGBP	Fc fragment of IgG binding protein	ChrCHR_HG2021_PATCH:39863324-39949893	ENSMUSG00000047730	Chr7:28071236-28120862	10.3198	1.30553	2.47175	0.000198404	0.0256846	up	protein binding;extracellular exosome;protein binding;
CPA6	carboxypeptidase A6	Chr8:67422125-67746345	ENSMUSG00000042501	Chr1:10324720-10719945	6.74159	1.05743	2.08122	0.00020193	0.0257588	up	carboxypeptidase activity;proteinaceous extracellular matrix;metallocarboxypeptidase activity;proteolysis;zinc ion binding;extracellular space;
MXD1	MAX dimerization protein 1	Chr2:69897688-69942945	ENSMUSG00000001156	Chr6:86647042-86669161	782.791	-0.1548	-1.11327	0.0002038	0.0257588	down	protein dimerization activity;transcription cofactor activity;transcriptional repressor activity, RNA polymerase II core promoter proximal region sequence-specific binding;cell proliferation;protein binding;RNA polymerase II core promoter proximal region sequence-specific DNA binding;multicellular organismal development;negative regulation of transcription from RNA polymerase II promoter;transcri…
EFS	embryonal Fyn-associated substrate	Chr14:23356402-23365752	ENSMUSG00000022203	Chr14:54916535-54926126	285.201	0.320399	1.24868	0.000206134	0.0257588	up	protein binding;protein domain specific binding;cell adhesion;intracellular signal transduction;cytoplasm;SH3 domain binding;
LCN2	lipocalin 2	Chr9:128149071-128153455	ENSMUSG00000026822	Chr2:32384633-32388252	19.4573	-1.51905	-2.86601	0.000207099	0.0257588	down	siderophore transport;extracellular exosome;innate immune response;small molecule binding;ion transport;cellular iron ion homeostasis;iron ion binding;transmembrane transport;transporter activity;extracellular region;extracellular space;transport;
NARF	nuclear prelamin A recognition factor	Chr17:82458180-82490537	ENSMUSG00000000056	Chr11:121237253-121255856	1397.35	-0.129045	-1.09357	0.00021157	0.026144	down	nuclear lumen;lamin binding;nuclear lamina;lamin filament;
ZHX3	zinc fingers and homeoboxes 3	Chr20:41178448-41317672	ENSMUSG00000035877	Chr2:160748708-160872998	2271.81	-0.147191	-1.10741	0.000224613	0.0273999	down	DNA binding;nucleus;positive regulation of osteoblast differentiation;protein homodimerization activity;protein binding;cell differentiation;negative regulation of transcription, DNA-templated;negative regulation of transcription from RNA polymerase II promoter;transcription corepressor activity;protein heterodimerization activity;transcription factor activity, sequence-specific DNA binding;trans…
ZMYND8	zinc finger MYND-type containing 8	Chr20:47209214-47356889	ENSMUSG00000039671	Chr2:165784152-165899016	4090.86	-0.115813	-1.08359	0.000233135	0.0280656	down	repressing transcription factor binding;transcription cofactor activity;RNA polymerase II regulatory region sequence-specific DNA binding;RNA polymerase II transcription corepressor activity;protein binding;negative regulation of transcription from RNA polymerase II promoter;histone binding;chromatin binding;regulation of transcription, DNA-templated;zinc ion binding;nucleus;cytoplasm;dendritic s…
EVI2B	ecotropic viral integration site 2B	Chr17:31303766-31314112	ENSMUSG00000093938	Chr11:79515056-79523762	11.5656	-0.820585	-1.76612	0.000243422	0.028952	down	integral component of plasma membrane;
IL1R1	interleukin 1 receptor type 1	Chr2:102064544-102179874	ENSMUSG00000026072	Chr1:40225080-40317257	165.158	-0.368325	-1.29085	0.000252627	0.0296758	down	interleukin-1-mediated signaling pathway;interleukin-1, Type I, activating receptor activity;protein binding;signal transduction;integral component of membrane;response to interleukin-1;platelet-derived growth factor receptor binding;interleukin-1 receptor activity;cell surface receptor signaling pathway;integral component of plasma membrane;transmembrane signaling receptor activity;membrane;immu…
GLIS2	GLIS family zinc finger 2	Chr16:4314761-4339597	ENSMUSG00000014303	Chr16:4594713-4624924	326.676	0.209157	1.15601	0.000280207	0.0327137	up	negative regulation of smoothened signaling pathway;transcriptional activator activity, RNA polymerase II core promoter proximal region sequence-specific binding;negative regulation of sequence-specific DNA binding transcription factor activity;nuclear speck;protein binding;positive regulation of transcription, DNA-templated;cell differentiation;negative regulation of transcription, DNA-templated…
JAKMIP2	janus kinase and microtubule interacting protein 2	Chr5:147585439-147782848	ENSMUSG00000024502	Chr18:43531407-43687773	1174.31	-0.266385	-1.20279	0.000304321	0.0350984	down	kinase binding;protein binding;Golgi apparatus;microtubule binding;
BCL3	B cell CLL/lymphoma 3	Chr19:44747705-44760044	ENSMUSG00000053175	Chr7:19808462-19822770	11.3624	0.917028	1.88822	0.000317228	0.0363604	up	regulation of NF-kappaB import into nucleus;Bcl3/NF-kappaB2 complex;Bcl3-Bcl10 complex;response to UV-C;regulation of DNA binding;maintenance of protein location in nucleus;negative regulation of interleukin-8 biosynthetic process;intrinsic apoptotic signaling pathway in response to DNA damage by p53 class mediator;positive regulation of translation;protein import into nucleus, translocation;I-ka…
HAS3	hyaluronan synthase 3	Chr16:69105564-69118719	ENSMUSG00000031910	Chr8:106870242-106884566	96.4398	-0.298721	-1.23005	0.000319085	0.0363604	down	positive regulation of hyaluranon cable assembly;extracellular matrix assembly;extracellular polysaccharide biosynthetic process;hyaluranon cable;hyaluronan synthase activity;hyaluronan biosynthetic process;glycosaminoglycan metabolic process;small molecule metabolic process;integral component of plasma membrane;positive regulation of transcription, DNA-templated;cell adhesion;hyaluronan metaboli…
QTRT1	queuine tRNA-ribosyltransferase catalytic subunit 1	Chr19:10701430-10713437	ENSMUSG00000002825	Chr9:21411837-21420274	240.224	0.294919	1.22682	0.000324158	0.0367186	up	queuosine biosynthetic process;queuine tRNA-ribosyltransferase activity;gene expression;tRNA modification;mitochondrial outer membrane;tRNA processing;metal ion binding;cytoplasm;nucleus;protein binding;mitochondrion;
IER5	immediate early response 5	Chr1:181088712-181092899	ENSMUSG00000056708	Chr1:155096361-155099636	1526.4	0.230893	1.17356	0.000343622	0.0380288	up
CAPG	capping actin protein, gelsolin like	Chr2:85394748-85418432	ENSMUSG00000056737	Chr6:72544391-72562983	33.988	0.536994	1.45095	0.000346369	0.0381006	up	Flemming body;mitotic spindle;protein complex binding;melanosome;extracellular exosome;protein complex assembly;F-actin capping protein complex;protein binding;centriole;barbed-end actin filament capping;protein domain specific binding;actin binding;nucleolus;nucleoplasm;cytoplasm;nucleus;
TOR3A	torsin family 3 member A	Chr1:179081377-179098023	ENSMUSG00000060519	Chr1:156653617-156674356	164.3	0.23927	1.1804	0.000352099	0.0382882	up	endoplasmic reticulum lumen;extracellular exosome;endoplasmic reticulum;ATPase activity;ATP binding;protein binding;
METTL8	methyltransferase like 8	Chr2:171317405-171434802	ENSMUSG00000041975	Chr2:70964561-71055583	262.226	-0.206129	-1.15359	0.000379154	0.0403847	down	methyltransferase activity;methylation;cytoplasm;nucleus;histone acetylation;histone acetyltransferase activity;fat cell differentiation;skeletal muscle tissue development;
MYLK3	myosin light chain kinase 3	Chr16:46703369-46790407	ENSMUSG00000031698	Chr8:85324303-85386345	54.3367	0.660642	1.58079	0.000381095	0.0403847	up	regulation of vascular permeability involved in acute inflammatory response;myosin light chain kinase activity;positive regulation of sarcomere organization;cardiac myofibril assembly;sarcomerogenesis;sarcomere organization;cellular response to interleukin-1;calmodulin-dependent protein kinase activity;cytosol;protein phosphorylation;cytoplasm;ATP binding;protein kinase activity;actin cytoskeleto…
MYL1	myosin light chain 1	Chr2:210290150-210315190	ENSMUSG00000061816	Chr1:66924295-66945404	6.44791	1.10091	2.14489	0.000384111	0.0403847	up	sarcomere;muscle myosin complex;myofibril;muscle filament sliding;muscle contraction;cytosol;structural constituent of muscle;calcium ion binding;cardiac muscle contraction;contractile fiber;
LSG1	large 60S subunit nuclear export GTPase 1	Chr3:194640788-194672477	ENSMUSG00000022538	Chr16:30560494-30587592	384.225	-0.209196	-1.15604	0.000391204	0.0409045	down	Cajal body;ribosome biogenesis;nuclear export;endoplasmic reticulum;cytosol;GTPase activity;protein transport;membrane;metabolic process;GTP binding;cytoplasm;nucleus;
PIWIL2	piwi like RNA-mediated gene silencing 2	Chr8:22275297-22357563	ENSMUSG00000033644	Chr14:70372477-70429383	38.6816	-0.598418	-1.51406	0.000393904	0.0409617	down	RNA 5'-end processing;pi-body;P granule;germ-line stem cell population maintenance;DNA methylation involved in gamete generation;piRNA metabolic process;gene silencing by RNA;positive regulation of translation;chromatoid body;piRNA binding;oogenesis;gene expression;protein binding;meiotic cell cycle;multicellular organismal development;nucleic acid binding;cytoplasm;spermatogenesis;mRNA binding;d…
HIF3A	hypoxia inducible factor 3 subunit alpha	Chr19:46297046-46343433	ENSMUSG00000004328	Chr7:17031507-17062427	397.128	-0.624916	-1.54212	0.000399354	0.0413028	down	protein dimerization activity;regulation of transcription from RNA polymerase II promoter in response to hypoxia;cellular response to hypoxia;nuclear speck;RNA polymerase II transcription factor activity, sequence-specific DNA binding;cytosol;transcription coactivator activity;positive regulation of transcription from RNA polymerase II promoter;negative regulation of nucleic acid-templated transc…
MICALL2	MICAL like 2	Chr7:1428465-1459502	ENSMUSG00000036718	Chr5:139706696-139736336	42.9678	0.430326	1.34754	0.000403962	0.041408	up	actin filament bundle;filamin binding;positive regulation of protein targeting to mitochondrion;stress fiber;neuron projection;recycling endosome;neuron projection development;bicellular tight junction assembly;protein binding;actin filament polymerization;cell-cell junction;actin cytoskeleton reorganization;actin filament binding;cytosol;substrate adhesion-dependent cell spreading;bicellular tig…
MAPK4	mitogen-activated protein kinase 4	Chr18:50560078-50731824	ENSMUSG00000024558	Chr18:73928486-74065359	1811.08	-0.146405	-1.10681	0.000406752	0.041408	down	MAP kinase activity;protein homodimerization activity;protein kinase binding;protein binding;MAPK cascade;cytosol;protein serine/threonine kinase activity;cell cycle;nucleoplasm;protein phosphorylation;cytoplasm;nucleus;ATP binding;protein kinase activity;protein heterodimerization activity;intracellular;
PCDHGB8P	protocadherin gamma subfamily B, 8 pseudogene	Chr5:141426286-141429158	ENSMUSG00000103081	Chr18:37761801-37841870	132.197	0.305246	1.23563	0.000406899	0.041408	up
DYRK3	dual specificity tyrosine phosphorylation regulated kinase 3	Chr1:206635536-206684419	ENSMUSG00000016526	Chr1:131127455-131138340	218.261	-0.270192	-1.20597	0.000421182	0.0426335	down	erythrocyte differentiation;protein serine/threonine/tyrosine kinase activity;protein serine/threonine kinase activity;peptidyl-tyrosine phosphorylation;protein tyrosine kinase activity;magnesium ion binding;protein phosphorylation;nucleus;ATP binding;protein kinase activity;protein binding;
KMO	kynurenine 3-monooxygenase	Chr1:241532134-241595642	ENSMUSG00000039783	Chr1:175620381-175662116	8.59599	-1.08165	-2.11645	0.000426085	0.0429016	down	kynurenine metabolic process;secondary metabolite biosynthetic process;anthranilate metabolic process;'de novo' NAD biosynthetic process from tryptophan;quinolinate biosynthetic process;NAD(P)H oxidase activity;response to salt stress;kynurenine 3-monooxygenase activity;cellular nitrogen compound metabolic process;small molecule metabolic process;extracellular exosome;FAD binding;NAD metabolic pr…
SARDH	sarcosine dehydrogenase	Chr9:133663560-133739955	ENSMUSG00000009614	Chr2:27188393-27248337	314.949	-0.34508	-1.27022	0.000440049	0.0440744	down	sarcosine dehydrogenase activity;mitochondrial matrix;oxidoreductase activity;oxidation-reduction process;mitochondrion;flavin adenine dinucleotide binding;tetrahydrofolate interconversion;folic acid binding;biological_process;
BRD7	bromodomain containing 7	Chr16:50313487-50368934	ENSMUSG00000031660	Chr8:88331039-88362194	1056.15	-0.189905	-1.14069	0.000460601	0.0456523	down	positive regulation of histone acetylation;lysine-acetylated histone binding;p53 binding;negative regulation of G1/S transition of mitotic cell cycle;protein binding;positive regulation of transcription, DNA-templated;negative regulation of cell proliferation;transcription coactivator activity;negative regulation of transcription, DNA-templated;Wnt signaling pathway;transcription factor binding;t…
COL4A3	collagen type IV alpha 3 chain	Chr2:227164565-227314792	ENSMUSG00000079465	Chr1:82586921-82722059	33.8566	-0.793073	-1.73276	0.000466104	0.0459583	down	endothelial cell apoptotic process;collagen type IV trimer;blood circulation;glomerular basement membrane development;integrin binding;endoplasmic reticulum lumen;metalloendopeptidase inhibitor activity;collagen catabolic process;extracellular matrix organization;basement membrane;negative regulation of angiogenesis;extracellular matrix disassembly;cell proliferation;protein binding;cell surface …
CCDC141	coiled-coil domain containing 141	Chr2:178829757-179050086	ENSMUSG00000044033	Chr2:77009902-77170636	517.628	-0.438753	-1.35543	0.000471297	0.0462309	down	protein binding;cytoplasm;centrosome;cerebral cortex radially oriented cell migration;centrosome localization;
GNB3	G protein subunit beta 3	Chr12:6839954-6847393	ENSMUSG00000023439	Chr6:124834240-124840275	13.4142	1.21357	2.31911	0.00048423	0.0467988	up	GTPase binding;energy reserve metabolic process;cellular response to glucagon stimulus;small molecule metabolic process;extracellular exosome;protein binding;regulation of blood pressure;synaptic transmission;GTPase activity;plasma membrane;G-protein coupled receptor signaling pathway;signal transducer activity;dendrite;neuron projection;cell body;spectrin binding;signal transduction;
ASNSD1	asparagine synthetase domain containing 1	Chr2:189661385-189670831	ENSMUSG00000026095	Chr1:53344617-53352752	342.101	0.19501	1.14473	0.000484465	0.0467988	up	asparagine biosynthetic process;asparagine synthase (glutamine-hydrolyzing) activity;protein homodimerization activity;biological_process;cellular_component;molecular_function;glutamine metabolic process;cytosol;
SSC5D	scavenger receptor cysteine rich family member with 5 domains	Chr19:55488404-55519098	ENSMUSG00000035279	Chr7:4925785-4944826	100.936	-0.303305	-1.23397	0.000488142	0.0468018	down	receptor-mediated endocytosis;scavenger receptor activity;membrane;negative regulation of interleukin-8 secretion;extracellular matrix binding;detection of bacterial lipoprotein;fibronectin binding;innate immune response;protein binding;laminin binding;multicellular organismal development;extracellular matrix;intracellular;extracellular space;cytoplasm;defense response;defense response to Gram-po…
AMZ1	archaelysin family metallopeptidase 1	Chr7:2679522-2775500	ENSMUSG00000050022	Chr5:140724127-140761439	295.919	0.283493	1.21714	0.00049414	0.0469789	up	metallopeptidase activity;proteolysis;metal ion binding;zinc ion binding;
XRCC6	X-ray repair cross complementing 6	Chr22:41621119-41664048	ENSMUSG00000022471	Chr15:81987835-82040085	363.126	0.212044	1.15833	0.000496204	0.0469789	up	double-stranded telomeric DNA binding;double-strand break repair via classical nonhomologous end joining;cellular response to X-ray;nonhomologous end joining complex;regulation of smooth muscle cell proliferation;macromolecular complex binding;establishment of integrated proviral latency;5'-deoxyribose-5-phosphate lyase activity;protein heterotetramerization;cellular response to gamma radiation;n…
FIBIN	fin bud initiation factor homolog	Chr11:26994184-26996121	ENSMUSG00000074971	Chr2:110360917-110363183	141.024	-0.276667	-1.21139	0.000526056	0.0495586	down	endoplasmic reticulum;Golgi apparatus;extracellular region;
WDR86	WD repeat domain 86	Chr7:151375909-151410727	ENSMUSG00000055235	Chr5:24711738-24730727	80.3728	0.425849	1.34336	0.000534656	0.0499774	up	protein binding;
ZCCHC9	zinc finger CCHC-type containing 9	Chr5:81301590-81313297	ENSMUSG00000021621	Chr13:91796533-91807705	259.885	0.210401	1.15701	0.000535754	0.0499774	up	negative regulation of phosphatase activity;poly(A) RNA binding;transcription, DNA-templated;nucleolus;nucleic acid binding;zinc ion binding;
