# Supplementary material for: Loss of Katnal2 leads to ependymal ciliary hyperfunction and autism-related phenotypes in mice
Source: PLoS Biol. 2024 May 8;22(5):e3002596. doi: 10.1371/journal.pbio.3002596 (PMC11104772; doi:10.1371/journal.pbio.3002596)
Supplement: S4 Data — (XLSX) [file pbio.3002596.s012.xlsx]

## Sheet: readme
	S4_Data contains the raw GSEA results from P21/P70 comparison. For genesets highlighted in the manuscript, please refer S5_Data

## Sheet: P21_Up_Hallmark
NAME	SIZE	ES	NES	NOM p-val	FDR q-val	FWER p-val	RANK AT MAX	LEADING EDGE
HALLMARK_FATTY_ACID_METABOLISM	145	0.181647	2.47762	0.0019685	0.00824606	0.007	5869	tags=58%, list=40%, signal=96%
HALLMARK_ADIPOGENESIS	191	0.152972	2.463	0	0.00412303	0.007	9167	tags=77%, list=62%, signal=203%
HALLMARK_ANDROGEN_RESPONSE	95	0.179766	2.03315	0.0019802	0.0434794	0.114	2479	tags=35%, list=17%, signal=42%
HALLMARK_BILE_ACID_METABOLISM	95	0.170025	1.96313	0.0121212	0.0493826	0.168	6643	tags=62%, list=45%, signal=113%
HALLMARK_P53_PATHWAY	192	0.116424	1.88767	0.00195312	0.0582951	0.237	5658	tags=50%, list=39%, signal=80%
HALLMARK_ESTROGEN_RESPONSE_EARLY	183	0.117912	1.82154	0.0166667	0.0669252	0.311	4471	tags=42%, list=30%, signal=60%
HALLMARK_XENOBIOTIC_METABOLISM	168	0.116362	1.74208	0.0207469	0.0865419	0.421	3032	tags=32%, list=21%, signal=40%
HALLMARK_IL2_STAT5_SIGNALING	185	0.109254	1.71591	0.0227273	0.0872402	0.463	3974	tags=38%, list=27%, signal=51%
HALLMARK_ESTROGEN_RESPONSE_LATE	180	0.0952655	1.50005	0.0673267	0.213179	0.84	3188	tags=31%, list=22%, signal=39%
HALLMARK_APICAL_JUNCTION	188	0.0849846	1.34364	0.128773	0.370256	0.973	4394	tags=38%, list=30%, signal=54%
HALLMARK_COAGULATION	105	0.106635	1.27922	0.156057	0.428288	0.988	7820	tags=64%, list=53%, signal=135%
HALLMARK_CHOLESTEROL_HOMEOSTASIS	71	0.126425	1.2575	0.179337	0.428859	0.99	6636	tags=58%, list=45%, signal=105%
HALLMARK_HEME_METABOLISM	175	0.0748347	1.15314	0.269388	0.585549	1	8905	tags=68%, list=61%, signal=171%
HALLMARK_ANGIOGENESIS	32	0.162286	1.10802	0.308316	0.634274	1	7263	tags=66%, list=49%, signal=129%
HALLMARK_EPITHELIAL_MESENCHYMAL_TRANSITION	184	0.0691964	1.07556	0.355967	0.649466	1	1870	tags=20%, list=13%, signal=22%
HALLMARK_PEROXISOME	93	0.0958427	1.06757	0.355865	0.623887	1	5868	tags=49%, list=40%, signal=82%
HALLMARK_MYOGENESIS	183	0.0663879	1.03897	0.407332	0.63894	1	2087	tags=21%, list=14%, signal=24%
HALLMARK_APOPTOSIS	151	0.0698278	1.00655	0.442105	0.665654	1	3752	tags=32%, list=26%, signal=43%
HALLMARK_IL6_JAK_STAT3_SIGNALING	71	0.101019	0.994942	0.445344	0.652598	1	3696	tags=35%, list=25%, signal=47%
HALLMARK_KRAS_SIGNALING_DN	143	0.0613056	0.847696	0.631679	0.906728	1	6403	tags=50%, list=44%, signal=87%
HALLMARK_HYPOXIA	182	0.0553759	0.844764	0.667335	0.869389	1	2425	tags=22%, list=17%, signal=26%
HALLMARK_WNT_BETA_CATENIN_SIGNALING	40	0.11201	0.833821	0.65121	0.851297	1	5705	tags=50%, list=39%, signal=82%
HALLMARK_KRAS_SIGNALING_UP	183	0.0514162	0.82269	0.679916	0.834361	1	7042	tags=53%, list=48%, signal=101%
HALLMARK_NOTCH_SIGNALING	32	0.118447	0.791737	0.730924	0.851828	1	12498	tags=97%, list=85%, signal=647%
HALLMARK_UV_RESPONSE_UP	147	0.0539162	0.760044	0.780287	0.86805	1	12810	tags=93%, list=87%, signal=714%
HALLMARK_MYC_TARGETS_V2	58	0.0839158	0.747418	0.805611	0.853995	1	12959	tags=97%, list=88%, signal=814%
HALLMARK_UNFOLDED_PROTEIN_RESPONSE	109	0.0528633	0.633449	0.914683	0.951419	1	1385	tags=15%, list=9%, signal=16%
HALLMARK_MTORC1_SIGNALING	200	0.0356502	0.578797	0.960905	0.958574	1	11973	tags=85%, list=81%, signal=453%

## Sheet: P21_Down_Hallmark
	NAME	SIZE	ES	NES	NOM p-val	FDR q-val	FWER p-val	RANK AT MAX	LEADING EDGE
	HALLMARK_MYC_TARGETS_V1	197	-0.161308	-2.65969	0	0.00186243	0.002	9299	tags=79%, list=63%, signal=213%
	HALLMARK_E2F_TARGETS	196	-0.113351	-1.85212	0.0120968	0.123528	0.249	5780	tags=51%, list=39%, signal=82%
	HALLMARK_INTERFERON_ALPHA_RESPONSE	86	-0.166158	-1.80244	0.0160966	0.111018	0.316	3725	tags=42%, list=25%, signal=56%
	HALLMARK_OXIDATIVE_PHOSPHORYLATION	196	-0.112632	-1.79428	0.0116054	0.0859181	0.325	9989	tags=79%, list=68%, signal=244%
	HALLMARK_G2M_CHECKPOINT	189	-0.106156	-1.71987	0.0181452	0.100557	0.446	7247	tags=60%, list=49%, signal=116%
	HALLMARK_PROTEIN_SECRETION	93	-0.130653	-1.48142	0.0738523	0.267728	0.828	9786	tags=80%, list=67%, signal=237%
	HALLMARK_HEDGEHOG_SIGNALING	35	-0.210661	-1.45253	0.0779727	0.261455	0.862	7829	tags=74%, list=53%, signal=159%
	HALLMARK_MITOTIC_SPINDLE	197	-0.0786112	-1.26239	0.182609	0.503066	0.989	7365	tags=58%, list=50%, signal=114%
	HALLMARK_TGF_BETA_SIGNALING	54	-0.14567	-1.23253	0.196881	0.497889	0.993	5760	tags=54%, list=39%, signal=88%
	HALLMARK_INTERFERON_GAMMA_RESPONSE	175	-0.0794255	-1.2254	0.206827	0.459315	0.997	3970	tags=35%, list=27%, signal=47%
	HALLMARK_REACTIVE_OXYGEN_SPECIES_PATHWAY	48	-0.147399	-1.20451	0.220676	0.447868	0.998	8251	tags=71%, list=56%, signal=161%
	HALLMARK_SPERMATOGENESIS	98	-0.0980367	-1.13019	0.267057	0.532814	0.999	7267	tags=59%, list=49%, signal=116%
	HALLMARK_ALLOGRAFT_REJECTION	161	-0.0754384	-1.11961	0.313131	0.510226	0.999	8397	tags=65%, list=57%, signal=149%
	HALLMARK_DNA_REPAIR	147	-0.0798226	-1.11353	0.307847	0.485102	0.999	9836	tags=75%, list=67%, signal=224%
	HALLMARK_COMPLEMENT	166	-0.0631566	-0.945893	0.527888	0.749641	1	8644	tags=65%, list=59%, signal=156%
	HALLMARK_UV_RESPONSE_DN	138	-0.06711	-0.934906	0.54251	0.72262	1	10631	tags=79%, list=72%, signal=283%
	HALLMARK_PI3K_AKT_MTOR_SIGNALING	103	-0.0774789	-0.910247	0.55	0.722091	1	9428	tags=72%, list=64%, signal=199%
	HALLMARK_INFLAMMATORY_RESPONSE	164	-0.0577172	-0.877907	0.605825	0.740099	1	6241	tags=48%, list=42%, signal=83%
	HALLMARK_GLYCOLYSIS	188	-0.048125	-0.787375	0.734694	0.853281	1	7432	tags=55%, list=51%, signal=110%
	HALLMARK_APICAL_SURFACE	41	-0.0970683	-0.735254	0.80754	0.889838	1	9331	tags=73%, list=63%, signal=200%
	HALLMARK_TNFA_SIGNALING_VIA_NFKB	181	-0.0451661	-0.703072	0.838776	0.887318	1	9088	tags=66%, list=62%, signal=172%
	HALLMARK_PANCREAS_BETA_CELLS	30	-0.0830321	-0.529609	0.981443	0.981947	1	5641	tags=47%, list=38%, signal=76%

## Sheet: P70_Up_Hallmark
NAME	SIZE	ES	NES	NOM p-val	FDR q-val	FWER p-val	RANK AT MAX	LEADING EDGE
HALLMARK_OXIDATIVE_PHOSPHORYLATION	196	0.294638	4.77083	0	0	0	6334	tags=73%, list=44%, signal=128%
HALLMARK_MYC_TARGETS_V1	197	0.15722	2.54331	0	0.000453125	0.001	8237	tags=73%, list=57%, signal=167%
HALLMARK_FATTY_ACID_METABOLISM	142	0.147918	2.0435	0.00201207	0.0415736	0.1	7947	tags=70%, list=55%, signal=154%
HALLMARK_ADIPOGENESIS	191	0.116513	1.87296	0.0175097	0.072909	0.218	6198	tags=54%, list=43%, signal=94%
HALLMARK_CHOLESTEROL_HOMEOSTASIS	71	0.193657	1.87053	0.0019084	0.0590585	0.221	7178	tags=69%, list=50%, signal=137%
HALLMARK_REACTIVE_OXYGEN_SPECIES_PATHWAY	48	0.21999	1.80408	0.0116054	0.0695141	0.31	7358	tags=73%, list=51%, signal=148%
HALLMARK_DNA_REPAIR	147	0.127863	1.80133	0.0060241	0.0605818	0.315	9561	tags=79%, list=66%, signal=231%
HALLMARK_EPITHELIAL_MESENCHYMAL_TRANSITION	183	0.101942	1.58396	0.0344828	0.17026	0.687	3988	tags=38%, list=28%, signal=51%
HALLMARK_MTORC1_SIGNALING	200	0.0948567	1.54127	0.0581614	0.182716	0.755	7669	tags=63%, list=53%, signal=132%
HALLMARK_IL2_STAT5_SIGNALING	179	0.0923871	1.42834	0.0869565	0.268463	0.909	3681	tags=35%, list=26%, signal=46%
HALLMARK_COAGULATION	101	0.12261	1.41133	0.0852878	0.263246	0.925	5958	tags=53%, list=41%, signal=90%
HALLMARK_ESTROGEN_RESPONSE_LATE	176	0.0921016	1.40169	0.114458	0.250512	0.932	4918	tags=43%, list=34%, signal=65%
HALLMARK_XENOBIOTIC_METABOLISM	161	0.0908819	1.35622	0.134387	0.280432	0.965	7666	tags=62%, list=53%, signal=131%
HALLMARK_PANCREAS_BETA_CELLS	29	0.185991	1.19759	0.216327	0.479803	0.997	4785	tags=52%, list=33%, signal=77%
HALLMARK_P53_PATHWAY	191	0.0744425	1.17758	0.236581	0.479907	0.997	4757	tags=40%, list=33%, signal=59%
HALLMARK_KRAS_SIGNALING_UP	178	0.0765793	1.16509	0.268245	0.469975	0.998	3610	tags=33%, list=25%, signal=43%
HALLMARK_ESTROGEN_RESPONSE_EARLY	178	0.0731977	1.1285	0.291242	0.500899	1	1388	tags=17%, list=10%, signal=18%
HALLMARK_APICAL_JUNCTION	188	0.0692355	1.09761	0.344488	0.524337	1	10758	tags=81%, list=75%, signal=316%
HALLMARK_BILE_ACID_METABOLISM	94	0.0967478	1.0966	0.310924	0.498091	1	1836	tags=22%, list=13%, signal=25%
HALLMARK_ALLOGRAFT_REJECTION	152	0.0790727	1.09523	0.333996	0.475366	1	2193	tags=23%, list=15%, signal=27%
HALLMARK_MYOGENESIS	180	0.0685877	1.04566	0.373225	0.528063	1	8723	tags=67%, list=60%, signal=168%
HALLMARK_UV_RESPONSE_UP	147	0.0700301	0.988472	0.435701	0.598114	1	5871	tags=48%, list=41%, signal=79%
HALLMARK_PEROXISOME	93	0.0842877	0.974999	0.476673	0.593129	1	7791	tags=62%, list=54%, signal=135%
HALLMARK_ANGIOGENESIS	32	0.136458	0.911277	0.559761	0.67579	1	4799	tags=47%, list=33%, signal=70%
HALLMARK_INFLAMMATORY_RESPONSE	155	0.0616665	0.881544	0.576305	0.696695	1	1167	tags=14%, list=8%, signal=15%
HALLMARK_TGF_BETA_SIGNALING	54	0.0972628	0.837644	0.655936	0.742654	1	11429	tags=89%, list=79%, signal=426%
HALLMARK_MYC_TARGETS_V2	58	0.0811091	0.724652	0.824635	0.880233	1	12021	tags=91%, list=83%, signal=545%
HALLMARK_NOTCH_SIGNALING	32	0.0855555	0.570492	0.966203	0.998096	1	9140	tags=72%, list=63%, signal=196%
HALLMARK_WNT_BETA_CATENIN_SIGNALING	40	0.0716092	0.541647	0.97065	0.975818	1	8710	tags=68%, list=60%, signal=170%

## Sheet: P70_Down_Hallmark
NAME	SIZE	ES	NES	NOM p-val	FDR q-val	FWER p-val	RANK AT MAX	LEADING EDGE
HALLMARK_MITOTIC_SPINDLE	196	-0.1912	-3.15555	0	0	0	6115	tags=61%, list=42%, signal=105%
HALLMARK_G2M_CHECKPOINT	187	-0.130048	-2.05256	0.00200401	0.0287438	0.067	6252	tags=56%, list=43%, signal=98%
HALLMARK_IL6_JAK_STAT3_SIGNALING	65	-0.199406	-1.86843	0.015444	0.0710114	0.225	3353	tags=43%, list=23%, signal=56%
HALLMARK_APICAL_SURFACE	40	-0.217746	-1.64576	0.0285171	0.173083	0.555	8052	tags=78%, list=56%, signal=175%
HALLMARK_ANDROGEN_RESPONSE	92	-0.146316	-1.61925	0.0255906	0.156811	0.606	7315	tags=65%, list=51%, signal=131%
HALLMARK_UV_RESPONSE_DN	138	-0.116246	-1.61169	0.030426	0.136836	0.618	11621	tags=92%, list=81%, signal=468%
HALLMARK_INTERFERON_GAMMA_RESPONSE	170	-0.0986299	-1.4931	0.0733198	0.209857	0.837	2075	tags=24%, list=14%, signal=28%
HALLMARK_TNFA_SIGNALING_VIA_NFKB	176	-0.0827722	-1.27998	0.175299	0.449867	0.987	1609	tags=19%, list=11%, signal=21%
HALLMARK_PI3K_AKT_MTOR_SIGNALING	101	-0.107171	-1.25956	0.172269	0.431744	0.992	11754	tags=92%, list=81%, signal=493%
HALLMARK_KRAS_SIGNALING_DN	138	-0.0922785	-1.24979	0.197065	0.402099	0.992	2656	tags=28%, list=18%, signal=33%
HALLMARK_HYPOXIA	181	-0.078047	-1.20893	0.226263	0.423028	0.997	1520	tags=18%, list=11%, signal=20%
HALLMARK_PROTEIN_SECRETION	93	-0.10097	-1.14731	0.283835	0.483118	1	11123	tags=87%, list=77%, signal=377%
HALLMARK_UNFOLDED_PROTEIN_RESPONSE	108	-0.090387	-1.09508	0.339321	0.52986	1	11802	tags=91%, list=82%, signal=494%
HALLMARK_HEDGEHOG_SIGNALING	35	-0.157364	-1.08787	0.343137	0.505216	1	8044	tags=71%, list=56%, signal=161%
HALLMARK_APOPTOSIS	148	-0.0648012	-0.917935	0.553684	0.76944	1	3561	tags=31%, list=25%, signal=41%
HALLMARK_COMPLEMENT	162	-0.0575013	-0.848005	0.637965	0.852292	1	2833	tags=25%, list=20%, signal=31%
HALLMARK_HEME_METABOLISM	167	-0.055816	-0.824968	0.673828	0.843376	1	3785	tags=32%, list=26%, signal=43%
HALLMARK_GLYCOLYSIS	186	-0.0425337	-0.680291	0.863905	1	1	3585	tags=29%, list=25%, signal=38%
HALLMARK_SPERMATOGENESIS	97	-0.0593889	-0.68029	0.873211	0.963301	1	5101	tags=41%, list=35%, signal=63%
HALLMARK_E2F_TARGETS	193	-0.0425658	-0.674759	0.880478	0.921635	1	1713	tags=16%, list=12%, signal=18%
HALLMARK_INTERFERON_ALPHA_RESPONSE	84	-0.0618735	-0.665064	0.898608	0.887085	1	2034	tags=20%, list=14%, signal=23%

## Sheet: P21_Up_C2All
NAME	SIZE	ES	NES	NOM p-val	FDR q-val	FWER p-val	RANK AT MAX	LEADING EDGE
LEIN_OLIGODENDROCYTE_MARKERS	71	0.571701	5.66692	0	0	0	2194	tags=72%, list=15%, signal=84%
LEIN_CHOROID_PLEXUS_MARKERS	99	0.353377	4.15403	0	0	0	3005	tags=56%, list=20%, signal=69%
LU_AGING_BRAIN_UP	246	0.207562	3.86044	0	0	0	5124	tags=55%, list=35%, signal=83%
ASTON_MAJOR_DEPRESSIVE_DISORDER_DN	147	0.267836	3.8406	0	0	0	3500	tags=50%, list=24%, signal=65%
LEIN_PONS_MARKERS	89	0.339743	3.74833	0	0	0	2797	tags=53%, list=19%, signal=65%
HOSHIDA_LIVER_CANCER_SUBCLASS_S3	208	0.20417	3.43485	0	0	0	7144	tags=69%, list=49%, signal=132%
REACTOME_METABOLISM_OF_AMINO_ACIDS_AND_DERIVATIVES	332	0.148875	3.11898	0	0	0	9059	tags=76%, list=62%, signal=194%
LEIN_MEDULLA_MARKERS	79	0.288223	3.10211	0	0	0	5645	tags=67%, list=38%, signal=108%
REACTOME_FATTY_ACID_METABOLISM	146	0.217566	3.07733	0	0.000110431	0.001	7100	tags=70%, list=48%, signal=134%
REACTOME_SELENOAMINO_ACID_METABOLISM	108	0.254059	3.05363	0	9.93881e-05	0.001	8811	tags=85%, list=60%, signal=211%
CHEN_LVAD_SUPPORT_OF_FAILING_HEART_UP	88	0.278518	3.02773	0	9.03528e-05	0.001	6117	tags=69%, list=42%, signal=118%
ZHENG_GLIOBLASTOMA_PLASTICITY_DN	56	0.328833	2.98478	0	8.28234e-05	0.001	4632	tags=64%, list=32%, signal=94%
WOO_LIVER_CANCER_RECURRENCE_DN	59	0.327195	2.95978	0	7.64524e-05	0.001	1935	tags=46%, list=13%, signal=52%
LEIN_MIDBRAIN_MARKERS	81	0.272906	2.92979	0	0.000144494	0.002	5626	tags=65%, list=38%, signal=105%
KEGG_RIBOSOME	82	0.268016	2.85355	0	0.00107338	0.016	8627	tags=85%, list=59%, signal=206%
CHIANG_LIVER_CANCER_SUBCLASS_PROLIFERATION_DN	117	0.22252	2.83718	0	0.00113191	0.018	4919	tags=56%, list=33%, signal=83%
MARTENS_BOUND_BY_PML_RARA_FUSION	404	0.124332	2.83175	0	0.00106533	0.018	7061	tags=60%, list=48%, signal=113%
CAIRO_HEPATOBLASTOMA_DN	198	0.173344	2.80936	0	0.00122937	0.022	6021	tags=58%, list=41%, signal=97%
COLIN_PILOCYTIC_ASTROCYTOMA_VS_GLIOBLASTOMA_UP	33	0.418201	2.79051	0	0.00127191	0.024	3664	tags=67%, list=25%, signal=89%
HUTTMANN_B_CLL_POOR_SURVIVAL_UP	240	0.152913	2.78879	0	0.00120832	0.024	4830	tags=48%, list=33%, signal=70%
SANSOM_APC_TARGETS_DN	292	0.143536	2.77527	0	0.00134393	0.028	4172	tags=42%, list=28%, signal=58%
CHIANG_LIVER_CANCER_SUBCLASS_POLYSOMY7_UP	62	0.298967	2.70004	0	0.00279282	0.059	7238	tags=79%, list=49%, signal=155%
REACTOME_SRP_DEPENDENT_COTRANSLATIONAL_PROTEIN_TARGETING_TO_MEMBRANE	106	0.227362	2.68164	0	0.00324483	0.072	8743	tags=82%, list=59%, signal=201%
BHAT_ESR1_TARGETS_VIA_AKT1_UP	257	0.142638	2.67385	0	0.00319379	0.074	4458	tags=44%, list=30%, signal=63%
SENGUPTA_NASOPHARYNGEAL_CARCINOMA_DN	279	0.139089	2.66193	0	0.00359182	0.087	4367	tags=43%, list=30%, signal=61%
ENK_UV_RESPONSE_KERATINOCYTE_UP	473	0.107437	2.66005	0	0.00349183	0.088	8102	tags=66%, list=55%, signal=141%
LIU_PROSTATE_CANCER_DN	437	0.112676	2.65689	0	0.00351335	0.092	7270	tags=60%, list=49%, signal=116%
LANDIS_ERBB2_BREAST_TUMORS_65_DN	36	0.366044	2.64688	0	0.00353145	0.095	6879	tags=83%, list=47%, signal=156%
REACTOME_NONSENSE_MEDIATED_DECAY_NMD_INDEPENDENT_OF_THE_EXON_JUNCTION_COMPLEX_EJC	89	0.245811	2.60781	0	0.00480009	0.131	8627	tags=83%, list=59%, signal=200%
BREDEMEYER_RAG_SIGNALING_VIA_ATM_NOT_VIA_NFKB_DN	39	0.333522	2.54971	0	0.00752529	0.205	2270	tags=49%, list=15%, signal=57%
LEIN_CEREBELLUM_MARKERS	80	0.243628	2.54955	0	0.00728254	0.205	4888	tags=58%, list=33%, signal=86%
BROWN_MYELOID_CELL_DEVELOPMENT_UP	136	0.18635	2.51009	0	0.00941734	0.258	5822	tags=58%, list=40%, signal=95%
REACTOME_COMPLEMENT_CASCADE	31	0.374373	2.49764	0	0.0100206	0.28	6360	tags=81%, list=43%, signal=142%
WAKABAYASHI_ADIPOGENESIS_PPARG_RXRA_BOUND_WITH_H4K20ME1_MARK	143	0.176048	2.4851	0	0.0108854	0.304	8741	tags=77%, list=59%, signal=188%
LE_EGR2_TARGETS_DN	100	0.210637	2.46891	0	0.0121243	0.338	5007	tags=55%, list=34%, signal=83%
OHGUCHI_LIVER_HNF4A_TARGETS_DN	97	0.212713	2.44409	0	0.0142794	0.397	6135	tags=63%, list=42%, signal=107%
DEMAGALHAES_AGING_UP	47	0.296273	2.44373	0	0.0139471	0.398	4101	tags=57%, list=28%, signal=79%
REACTOME_INFLUENZA_INFECTION	143	0.17682	2.43898	0	0.0141867	0.411	8627	tags=76%, list=59%, signal=183%
BORCZUK_MALIGNANT_MESOTHELIOMA_DN	75	0.234902	2.43403	0	0.0143387	0.423	4598	tags=55%, list=31%, signal=79%
WEST_ADRENOCORTICAL_TUMOR_DN	490	0.0947453	2.42366	0	0.0154661	0.462	2012	tags=23%, list=14%, signal=26%
ABE_INNER_EAR	41	0.319192	2.4108	0	0.0165883	0.492	6074	tags=73%, list=41%, signal=124%
CHYLA_CBFA2T3_TARGETS_UP	315	0.117084	2.39027	0.00207039	0.0187844	0.548	5173	tags=47%, list=35%, signal=70%
SWEET_LUNG_CANCER_KRAS_DN	357	0.107727	2.37711	0	0.0199147	0.576	4176	tags=39%, list=28%, signal=53%
ACEVEDO_NORMAL_TISSUE_ADJACENT_TO_LIVER_TUMOR_DN	315	0.115452	2.37687	0.00192308	0.0195296	0.577	7529	tags=63%, list=51%, signal=125%
REACTOME_TRANSLATION	286	0.12234	2.36792	0	0.0203017	0.601	10208	tags=81%, list=69%, signal=262%
KEGG_TRYPTOPHAN_METABOLISM	33	0.34909	2.3461	0	0.0230862	0.657	4232	tags=64%, list=29%, signal=89%
REACTOME_EUKARYOTIC_TRANSLATION_INITIATION	112	0.191104	2.33781	0	0.0239431	0.677	8627	tags=78%, list=59%, signal=187%
BURTON_ADIPOGENESIS_6	175	0.150498	2.33324	0.00194932	0.0242182	0.692	8898	tags=75%, list=61%, signal=189%
LEE_LIVER_CANCER_SURVIVAL_UP	124	0.183961	2.329	0	0.0245242	0.705	4666	tags=50%, list=32%, signal=73%
PEREZ_TP53_AND_TP63_TARGETS	184	0.151187	2.3269	0	0.0243961	0.71	6111	tags=57%, list=42%, signal=96%
PEREZ_TP63_TARGETS	302	0.117679	2.31478	0	0.0263688	0.736	6188	tags=54%, list=42%, signal=91%
MULLIGHAN_NPM1_SIGNATURE_3_DN	146	0.164475	2.30153	0	0.0285381	0.764	4249	tags=45%, list=29%, signal=63%
DEURIG_T_CELL_PROLYMPHOCYTIC_LEUKEMIA_UP	306	0.110303	2.26777	0	0.0354305	0.856	5039	tags=45%, list=34%, signal=67%
ZHONG_SECRETOME_OF_LUNG_CANCER_AND_ENDOTHELIUM	57	0.252321	2.26761	0	0.0348112	0.856	6360	tags=68%, list=43%, signal=120%
LEE_AGING_NEOCORTEX_UP	74	0.221477	2.26197	0	0.0354584	0.863	7087	tags=70%, list=48%, signal=135%
RUTELLA_RESPONSE_TO_HGF_VS_CSF2RB_AND_IL4_UP	363	0.101654	2.25556	0	0.0366376	0.878	6679	tags=55%, list=45%, signal=99%
NIKOLSKY_BREAST_CANCER_17Q21_Q25_AMPLICON	279	0.117324	2.24943	0	0.0373041	0.883	8315	tags=68%, list=57%, signal=154%
LANDIS_ERBB2_BREAST_TUMORS_324_DN	138	0.163174	2.24311	0.00201613	0.0378806	0.89	6249	tags=59%, list=43%, signal=101%
MAHADEVAN_IMATINIB_RESISTANCE_DN	17	0.45574	2.23585	0	0.039254	0.905	4547	tags=76%, list=31%, signal=111%
MCBRYAN_PUBERTAL_BREAST_3_4WK_UP	179	0.138128	2.22678	0	0.0411664	0.924	6696	tags=59%, list=46%, signal=107%
HSIAO_LIVER_SPECIFIC_GENES	145	0.16259	2.22669	0	0.0405078	0.924	6653	tags=61%, list=45%, signal=111%
WONG_MITOCHONDRIA_GENE_MODULE	213	0.132051	2.22335	0.00392927	0.0405201	0.926	10091	tags=82%, list=69%, signal=257%
DEBIASI_APOPTOSIS_BY_REOVIRUS_INFECTION_DN	257	0.119557	2.22003	0	0.0406605	0.93	5992	tags=53%, list=41%, signal=87%
ACEVEDO_LIVER_CANCER_DN	456	0.0905864	2.21947	0	0.0401344	0.931	8248	tags=65%, list=56%, signal=143%
MEISSNER_BRAIN_HCP_WITH_H3K27ME3	169	0.145701	2.21451	0.00393701	0.0406959	0.938	4404	tags=44%, list=30%, signal=63%
HUPER_BREAST_BASAL_VS_LUMINAL_DN	45	0.281471	2.21397	0.00407332	0.0402479	0.938	5019	tags=62%, list=34%, signal=94%
BOYAULT_LIVER_CANCER_SUBCLASS_G123_DN	41	0.291208	2.20004	0.00191571	0.0433275	0.946	4692	tags=61%, list=32%, signal=89%
SHEDDEN_LUNG_CANCER_GOOD_SURVIVAL_A4	170	0.144499	2.18917	0.00192308	0.0461246	0.958	4729	tags=46%, list=32%, signal=68%
NABA_ECM_REGULATORS	154	0.149926	2.18675	0.00201613	0.0460566	0.961	5071	tags=49%, list=35%, signal=75%
HOLLERN_SQUAMOUS_BREAST_TUMOR	95	0.186676	2.18251	0.00391389	0.0469674	0.965	7328	tags=68%, list=50%, signal=136%
MCBRYAN_PUBERTAL_BREAST_6_7WK_UP	169	0.141541	2.17587	0.00210526	0.048248	0.968	5247	tags=50%, list=36%, signal=76%
BOYLAN_MULTIPLE_MYELOMA_D_CLUSTER_DN	32	0.32244	2.17165	0.003861	0.0488069	0.971	3537	tags=56%, list=24%, signal=74%
LIAN_LIPA_TARGETS_3M	42	0.282276	2.16904	0.00207469	0.0490376	0.973	7059	tags=76%, list=48%, signal=146%
MCBRYAN_PUBERTAL_BREAST_3_4WK_DN	34	0.318336	2.16895	0.00194932	0.0484022	0.973	3976	tags=59%, list=27%, signal=80%
BERENJENO_TRANSFORMED_BY_RHOA_DN	371	0.0984983	2.16639	0.00192308	0.0484842	0.974	7619	tags=61%, list=52%, signal=124%
KEGG_RETINOL_METABOLISM	20	0.399727	2.16514	0.00400802	0.0482185	0.975	5889	tags=80%, list=40%, signal=133%
DOANE_RESPONSE_TO_ANDROGEN_UP	144	0.157402	2.1466	0	0.0535669	0.981	4750	tags=48%, list=32%, signal=70%
JOHNSTONE_PARVB_TARGETS_3_UP	391	0.0940026	2.14295	0.00201207	0.0541699	0.982	7975	tags=63%, list=54%, signal=135%
REACTOME_PHASE_I_FUNCTIONALIZATION_OF_COMPOUNDS	63	0.22291	2.14231	0	0.0536494	0.982	3735	tags=48%, list=25%, signal=64%
BOQUEST_STEM_CELL_UP	240	0.122045	2.12964	0	0.0572489	0.988	3623	tags=37%, list=25%, signal=48%
CORRE_MULTIPLE_MYELOMA_DN	49	0.253027	2.12267	0	0.0589391	0.989	5590	tags=63%, list=38%, signal=102%
LEIN_ASTROCYTE_MARKERS	39	0.281199	2.12198	0	0.0584165	0.989	6428	tags=72%, list=44%, signal=127%
MULLIGHAN_NPM1_MUTATED_SIGNATURE_1_DN	113	0.16942	2.106	0.0040404	0.0632831	0.995	4811	tags=50%, list=33%, signal=73%
REACTOME_ANTIGEN_ACTIVATES_B_CELL_RECEPTOR_BCR_LEADING_TO_GENERATION_OF_SECOND_MESSENGERS	28	0.33254	2.10218	0	0.0639724	0.997	8767	tags=93%, list=60%, signal=230%
PECE_MAMMARY_STEM_CELL_UP	123	0.16544	2.10007	0.00982318	0.0640626	0.997	8938	tags=77%, list=61%, signal=195%
REACTOME_THE_CANONICAL_RETINOID_CYCLE_IN_RODS_TWILIGHT_VISION	19	0.410509	2.09932	0.0039604	0.06367	0.997	2482	tags=58%, list=17%, signal=70%
CAIRO_LIVER_DEVELOPMENT_DN	174	0.135687	2.0988	0.00201207	0.0631119	0.997	6643	tags=59%, list=45%, signal=106%
ZHAN_MULTIPLE_MYELOMA_CD1_VS_CD2_UP	63	0.226309	2.09854	0.00385356	0.062475	0.997	2519	tags=40%, list=17%, signal=48%
CHEBOTAEV_GR_TARGETS_UP	69	0.214683	2.09412	0.00417537	0.063689	0.997	4526	tags=52%, list=31%, signal=75%
LEE_TARGETS_OF_PTCH1_AND_SUFU_DN	82	0.198863	2.09106	0.004	0.0643125	0.997	6591	tags=65%, list=45%, signal=117%
BERENJENO_TRANSFORMED_BY_RHOA_FOREVER_UP	19	0.405496	2.08831	0.00980392	0.0646794	0.997	3329	tags=63%, list=23%, signal=82%
TANG_SENESCENCE_TP53_TARGETS_UP	30	0.325776	2.08653	0.00211416	0.0646777	0.997	5508	tags=70%, list=37%, signal=112%
ANDERSEN_LIVER_CANCER_KRT19_DN	57	0.233887	2.08509	0.00582524	0.0644914	0.997	5083	tags=58%, list=35%, signal=88%
MOLENAAR_TARGETS_OF_CCND1_AND_CDK4_DN	53	0.241446	2.08438	0.006	0.0640413	0.997	6168	tags=66%, list=42%, signal=113%
LANDIS_ERBB2_BREAST_PRENEOPLASTIC_DN	56	0.237803	2.07744	0.00732601	0.0661751	0.997	6227	tags=66%, list=42%, signal=114%
MIKKELSEN_NPC_LCP_WITH_H3K4ME3	55	0.239512	2.07716	0.00618557	0.0655693	0.997	4508	tags=55%, list=31%, signal=78%
LEIN_LOCALIZED_TO_DISTAL_AND_PROXIMAL_DENDRITES	16	0.421572	2.06332	0.00195695	0.0708518	0.998	4832	tags=75%, list=33%, signal=112%
REACTOME_NONSENSE_MEDIATED_DECAY_NMD	109	0.170353	2.05835	0.00814664	0.0720475	0.998	8704	tags=76%, list=59%, signal=185%
TARTE_PLASMA_CELL_VS_PLASMABLAST_UP	291	0.103146	2.05189	0.00828157	0.0743118	0.999	6694	tags=56%, list=46%, signal=100%
REACTOME_METABOLISM_OF_WATER_SOLUBLE_VITAMINS_AND_COFACTORS	106	0.171667	2.05173	0.006	0.0736192	0.999	6367	tags=60%, list=43%, signal=106%
SCHAEFFER_PROSTATE_DEVELOPMENT_48HR_UP	386	0.0923393	2.04783	0.00613497	0.0746662	0.999	4274	tags=38%, list=29%, signal=52%
SETLUR_PROSTATE_CANCER_TMPRSS2_ERG_FUSION_DN	15	0.427611	2.04482	0.00196078	0.0753279	0.999	4498	tags=73%, list=31%, signal=106%
LIAN_LIPA_TARGETS_6M	55	0.237966	2.03032	0.00785855	0.0812031	1	8004	tags=78%, list=54%, signal=171%
BAELDE_DIABETIC_NEPHROPATHY_UP	79	0.199616	2.03028	0.00402414	0.0804707	1	5638	tags=58%, list=38%, signal=94%
MORI_LARGE_PRE_BII_LYMPHOCYTE_DN	51	0.241531	2.0295	0.00195695	0.0800973	1	4818	tags=57%, list=33%, signal=84%
VECCHI_GASTRIC_CANCER_EARLY_DN	281	0.104308	2.02376	0.0094518	0.0821336	1	4248	tags=39%, list=29%, signal=54%
LANDIS_BREAST_CANCER_PROGRESSION_DN	66	0.213505	2.02127	0.00373832	0.0825907	1	6227	tags=64%, list=42%, signal=110%
ALCALAY_AML_BY_NPM1_LOCALIZATION_UP	116	0.160761	2.01832	0	0.0832707	1	4116	tags=44%, list=28%, signal=61%
KERLEY_RESPONSE_TO_CISPLATIN_UP	37	0.281092	2.01827	0.0101626	0.0825624	1	3822	tags=54%, list=26%, signal=73%
MCBRYAN_PUBERTAL_TGFB1_TARGETS_DN	54	0.228383	1.99631	0.00200803	0.0934022	1	4547	tags=54%, list=31%, signal=77%
REACTOME_TIGHT_JUNCTION_INTERACTIONS	21	0.358554	1.99567	0.00588235	0.092888	1	5234	tags=71%, list=36%, signal=111%
MCBRYAN_PUBERTAL_BREAST_4_5WK_DN	175	0.128514	1.99216	0.0101626	0.0941137	1	6866	tags=59%, list=47%, signal=110%
KEGG_VALINE_LEUCINE_AND_ISOLEUCINE_DEGRADATION	42	0.258262	1.99057	0.004	0.0941091	1	7061	tags=74%, list=48%, signal=142%
ROPERO_HDAC2_TARGETS	86	0.180596	1.98412	0.00988142	0.0969313	1	7613	tags=70%, list=52%, signal=144%
RUTELLA_RESPONSE_TO_CSF2RB_AND_IL4_DN	282	0.101465	1.98156	0.00613497	0.09756	1	4425	tags=40%, list=30%, signal=56%
OSADA_ASCL1_TARGETS_DN	22	0.346028	1.97993	0.0120968	0.0976986	1	5609	tags=73%, list=38%, signal=117%
BIDUS_METASTASIS_DN	133	0.144012	1.97586	0.00413223	0.0994357	1	6741	tags=60%, list=46%, signal=110%
HEIDENBLAD_AMPLICON_8Q24_DN	37	0.271401	1.97186	0.00808081	0.101059	1	8730	tags=86%, list=59%, signal=213%
CHYLA_CBFA2T3_TARGETS_DN	199	0.118296	1.9697	0.00963391	0.101521	1	5004	tags=46%, list=34%, signal=68%
PIONTEK_PKD1_TARGETS_UP	28	0.31173	1.96818	0.00756144	0.101663	1	3824	tags=57%, list=26%, signal=77%
REACTOME_PLATELET_ACTIVATION_SIGNALING_AND_AGGREGATION	233	0.111538	1.96612	0.00590551	0.101963	1	6711	tags=57%, list=46%, signal=103%
KEGG_NITROGEN_METABOLISM	19	0.371756	1.96235	0.00392157	0.103424	1	5371	tags=74%, list=37%, signal=116%
SMIRNOV_CIRCULATING_ENDOTHELIOCYTES_IN_CANCER_UP	136	0.146105	1.96186	0	0.102942	1	4463	tags=45%, list=30%, signal=64%
BHAT_ESR1_TARGETS_NOT_VIA_AKT1_UP	192	0.121602	1.95359	0.01341	0.107065	1	7879	tags=66%, list=54%, signal=140%
BERENJENO_ROCK_SIGNALING_NOT_VIA_RHOA_UP	25	0.329598	1.94992	0.01002	0.108565	1	6332	tags=76%, list=43%, signal=133%
LINDGREN_BLADDER_CANCER_CLUSTER_1_DN	341	0.0918436	1.94725	0.00188324	0.109341	1	3421	tags=32%, list=23%, signal=41%
TAKEDA_TARGETS_OF_NUP98_HOXA9_FUSION_10D_DN	99	0.161782	1.94496	0.00583658	0.109811	1	3575	tags=40%, list=24%, signal=53%
REACTOME_METABOLISM_OF_VITAMINS_AND_COFACTORS	160	0.130399	1.94249	0.00787402	0.110532	1	5543	tags=51%, list=38%, signal=80%
KEGG_ALANINE_ASPARTATE_AND_GLUTAMATE_METABOLISM	29	0.296971	1.93895	0.00406504	0.111937	1	7805	tags=83%, list=53%, signal=176%
KEGG_PYRUVATE_METABOLISM	34	0.276552	1.93721	0.00403226	0.11227	1	5453	tags=65%, list=37%, signal=103%
CHIBA_RESPONSE_TO_TSA	41	0.255154	1.92583	0.0159363	0.119158	1	6654	tags=71%, list=45%, signal=129%
LAMB_CCND1_TARGETS	19	0.36869	1.9237	0.00403226	0.119847	1	5416	tags=74%, list=37%, signal=117%
MULLIGHAN_MLL_SIGNATURE_2_UP	375	0.0858436	1.91984	0.00626305	0.121505	1	9115	tags=70%, list=62%, signal=181%
REACTOME_NEUTROPHIL_DEGRANULATION	401	0.0852376	1.91907	0.0159363	0.121072	1	6916	tags=55%, list=47%, signal=102%
MEISSNER_NPC_HCP_WITH_H3_UNMETHYLATED	454	0.0783639	1.91893	0.00408998	0.120316	1	2929	tags=28%, list=20%, signal=33%
LINDGREN_BLADDER_CANCER_CLUSTER_2B	344	0.0876831	1.9137	0.00614754	0.122988	1	2628	tags=26%, list=18%, signal=31%
NABA_MATRISOME_ASSOCIATED	469	0.0776432	1.91275	0.00209644	0.122758	1	3939	tags=34%, list=27%, signal=45%
KRIGE_AMINO_ACID_DEPRIVATION	26	0.31033	1.9114	0.016129	0.122863	1	7881	tags=85%, list=54%, signal=182%
MOOTHA_HUMAN_MITODB_6_2002	406	0.0828546	1.91031	0.00425532	0.122847	1	11447	tags=86%, list=78%, signal=378%
REACTOME_TRANSPORT_OF_BILE_SALTS_AND_ORGANIC_ACIDS_METAL_IONS_AND_AMINE_COMPOUNDS	75	0.184811	1.90886	0.0133588	0.122948	1	6310	tags=61%, list=43%, signal=107%
GAUSSMANN_MLL_AF4_FUSION_TARGETS_F_UP	171	0.124807	1.9074	0.00775194	0.123297	1	6608	tags=57%, list=45%, signal=103%
PID_HEDGEHOG_2PATHWAY	22	0.335396	1.89982	0.0144628	0.127798	1	5765	tags=73%, list=39%, signal=119%
BREUHAHN_GROWTH_FACTOR_SIGNALING_IN_LIVER_CANCER	23	0.323589	1.89963	0.0103734	0.127038	1	4835	tags=65%, list=33%, signal=97%
HOLLERN_EMT_BREAST_TUMOR_DN	103	0.160782	1.89593	0.006	0.128785	1	3645	tags=41%, list=25%, signal=54%
PICCALUGA_ANGIOIMMUNOBLASTIC_LYMPHOMA_UP	185	0.122169	1.89464	0.0103306	0.128779	1	6249	tags=55%, list=43%, signal=94%
REACTOME_RESPONSE_TO_ELEVATED_PLATELET_CYTOSOLIC_CA2PLUS	112	0.151544	1.89004	0.00201207	0.131332	1	6711	tags=61%, list=46%, signal=111%
YAO_TEMPORAL_RESPONSE_TO_PROGESTERONE_CLUSTER_0	67	0.192861	1.88875	0.00760456	0.131556	1	4635	tags=51%, list=32%, signal=74%
REACTOME_SLC_MEDIATED_TRANSMEMBRANE_TRANSPORT	211	0.110167	1.88831	0.00582524	0.130986	1	7875	tags=64%, list=54%, signal=137%
YAGI_AML_WITH_11Q23_REARRANGED	311	0.0921974	1.88703	0.004158	0.131073	1	8501	tags=67%, list=58%, signal=155%
REACTOME_HEMOSTASIS	498	0.0733757	1.88682	0.00400802	0.130279	1	8931	tags=68%, list=61%, signal=167%
ZHAN_V1_LATE_DIFFERENTIATION_GENES_UP	30	0.290044	1.88589	0.0178218	0.130213	1	3093	tags=50%, list=21%, signal=63%
GOBERT_CORE_OLIGODENDROCYTE_DIFFERENTIATION	42	0.245175	1.88029	0.0109649	0.133349	1	6553	tags=69%, list=45%, signal=124%
STEIN_ESRRA_TARGETS_UP	354	0.0862446	1.8645	0.006	0.144955	1	11008	tags=83%, list=75%, signal=324%
REACTOME_ACYL_CHAIN_REMODELLING_OF_PE	17	0.374258	1.8618	0.0181087	0.146218	1	5743	tags=76%, list=39%, signal=125%
KIM_ALL_DISORDERS_DURATION_CORR_DN	142	0.137057	1.8592	0.0102669	0.147557	1	8353	tags=70%, list=57%, signal=162%
MOOTHA_MITOCHONDRIA	417	0.0802865	1.85501	0.0165289	0.150145	1	11539	tags=86%, list=79%, signal=391%
BOYLAN_MULTIPLE_MYELOMA_D_DN	69	0.194656	1.85428	0.0103734	0.149836	1	4180	tags=48%, list=28%, signal=67%
ZHAN_MULTIPLE_MYELOMA_CD1_UP	42	0.234283	1.8446	0.0040404	0.156933	1	8462	tags=81%, list=58%, signal=190%
FRASOR_RESPONSE_TO_ESTRADIOL_DN	67	0.197009	1.8437	0.0140845	0.156713	1	3697	tags=45%, list=25%, signal=60%
RICKMAN_TUMOR_DIFFERENTIATED_WELL_VS_POORLY_DN	327	0.0881889	1.84099	0.0121457	0.158064	1	10416	tags=80%, list=71%, signal=267%
BIOCARTA_EICOSANOID_PATHWAY	21	0.338467	1.83867	0.00787402	0.159045	1	4829	tags=67%, list=33%, signal=99%
MIKKELSEN_MCV6_LCP_WITH_H3K4ME3	131	0.137422	1.83739	0.01417	0.159251	1	5289	tags=50%, list=36%, signal=77%
REACTOME_PI_3K_CASCADE:FGFR1	17	0.365521	1.83137	0.0232558	0.163583	1	3278	tags=59%, list=22%, signal=76%
VALK_AML_CLUSTER_4	25	0.302631	1.83082	0.0100806	0.163101	1	8491	tags=88%, list=58%, signal=208%
KIM_HYPOXIA	18	0.356533	1.83053	0.0120724	0.162395	1	7012	tags=83%, list=48%, signal=159%
BANDRES_RESPONSE_TO_CARMUSTIN_MGMT_48HR_DN	128	0.137309	1.82964	0.0123711	0.162181	1	7298	tags=63%, list=50%, signal=125%
MEISSNER_NPC_HCP_WITH_H3K4ME2_AND_H3K27ME3	305	0.089133	1.82757	0.0106838	0.162991	1	7967	tags=63%, list=54%, signal=135%
JISON_SICKLE_CELL_DISEASE_UP	157	0.126185	1.82481	0.0125523	0.164441	1	7618	tags=64%, list=52%, signal=132%
NUTT_GBM_VS_AO_GLIOMA_UP	44	0.23222	1.82325	0.0125786	0.16475	1	7618	tags=75%, list=52%, signal=155%
TONKS_TARGETS_OF_RUNX1_RUNX1T1_FUSION_HSC_DN	160	0.121992	1.82116	0.0113208	0.165564	1	6951	tags=59%, list=47%, signal=111%
DELACROIX_RAR_TARGETS_UP	43	0.237367	1.82101	0.0118577	0.164696	1	1989	tags=37%, list=14%, signal=43%
HERNANDEZ_ABERRANT_MITOSIS_BY_DOCETACEL_2NM_UP	63	0.193693	1.82055	0.0186722	0.164041	1	3696	tags=44%, list=25%, signal=59%
PID_INTEGRIN1_PATHWAY	63	0.194497	1.81254	0.0159046	0.170392	1	4384	tags=49%, list=30%, signal=70%
CAIRO_HEPATOBLASTOMA_CLASSES_DN	176	0.118188	1.81078	0.0210084	0.171027	1	6048	tags=53%, list=41%, signal=89%
GROSS_HYPOXIA_VIA_HIF1A_DN	96	0.154891	1.80295	0.0155642	0.177253	1	2483	tags=32%, list=17%, signal=39%
ROZANOV_MMP14_TARGETS_UP	220	0.104034	1.79588	0.0144628	0.182797	1	3102	tags=31%, list=21%, signal=39%
KOHOUTEK_CCNT1_TARGETS	41	0.234743	1.78786	0.0229008	0.189722	1	9462	tags=88%, list=64%, signal=246%
TAKEDA_TARGETS_OF_NUP98_HOXA9_FUSION_8D_DN	146	0.125704	1.78573	0.0153846	0.190824	1	7430	tags=63%, list=51%, signal=126%
KEGG_ARGININE_AND_PROLINE_METABOLISM	46	0.224127	1.78439	0.0102041	0.191158	1	5980	tags=63%, list=41%, signal=106%
KORKOLA_SEMINOMA_UP	37	0.249822	1.78261	0.0169492	0.191735	1	5869	tags=65%, list=40%, signal=108%
KARLSSON_TGFB1_TARGETS_DN	183	0.113846	1.7822	0.0180361	0.19106	1	3727	tags=37%, list=25%, signal=48%
GUENTHER_GROWTH_SPHERICAL_VS_ADHERENT_DN	25	0.299318	1.77908	0.0208768	0.193246	1	4425	tags=60%, list=30%, signal=86%
REACTOME_PEROXISOMAL_PROTEIN_IMPORT	58	0.199882	1.77834	0.020202	0.192772	1	5941	tags=60%, list=40%, signal=101%
URS_ADIPOCYTE_DIFFERENTIATION_UP	57	0.19626	1.77823	0.0142276	0.191805	1	6665	tags=65%, list=45%, signal=118%
BROWNE_HCMV_INFECTION_48HR_DN	402	0.0779401	1.77748	0.0116054	0.191542	1	3893	tags=34%, list=26%, signal=45%
BRACHAT_RESPONSE_TO_METHOTREXATE_DN	22	0.320332	1.77625	0.0195312	0.191612	1	6654	tags=77%, list=45%, signal=141%
SWEET_KRAS_ONCOGENIC_SIGNATURE	81	0.168543	1.77362	0.0258065	0.193315	1	7514	tags=68%, list=51%, signal=138%
VANTVEER_BREAST_CANCER_ESR1_UP	190	0.108093	1.77155	0.016632	0.194224	1	9259	tags=74%, list=63%, signal=197%
FRASOR_RESPONSE_TO_ESTRADIOL_UP	31	0.268382	1.76757	0.022869	0.197109	1	4122	tags=55%, list=28%, signal=76%
WIEDERSCHAIN_TARGETS_OF_BMI1_AND_PCGF2	52	0.201194	1.76505	0.0152672	0.198682	1	6096	tags=62%, list=41%, signal=105%
LUCAS_HNF4A_TARGETS_UP	52	0.208092	1.76222	0.0175097	0.200572	1	4582	tags=52%, list=31%, signal=75%
REACTOME_METABOLISM_OF_FOLATE_AND_PTERINES	16	0.3639	1.75952	0.0180832	0.202518	1	6597	tags=81%, list=45%, signal=147%
REACTOME_FATTY_ACYL_COA_BIOSYNTHESIS	31	0.265049	1.75903	0.0188324	0.202001	1	6067	tags=68%, list=41%, signal=115%
HUANG_FOXA2_TARGETS_DN	32	0.262024	1.7583	0.0240964	0.20178	1	2586	tags=44%, list=18%, signal=53%
STEIN_ESRRA_TARGETS	484	0.0694151	1.75511	0.0253906	0.204122	1	10975	tags=81%, list=75%, signal=311%
REACTOME_NAPLUS_CL_DEPENDENT_NEUROTRANSMITTER_TRANSPORTERS	16	0.359715	1.75281	0.0232558	0.205408	1	5740	tags=75%, list=39%, signal=123%
REACTOME_GLYCEROPHOSPHOLIPID_BIOSYNTHESIS	112	0.145534	1.74936	0.0256917	0.208054	1	5749	tags=54%, list=39%, signal=87%
YAGI_AML_WITH_T_8_21_TRANSLOCATION	316	0.0857001	1.74902	0.0238095	0.207272	1	10253	tags=78%, list=70%, signal=253%
VERHAAK_GLIOBLASTOMA_CLASSICAL	148	0.127843	1.74533	0.0231579	0.210229	1	7274	tags=62%, list=49%, signal=122%
DARWICHE_PAPILLOMA_PROGRESSION_RISK	59	0.194815	1.74516	0.0180723	0.20935	1	5616	tags=58%, list=38%, signal=93%
SIMBULAN_PARP1_TARGETS_UP	28	0.273135	1.73901	0.0200803	0.215414	1	7539	tags=79%, list=51%, signal=161%
COULOUARN_TEMPORAL_TGFB1_SIGNATURE_DN	122	0.135715	1.73574	0.0359281	0.217965	1	8380	tags=70%, list=57%, signal=163%
REACTOME_PHOSPHOLIPID_METABOLISM	192	0.110508	1.73387	0.0173077	0.218954	1	7198	tags=60%, list=49%, signal=116%
REACTOME_RESPIRATORY_ELECTRON_TRANSPORT_ATP_SYNTHESIS_BY_CHEMIOSMOTIC_COUPLING_AND_HEAT_PRODUCTION_BY_UNCOUPLING_PROTEINS	118	0.138153	1.73126	0.028463	0.22086	1	10314	tags=84%, list=70%, signal=279%
KOKKINAKIS_METHIONINE_DEPRIVATION_48HR_UP	122	0.135538	1.72449	0.0291667	0.227663	1	3685	tags=39%, list=25%, signal=51%
HERNANDEZ_ABERRANT_MITOSIS_BY_DOCETACEL_4NM_UP	17	0.341908	1.72416	0.0268041	0.226934	1	4489	tags=65%, list=31%, signal=93%
RICKMAN_HEAD_AND_NECK_CANCER_E	40	0.234749	1.72399	0.0265849	0.225965	1	1702	tags=35%, list=12%, signal=39%
VILLANUEVA_LIVER_CANCER_KRT19_DN	49	0.212191	1.72289	0.0246407	0.226108	1	3489	tags=45%, list=24%, signal=59%
BOUDOUKHA_BOUND_BY_IGF2BP2	96	0.148731	1.72075	0.030426	0.227464	1	9002	tags=76%, list=61%, signal=195%
OISHI_CHOLANGIOMA_STEM_CELL_LIKE_DN	240	0.0957411	1.71919	0.0197628	0.2282	1	3942	tags=36%, list=27%, signal=49%
NAKAJIMA_MAST_CELL	31	0.256043	1.71757	0.0215054	0.229057	1	5251	tags=61%, list=36%, signal=95%
REACTOME_ION_HOMEOSTASIS	52	0.202775	1.71724	0.0327198	0.228432	1	9464	tags=85%, list=64%, signal=237%
WANG_CISPLATIN_RESPONSE_AND_XPC_DN	201	0.104783	1.71694	0.0197628	0.227685	1	5645	tags=49%, list=38%, signal=78%
VIETOR_IFRD1_TARGETS	19	0.327398	1.71572	0.0250522	0.228008	1	6022	tags=74%, list=41%, signal=125%
KIM_BIPOLAR_DISORDER_OLIGODENDROCYTE_DENSITY_CORR_DN	48	0.208641	1.71309	0.0306513	0.230076	1	7352	tags=71%, list=50%, signal=141%
VALK_AML_CLUSTER_9	31	0.261034	1.71146	0.028626	0.23106	1	8022	tags=81%, list=55%, signal=177%
MIKKELSEN_MEF_LCP_WITH_H3K4ME3	114	0.139542	1.7114	0.0209524	0.23006	1	3765	tags=39%, list=26%, signal=53%
ZHAN_V2_LATE_DIFFERENTIATION_GENES	40	0.228523	1.7061	0.0334646	0.235208	1	5467	tags=60%, list=37%, signal=95%
MIKKELSEN_NPC_HCP_WITH_H3K27ME3	286	0.0858668	1.70445	0.024948	0.236167	1	4054	tags=36%, list=28%, signal=49%
SABATES_COLORECTAL_ADENOMA_DN	216	0.0992904	1.7041	0.0193798	0.235524	1	4072	tags=38%, list=28%, signal=51%
MCCABE_HOXC6_TARGETS_DN	20	0.310477	1.70356	0.0308285	0.235145	1	3525	tags=55%, list=24%, signal=72%
JOHANSSON_BRAIN_CANCER_EARLY_VS_LATE_DN	42	0.220004	1.70348	0.0339321	0.234208	1	9371	tags=86%, list=64%, signal=236%
CHEMNITZ_RESPONSE_TO_PROSTAGLANDIN_E2_DN	330	0.0818256	1.70159	0.0378486	0.235517	1	2386	tags=24%, list=16%, signal=28%
REACTOME_LAMININ_INTERACTIONS	30	0.260973	1.70158	0.0287908	0.23447	1	4499	tags=57%, list=31%, signal=82%
ZHONG_SECRETOME_OF_LUNG_CANCER_AND_FIBROBLAST	119	0.135573	1.70128	0.0243408	0.233764	1	6667	tags=59%, list=45%, signal=107%
LEI_HOXC8_TARGETS_DN	15	0.372502	1.70128	0.0385396	0.232738	1	2368	tags=53%, list=16%, signal=64%
HAN_JNK_SINGALING_DN	34	0.245734	1.69953	0.0192308	0.233832	1	4176	tags=53%, list=28%, signal=74%
CERIBELLI_GENES_INACTIVE_AND_BOUND_BY_NFY	21	0.306418	1.69745	0.0356436	0.235428	1	3200	tags=52%, list=22%, signal=67%
DELYS_THYROID_CANCER_UP	387	0.0737388	1.69729	0.0311284	0.234567	1	5551	tags=45%, list=38%, signal=70%
DELYS_THYROID_CANCER_DN	206	0.100864	1.69558	0.0291829	0.235733	1	2033	tags=24%, list=14%, signal=27%
ROSS_LEUKEMIA_WITH_MLL_FUSIONS	67	0.177336	1.69433	0.039604	0.2362	1	8810	tags=78%, list=60%, signal=193%
HUANG_GATA2_TARGETS_UP	130	0.127886	1.6941	0.0288066	0.235447	1	5936	tags=53%, list=40%, signal=88%
REACTOME_BIOLOGICAL_OXIDATIONS	129	0.131463	1.69357	0.0273438	0.235007	1	4919	tags=47%, list=33%, signal=69%
WENG_POR_TARGETS_LIVER_DN	19	0.324752	1.69214	0.027668	0.235711	1	4514	tags=63%, list=31%, signal=91%
CHIARADONNA_NEOPLASTIC_TRANSFORMATION_KRAS_DN	131	0.124882	1.69209	0.032882	0.234755	1	3789	tags=38%, list=26%, signal=51%
GRYDER_PAX3FOXO1_TOP_ENHANCERS	423	0.0716105	1.68982	0.0143737	0.236428	1	9260	tags=70%, list=63%, signal=184%
MOOTHA_VOXPHOS	84	0.156096	1.68856	0.036965	0.236874	1	10314	tags=86%, list=70%, signal=286%
JOHNSTONE_PARVB_TARGETS_2_UP	131	0.125124	1.68594	0.0139165	0.238807	1	4122	tags=40%, list=28%, signal=56%
MCBRYAN_PUBERTAL_BREAST_4_5WK_UP	230	0.0949112	1.67963	0.0202429	0.245458	1	4568	tags=40%, list=31%, signal=58%
SA_TRKA_RECEPTOR	17	0.334294	1.67857	0.0282258	0.24577	1	7194	tags=82%, list=49%, signal=161%
ZHU_CMV_ALL_DN	109	0.138567	1.67804	0.0336634	0.24534	1	8898	tags=74%, list=61%, signal=187%
REACTOME_TRANSCRIPTIONAL_REGULATION_BY_SMALL_RNAS	48	0.208036	1.67763	0.035124	0.244829	1	7667	tags=73%, list=52%, signal=152%
ENK_UV_RESPONSE_EPIDERMIS_UP	256	0.0893002	1.67728	0.0313152	0.244243	1	3761	tags=34%, list=26%, signal=45%
REACTOME_THE_CITRIC_ACID_TCA_CYCLE_AND_RESPIRATORY_ELECTRON_TRANSPORT	165	0.11185	1.67598	0.0327198	0.244677	1	10397	tags=82%, list=71%, signal=277%
REACTOME_SIGNALLING_TO_RAS	20	0.313714	1.67551	0.0277228	0.244225	1	4947	tags=65%, list=34%, signal=98%
VALK_AML_WITH_FLT3_ITD	38	0.236431	1.67358	0.0335306	0.24557	1	2721	tags=42%, list=19%, signal=52%
PEDERSEN_METASTASIS_BY_ERBB2_ISOFORM_4	92	0.149144	1.67335	0.0289256	0.244842	1	3731	tags=40%, list=25%, signal=54%
MULLIGHAN_MLL_SIGNATURE_1_UP	339	0.0779021	1.67055	0.028463	0.247337	1	8764	tags=67%, list=60%, signal=163%
MIKKELSEN_MCV6_LCP_WITH_H3K27ME3	16	0.341806	1.66972	0.027668	0.247332	1	4166	tags=63%, list=28%, signal=87%
VALK_AML_CLUSTER_3	29	0.253199	1.66803	0.0363636	0.248485	1	2873	tags=45%, list=20%, signal=56%
VERHAAK_AML_WITH_NPM1_MUTATED_DN	204	0.100461	1.66665	0.0351562	0.249186	1	4378	tags=40%, list=30%, signal=56%
SAGIV_CD24_TARGETS_DN	40	0.221929	1.66456	0.045977	0.250844	1	5931	tags=63%, list=40%, signal=105%
REACTOME_RESPIRATORY_ELECTRON_TRANSPORT	97	0.144374	1.6645	0.0251046	0.24994	1	10314	tags=85%, list=70%, signal=282%
KEGG_ETHER_LIPID_METABOLISM	26	0.273518	1.6623	0.0284553	0.251648	1	8421	tags=85%, list=57%, signal=198%
QI_HYPOXIA	124	0.126899	1.66079	0.0440882	0.252521	1	6090	tags=54%, list=41%, signal=91%
SU_LIVER	28	0.265964	1.6599	0.026971	0.2525	1	8169	tags=82%, list=56%, signal=185%
TERAO_AOX4_TARGETS_HG_UP	26	0.273046	1.65962	0.0395833	0.251823	1	2776	tags=46%, list=19%, signal=57%
BIOCARTA_MTA3_PATHWAY	16	0.342041	1.65815	0.0227273	0.252752	1	5081	tags=69%, list=35%, signal=105%
BILANGES_RAPAMYCIN_SENSITIVE_VIA_TSC1_AND_TSC2	63	0.179075	1.65749	0.041502	0.252682	1	10441	tags=89%, list=71%, signal=306%
CUI_TCF21_TARGETS_DN	29	0.260252	1.65402	0.0357143	0.255976	1	3783	tags=52%, list=26%, signal=70%
SABATES_COLORECTAL_ADENOMA_UP	91	0.149033	1.6525	0.0389344	0.25688	1	2990	tags=35%, list=20%, signal=44%
HERNANDEZ_MITOTIC_ARREST_BY_DOCETAXEL_2_UP	51	0.195934	1.65131	0.030426	0.257584	1	6062	tags=61%, list=41%, signal=103%
HELLER_SILENCED_BY_METHYLATION_DN	95	0.147837	1.65086	0.0373281	0.257175	1	7431	tags=65%, list=51%, signal=131%
REACTOME_FRS_MEDIATED_FGFR1_SIGNALING	19	0.322474	1.64996	0.0387755	0.257335	1	3774	tags=58%, list=26%, signal=78%
RUAN_RESPONSE_TO_TNF_DN	71	0.168063	1.64723	0.0338346	0.259881	1	6648	tags=62%, list=45%, signal=113%
RORIE_TARGETS_OF_EWSR1_FLI1_FUSION_UP	25	0.276933	1.64486	0.0390625	0.26191	1	2990	tags=48%, list=20%, signal=60%
LEE_CALORIE_RESTRICTION_MUSCLE_DN	41	0.212612	1.64448	0.0407767	0.261347	1	6919	tags=68%, list=47%, signal=129%
LENAOUR_DENDRITIC_CELL_MATURATION_UP	100	0.139346	1.63882	0.0325048	0.267707	1	4578	tags=45%, list=31%, signal=65%
FOSTER_KDM1A_TARGETS_UP	175	0.106405	1.63774	0.0355731	0.268037	1	7271	tags=60%, list=49%, signal=117%
WANG_BARRETTS_ESOPHAGUS_UP	41	0.216525	1.6372	0.0380762	0.26773	1	5428	tags=59%, list=37%, signal=93%
MIKKELSEN_MEF_LCP_WITH_H3K27ME3	47	0.199178	1.6361	0.0494071	0.268154	1	2084	tags=34%, list=14%, signal=40%
KINSEY_TARGETS_OF_EWSR1_FLII_FUSION_DN	303	0.0828041	1.63569	0.0435685	0.267682	1	7149	tags=57%, list=49%, signal=108%
DELACROIX_RARG_BOUND_MEF	330	0.0777679	1.63542	0.0272904	0.267103	1	5695	tags=46%, list=39%, signal=74%
SMID_BREAST_CANCER_NORMAL_LIKE_UP	362	0.0754219	1.63454	0.0266393	0.267359	1	4114	tags=35%, list=28%, signal=48%
REACTOME_PLATELET_CALCIUM_HOMEOSTASIS	28	0.261372	1.63324	0.0298805	0.268043	1	9286	tags=89%, list=63%, signal=242%
ALONSO_METASTASIS_UP	175	0.104762	1.63254	0.0269231	0.267863	1	9814	tags=77%, list=67%, signal=229%
WIERENGA_STAT5A_TARGETS_GROUP1	112	0.134226	1.63186	0.0398406	0.267892	1	3421	tags=37%, list=23%, signal=47%
LEE_EARLY_T_LYMPHOCYTE_UP	91	0.146578	1.62936	0.0384615	0.269934	1	6417	tags=58%, list=44%, signal=103%
RUAN_RESPONSE_TO_TROGLITAZONE_UP	20	0.302164	1.629	0.0336634	0.269364	1	6586	tags=75%, list=45%, signal=136%
MOREAUX_MULTIPLE_MYELOMA_BY_TACI_UP	284	0.0834293	1.62813	0.0209205	0.269588	1	5782	tags=48%, list=39%, signal=77%
TIEN_INTESTINE_PROBIOTICS_6HR_DN	163	0.110917	1.62782	0.0456349	0.269023	1	11820	tags=91%, list=80%, signal=462%
BROWNE_HCMV_INFECTION_24HR_DN	129	0.122333	1.62583	0.0357143	0.270698	1	3685	tags=37%, list=25%, signal=49%
WU_HBX_TARGETS_3_UP	18	0.314101	1.62264	0.0447471	0.273996	1	6002	tags=72%, list=41%, signal=122%
RAY_TUMORIGENESIS_BY_ERBB2_CDC25A_DN	238	0.0897739	1.62172	0.0358566	0.274451	1	7407	tags=59%, list=50%, signal=118%
RICKMAN_METASTASIS_DN	230	0.0931589	1.62143	0.0591837	0.273824	1	7149	tags=58%, list=49%, signal=111%
BOYLAN_MULTIPLE_MYELOMA_PCA3_UP	72	0.161501	1.6211	0.035503	0.27325	1	3148	tags=38%, list=21%, signal=47%
ZHOU_INFLAMMATORY_RESPONSE_LIVE_DN	322	0.0792884	1.61971	0.0441767	0.27399	1	9584	tags=73%, list=65%, signal=205%
YAO_TEMPORAL_RESPONSE_TO_PROGESTERONE_CLUSTER_13	160	0.112137	1.61741	0.0550098	0.275955	1	10768	tags=84%, list=73%, signal=312%
REACTOME_NUCLEAR_PORE_COMPLEX_NPC_DISASSEMBLY	33	0.235614	1.61641	0.0455446	0.276276	1	7677	tags=76%, list=52%, signal=158%
TURASHVILI_BREAST_DUCTAL_CARCINOMA_VS_DUCTAL_NORMAL_DN	149	0.112048	1.61638	0.0344168	0.275358	1	1032	tags=18%, list=7%, signal=19%
ENGELMANN_CANCER_PROGENITORS_DN	55	0.183116	1.6163	0.0547945	0.274536	1	2929	tags=38%, list=20%, signal=48%
BURTON_ADIPOGENESIS_PEAK_AT_0HR	59	0.176417	1.61513	0.0454545	0.275095	1	4889	tags=51%, list=33%, signal=76%
ZAMORA_NOS2_TARGETS_DN	73	0.16001	1.61351	0.0345528	0.276277	1	8127	tags=71%, list=55%, signal=159%
GAZDA_DIAMOND_BLACKFAN_ANEMIA_MYELOID_DN	32	0.242586	1.61204	0.0384615	0.277191	1	7004	tags=72%, list=48%, signal=137%
FINAK_BREAST_CANCER_SDPP_SIGNATURE	17	0.3205	1.61199	0.0368217	0.276309	1	2210	tags=47%, list=15%, signal=55%
REACTOME_DOWNSTREAM_SIGNALING_OF_ACTIVATED_FGFR1	27	0.26211	1.60938	0.0549683	0.278762	1	3774	tags=52%, list=26%, signal=70%
POMEROY_MEDULLOBLASTOMA_PROGNOSIS_DN	43	0.207825	1.60831	0.0456432	0.279091	1	8915	tags=81%, list=61%, signal=206%
CLIMENT_BREAST_CANCER_COPY_NUMBER_UP	23	0.279047	1.60718	0.043659	0.279665	1	9322	tags=91%, list=63%, signal=249%
KEGG_COMPLEMENT_AND_COAGULATION_CASCADES	42	0.209125	1.6057	0.0413223	0.280769	1	7781	tags=74%, list=53%, signal=156%
LIEN_BREAST_CARCINOMA_METAPLASTIC_VS_DUCTAL_DN	83	0.149953	1.6045	0.0287474	0.281511	1	1880	tags=28%, list=13%, signal=32%
KAAB_FAILED_HEART_ATRIUM_UP	23	0.273941	1.60383	0.0425101	0.281462	1	8758	tags=87%, list=60%, signal=215%
REACTOME_METABOLISM_OF_CARBOHYDRATES	266	0.086302	1.60371	0.0377359	0.280694	1	8532	tags=67%, list=58%, signal=156%
TARTE_PLASMA_CELL_VS_B_LYMPHOCYTE_DN	32	0.233843	1.60337	0.0422535	0.280226	1	2540	tags=41%, list=17%, signal=49%
LEE_NEURAL_CREST_STEM_CELL_UP	141	0.117287	1.60265	0.0479042	0.280242	1	3503	tags=35%, list=24%, signal=46%
KEGG_GLYCEROPHOSPHOLIPID_METABOLISM	69	0.166872	1.60102	0.0318725	0.281426	1	7355	tags=67%, list=50%, signal=133%
MIKKELSEN_ES_LCP_WITH_H3K4ME3	115	0.128142	1.60049	0.0365385	0.281162	1	3242	tags=35%, list=22%, signal=44%
LEE_LIVER_CANCER_MYC_DN	40	0.217511	1.59783	0.0404624	0.28367	1	2322	tags=38%, list=16%, signal=44%
PRAMOONJAGO_SOX4_TARGETS_DN	45	0.200432	1.59584	0.04375	0.285323	1	4900	tags=53%, list=33%, signal=80%
MIKKELSEN_NPC_HCP_WITH_H3K4ME3_AND_H3K27ME3	191	0.101949	1.59539	0.0439122	0.285007	1	3829	tags=36%, list=26%, signal=48%
REACTOME_GLOBAL_GENOME_NUCLEOTIDE_EXCISION_REPAIR_GG_NER	83	0.149867	1.59531	0.0412574	0.284208	1	11973	tags=96%, list=81%, signal=517%
CHIBA_RESPONSE_TO_TSA_UP	46	0.203839	1.59382	0.0464646	0.285475	1	4041	tags=48%, list=27%, signal=66%
YAO_TEMPORAL_RESPONSE_TO_PROGESTERONE_CLUSTER_8	47	0.195535	1.59288	0.0505051	0.285812	1	3388	tags=43%, list=23%, signal=55%
HESS_TARGETS_OF_HOXA9_AND_MEIS1_DN	71	0.163927	1.58658	0.0416667	0.293299	1	2983	tags=37%, list=20%, signal=46%
REACTOME_SYNTHESIS_OF_PA	31	0.239874	1.58308	0.0533881	0.297431	1	4066	tags=52%, list=28%, signal=71%
KHETCHOUMIAN_TRIM24_TARGETS_UP	45	0.196686	1.58225	0.0583501	0.297778	1	5608	tags=58%, list=38%, signal=93%
DIAZ_CHRONIC_MEYLOGENOUS_LEUKEMIA_DN	94	0.136826	1.58196	0.0530452	0.297215	1	6912	tags=61%, list=47%, signal=114%
WU_SILENCED_BY_METHYLATION_IN_BLADDER_CANCER	45	0.199128	1.57512	0.0659134	0.305694	1	1327	tags=29%, list=9%, signal=32%
REACTOME_CYTOSOLIC_TRNA_AMINOACYLATION	23	0.27293	1.57232	0.062753	0.308529	1	7495	tags=78%, list=51%, signal=159%
GOUYER_TATI_TARGETS_DN	15	0.337035	1.5716	0.0595903	0.308686	1	4848	tags=67%, list=33%, signal=99%
HOLLERN_ADENOMYOEPITHELIAL_BREAST_TUMOR	16	0.325039	1.57059	0.0609756	0.309176	1	6249	tags=75%, list=43%, signal=130%
GARGALOVIC_RESPONSE_TO_OXIDIZED_PHOSPHOLIPIDS_BLACK_UP	31	0.234619	1.56801	0.0530452	0.31191	1	3195	tags=45%, list=22%, signal=58%
CHANGOLKAR_H2AFY_TARGETS_UP	43	0.203865	1.5671	0.052	0.31229	1	10340	tags=91%, list=70%, signal=305%
PAPASPYRIDONOS_UNSTABLE_ATEROSCLEROTIC_PLAQUE_UP	49	0.186375	1.56708	0.0590717	0.311361	1	4167	tags=47%, list=28%, signal=65%
AGUIRRE_PANCREATIC_CANCER_COPY_NUMBER_UP	272	0.0845226	1.56699	0.0589391	0.310543	1	9423	tags=72%, list=64%, signal=198%
KEGG_PROPANOATE_METABOLISM	28	0.247356	1.56618	0.0690979	0.310684	1	5293	tags=61%, list=36%, signal=95%
REACTOME_GLUCOSE_METABOLISM	80	0.14746	1.56354	0.0469388	0.313575	1	7763	tags=68%, list=53%, signal=142%
CUI_TCF21_TARGETS_2_UP	397	0.066916	1.56267	0.0541667	0.31385	1	5816	tags=46%, list=40%, signal=74%
VALK_AML_CLUSTER_13	28	0.247986	1.56146	0.0458333	0.314669	1	1610	tags=36%, list=11%, signal=40%
BHAT_ESR1_TARGETS_VIA_AKT1_DN	74	0.1538	1.56105	0.0679012	0.314193	1	9268	tags=78%, list=63%, signal=211%
KEGG_CELL_ADHESION_MOLECULES_CAMS	95	0.137311	1.55948	0.0573123	0.315596	1	4491	tags=44%, list=31%, signal=63%
BERTUCCI_INVASIVE_CARCINOMA_DUCTAL_VS_LOBULAR_DN	41	0.203429	1.5576	0.0525253	0.317372	1	3111	tags=41%, list=21%, signal=52%
AMBROSINI_FLAVOPIRIDOL_TREATMENT_TP53	94	0.13991	1.55709	0.0604839	0.317094	1	5460	tags=51%, list=37%, signal=81%
JECHLINGER_EPITHELIAL_TO_MESENCHYMAL_TRANSITION_UP	60	0.171154	1.55296	0.0647948	0.32234	1	3862	tags=43%, list=26%, signal=59%
WANG_BARRETTS_ESOPHAGUS_DN	20	0.291635	1.55251	0.0442656	0.322103	1	2332	tags=45%, list=16%, signal=53%
VECCHI_GASTRIC_CANCER_ADVANCED_VS_EARLY_DN	100	0.128921	1.55239	0.0397727	0.32133	1	8110	tags=68%, list=55%, signal=151%
REACTOME_GENE_SILENCING_BY_RNA	72	0.159117	1.55232	0.0550285	0.320458	1	7673	tags=68%, list=52%, signal=142%
BURTON_ADIPOGENESIS_9	75	0.148527	1.54995	0.0475207	0.322939	1	5273	tags=51%, list=36%, signal=79%
WANG_CISPLATIN_RESPONSE_AND_XPC_UP	148	0.1103	1.54986	0.0635246	0.322126	1	3359	tags=34%, list=23%, signal=43%
REACTOME_PLASMA_LIPOPROTEIN_REMODELING	18	0.302768	1.54981	0.042885	0.321271	1	1270	tags=39%, list=9%, signal=43%
MARKEY_RB1_CHRONIC_LOF_DN	99	0.129128	1.54849	0.0403226	0.322252	1	6575	tags=58%, list=45%, signal=103%
DELACROIX_RAR_BOUND_ES	408	0.0672089	1.54799	0.0533333	0.321984	1	3685	tags=32%, list=25%, signal=41%
BRUECKNER_TARGETS_OF_MIRLET7A3_UP	97	0.134422	1.54572	0.0588235	0.324357	1	4248	tags=42%, list=29%, signal=59%
BOQUEST_STEM_CELL_CULTURED_VS_FRESH_UP	384	0.0680317	1.54349	0.0613108	0.326679	1	3962	tags=34%, list=27%, signal=45%
ROSS_AML_WITH_CBFB_MYH11_FUSION	47	0.192325	1.54076	0.0666667	0.329799	1	4373	tags=49%, list=30%, signal=69%
REACTOME_COMPLEX_I_BIOGENESIS	54	0.177554	1.54029	0.0484496	0.329552	1	9101	tags=80%, list=62%, signal=208%
VERHAAK_AML_WITH_NPM1_MUTATED_UP	138	0.113449	1.53991	0.0562016	0.329238	1	5908	tags=51%, list=40%, signal=85%
REACTOME_CELL_SURFACE_INTERACTIONS_AT_THE_VASCULAR_WALL	98	0.130007	1.53885	0.0564516	0.329856	1	10697	tags=86%, list=73%, signal=313%
TIAN_TNF_SIGNALING_VIA_NFKB	19	0.286476	1.53862	0.0534653	0.329217	1	7396	tags=79%, list=50%, signal=159%
HOUSTIS_ROS	32	0.228596	1.53737	0.0625	0.330119	1	9046	tags=84%, list=62%, signal=219%
KEGG_BIOSYNTHESIS_OF_UNSATURATED_FATTY_ACIDS	20	0.287462	1.53452	0.0576923	0.333267	1	6067	tags=70%, list=41%, signal=119%
TOOKER_GEMCITABINE_RESISTANCE_DN	118	0.121797	1.53431	0.0593047	0.332602	1	5322	tags=48%, list=36%, signal=75%
KRIEG_HYPOXIA_VIA_KDM3A	38	0.211029	1.53379	0.0645161	0.33242	1	6187	tags=63%, list=42%, signal=109%
PANGAS_TUMOR_SUPPRESSION_BY_SMAD1_AND_SMAD5_UP	122	0.115199	1.53378	0.048583	0.33149	1	4945	tags=45%, list=34%, signal=67%
REACTOME_IL_6_TYPE_CYTOKINE_RECEPTOR_LIGAND_INTERACTIONS	15	0.331585	1.53328	0.0516129	0.331352	1	1989	tags=47%, list=14%, signal=54%
ZHAN_MULTIPLE_MYELOMA_MS_UP	45	0.189898	1.52912	0.0671937	0.33676	1	3095	tags=40%, list=21%, signal=51%
LINDSTEDT_DENDRITIC_CELL_MATURATION_D	57	0.171199	1.52664	0.0663984	0.339628	1	5485	tags=54%, list=37%, signal=86%
NAKAYAMA_SOFT_TISSUE_TUMORS_PCA2_DN	63	0.164801	1.52517	0.0767717	0.340946	1	4352	tags=46%, list=30%, signal=65%
NAKAMURA_CANCER_MICROENVIRONMENT_DN	44	0.193404	1.52498	0.0562249	0.340261	1	3511	tags=43%, list=24%, signal=57%
WESTON_VEGFA_TARGETS_6HR	45	0.192097	1.52377	0.0649087	0.34113	1	4369	tags=49%, list=30%, signal=69%
SMID_BREAST_CANCER_LUMINAL_B_DN	423	0.0651774	1.52341	0.0623782	0.340772	1	4384	tags=36%, list=30%, signal=50%
PROVENZANI_METASTASIS_DN	125	0.115459	1.52216	0.0516899	0.341856	1	7604	tags=63%, list=52%, signal=130%
GRAESSMANN_APOPTOSIS_BY_SERUM_DEPRIVATION_DN	210	0.0890577	1.5212	0.0580271	0.342418	1	4587	tags=40%, list=31%, signal=57%
REACTOME_INTERLEUKIN_7_SIGNALING	21	0.269232	1.52115	0.0760456	0.341558	1	8644	tags=86%, list=59%, signal=208%
AIYAR_COBRA1_TARGETS_UP	36	0.21681	1.51959	0.0773931	0.343034	1	9883	tags=89%, list=67%, signal=271%
ZHENG_GLIOBLASTOMA_PLASTICITY_UP	232	0.0869502	1.51874	0.0546559	0.343281	1	3682	tags=34%, list=25%, signal=44%
MIKKELSEN_IPS_LCP_WITH_H3K4ME3	144	0.109445	1.51867	0.0665362	0.342486	1	3713	tags=36%, list=25%, signal=48%
MIKKELSEN_MCV6_HCP_WITH_H3K27ME3	375	0.069324	1.51764	0.0732177	0.343104	1	6295	tags=50%, list=43%, signal=85%
MEISSNER_NPC_HCP_WITH_H3K4ME2	456	0.0623807	1.51693	0.0551181	0.343299	1	5137	tags=41%, list=35%, signal=61%
ICHIBA_GRAFT_VERSUS_HOST_DISEASE_35D_UP	120	0.121853	1.51669	0.0573123	0.342747	1	4101	tags=40%, list=28%, signal=55%
KEGG_PEROXISOME	74	0.150457	1.51455	0.0533597	0.345146	1	5941	tags=55%, list=40%, signal=93%
OUILLETTE_CLL_13Q14_DELETION_DN	44	0.188962	1.51397	0.0654762	0.345084	1	4912	tags=52%, list=33%, signal=78%
NELSON_RESPONSE_TO_ANDROGEN_UP	76	0.150537	1.51312	0.0564202	0.345454	1	6886	tags=62%, list=47%, signal=116%
YAO_TEMPORAL_RESPONSE_TO_PROGESTERONE_CLUSTER_1	63	0.160142	1.51058	0.066	0.348611	1	8852	tags=76%, list=60%, signal=191%
GARGALOVIC_RESPONSE_TO_OXIDIZED_PHOSPHOLIPIDS_BLUE_UP	121	0.117487	1.50947	0.0831683	0.349407	1	7881	tags=65%, list=54%, signal=140%
CHEOK_RESPONSE_TO_MERCAPTOPURINE_AND_LD_MTX_DN	15	0.320005	1.50795	0.0578035	0.35094	1	8037	tags=87%, list=55%, signal=191%
REACTOME_SLC_TRANSPORTER_DISORDERS	85	0.140073	1.50776	0.0848485	0.35034	1	3139	tags=35%, list=21%, signal=45%
BONOME_OVARIAN_CANCER_SURVIVAL_OPTIMAL_DEBULKING	211	0.0893076	1.50565	0.0723809	0.352713	1	11729	tags=89%, list=80%, signal=433%
CHNG_MULTIPLE_MYELOMA_HYPERPLOID_UP	52	0.174271	1.50441	0.0697674	0.353702	1	8751	tags=77%, list=60%, signal=189%
BOYAULT_LIVER_CANCER_SUBCLASS_G3_DN	42	0.194088	1.50428	0.0678643	0.352965	1	3103	tags=40%, list=21%, signal=51%
REACTOME_DISEASES_ASSOCIATED_WITH_GLYCOSAMINOGLYCAN_METABOLISM	40	0.197339	1.50353	0.0628466	0.353219	1	5924	tags=60%, list=40%, signal=100%
ZHU_CMV_24_HR_DN	77	0.142651	1.50279	0.0748441	0.353512	1	8601	tags=73%, list=59%, signal=174%
KIM_MYCN_AMPLIFICATION_TARGETS_UP	83	0.142592	1.50196	0.0738523	0.353835	1	7299	tags=64%, list=50%, signal=126%
MELLMAN_TUT1_TARGETS_UP	19	0.285715	1.50125	0.0532544	0.353968	1	8954	tags=89%, list=61%, signal=229%
NADLER_OBESITY_DN	41	0.201886	1.5007	0.0935673	0.353943	1	7793	tags=73%, list=53%, signal=155%
VANASSE_BCL2_TARGETS_UP	26	0.24212	1.50063	0.0781893	0.353131	1	7186	tags=73%, list=49%, signal=143%
CHANDRAN_METASTASIS_DN	281	0.074939	1.49895	0.0528376	0.354822	1	6031	tags=48%, list=41%, signal=81%
SCHUETZ_BREAST_CANCER_DUCTAL_INVASIVE_UP	314	0.0745255	1.4969	0.0871369	0.357148	1	2484	tags=24%, list=17%, signal=29%
DURAND_STROMA_S_UP	278	0.0780698	1.49286	0.0587045	0.362632	1	3948	tags=35%, list=27%, signal=46%
PEDRIOLI_MIR31_TARGETS_DN	330	0.0719984	1.49243	0.0627376	0.362437	1	3017	tags=28%, list=21%, signal=34%
CHIARADONNA_NEOPLASTIC_TRANSFORMATION_CDC25_DN	137	0.10913	1.49137	0.0764706	0.363191	1	4417	tags=41%, list=30%, signal=58%
KIM_WT1_TARGETS_12HR_UP	150	0.103992	1.48883	0.0591966	0.366463	1	5638	tags=49%, list=38%, signal=78%
KANNAN_TP53_TARGETS_UP	52	0.178249	1.48835	0.0769231	0.36626	1	5019	tags=52%, list=34%, signal=79%
PUIFFE_INVASION_INHIBITED_BY_ASCITES_UP	68	0.154608	1.48754	0.0644531	0.366625	1	9191	tags=78%, list=63%, signal=207%
GREENBAUM_E2A_TARGETS_DN	17	0.304954	1.48746	0.0813492	0.365828	1	4167	tags=59%, list=28%, signal=82%
NUTT_GBM_VS_AO_GLIOMA_DN	44	0.188323	1.48629	0.071291	0.36671	1	10265	tags=89%, list=70%, signal=293%
NIKOLSKY_BREAST_CANCER_20Q12_Q13_AMPLICON	112	0.120502	1.48625	0.0530452	0.365845	1	9919	tags=79%, list=67%, signal=243%
SMID_BREAST_CANCER_RELAPSE_IN_BONE_UP	70	0.151331	1.48474	0.0717054	0.367486	1	3034	tags=36%, list=21%, signal=45%
PLASARI_NFIC_TARGETS_BASAL_DN	16	0.301008	1.48458	0.0740741	0.366814	1	2928	tags=50%, list=20%, signal=62%
WAKABAYASHI_ADIPOGENESIS_PPARG_RXRA_BOUND_36HR	133	0.111852	1.48438	0.0831643	0.366243	1	5331	tags=47%, list=36%, signal=74%
GRUETZMANN_PANCREATIC_CANCER_DN	172	0.0972739	1.48345	0.0674603	0.366765	1	8326	tags=66%, list=57%, signal=151%
REACTOME_RORA_ACTIVATES_GENE_EXPRESSION	18	0.282487	1.4828	0.0653465	0.366843	1	6466	tags=72%, list=44%, signal=129%
FERREIRA_EWINGS_SARCOMA_UNSTABLE_VS_STABLE_DN	82	0.138928	1.48224	0.0879346	0.366837	1	6750	tags=60%, list=46%, signal=110%
ALONSO_METASTASIS_NEURAL_UP	17	0.297432	1.48214	0.0815109	0.366106	1	3413	tags=53%, list=23%, signal=69%
RASHI_NFKB1_TARGETS	16	0.309187	1.48089	0.0682731	0.367268	1	9237	tags=94%, list=63%, signal=252%
AMIT_EGF_RESPONSE_480_HELA	148	0.10371	1.47986	0.0757282	0.368105	1	6235	tags=53%, list=42%, signal=91%
FISCHER_DIRECT_P53_TARGETS_META_ANALYSIS	278	0.0775723	1.47929	0.0909091	0.368119	1	6281	tags=50%, list=43%, signal=86%
CHARAFE_BREAST_CANCER_LUMINAL_VS_BASAL_UP	353	0.0670698	1.47798	0.074	0.369334	1	10152	tags=76%, list=69%, signal=239%
REACTOME_SYNTHESIS_OF_VERY_LONG_CHAIN_FATTY_ACYL_COAS	21	0.266448	1.47776	0.0819672	0.368808	1	2387	tags=43%, list=16%, signal=51%
BYSTRYKH_HEMATOPOIESIS_STEM_CELL_QTL_CIS	114	0.118941	1.47696	0.0790514	0.369164	1	4581	tags=43%, list=31%, signal=62%
NAKAMURA_CANCER_MICROENVIRONMENT_UP	17	0.294587	1.47655	0.0800781	0.368895	1	6048	tags=71%, list=41%, signal=120%
VARELA_ZMPSTE24_TARGETS_UP	40	0.198669	1.4758	0.0792453	0.369188	1	4435	tags=50%, list=30%, signal=71%
MCBRYAN_PUBERTAL_BREAST_5_6WK_DN	114	0.117467	1.47519	0.0734127	0.369278	1	5247	tags=47%, list=36%, signal=73%
WILLERT_WNT_SIGNALING	21	0.267902	1.47431	0.0801603	0.369848	1	7264	tags=76%, list=49%, signal=150%
COATES_MACROPHAGE_M1_VS_M2_DN	66	0.152735	1.47334	0.0770751	0.370479	1	7116	tags=64%, list=48%, signal=123%
REACTOME_G_PROTEIN_MEDIATED_EVENTS	49	0.178263	1.46962	0.0810235	0.375493	1	6685	tags=63%, list=45%, signal=116%
SCHAEFFER_PROSTATE_DEVELOPMENT_12HR_UP	104	0.121084	1.46864	0.0743802	0.376194	1	3319	tags=35%, list=23%, signal=44%
SARRIO_EPITHELIAL_MESENCHYMAL_TRANSITION_DN	133	0.105782	1.46821	0.0691057	0.37599	1	4425	tags=41%, list=30%, signal=58%
HELLER_HDAC_TARGETS_SILENCED_BY_METHYLATION_DN	249	0.0798514	1.46817	0.0669145	0.375174	1	11829	tags=88%, list=80%, signal=445%
BURTON_ADIPOGENESIS_4	42	0.191326	1.46597	0.0701031	0.377698	1	4543	tags=50%, list=31%, signal=72%
BREDEMEYER_RAG_SIGNALING_VIA_ATM_NOT_VIA_NFKB_UP	48	0.179543	1.46551	0.0690979	0.377545	1	3186	tags=40%, list=22%, signal=50%
CHICAS_RB1_TARGETS_LOW_SERUM	81	0.137055	1.46388	0.0865191	0.379264	1	8337	tags=70%, list=57%, signal=162%
REACTOME_NUCLEAR_IMPORT_OF_REV_PROTEIN	31	0.220591	1.46358	0.0960784	0.378821	1	7667	tags=74%, list=52%, signal=155%
MARKEY_RB1_ACUTE_LOF_DN	201	0.0907114	1.46327	0.0744879	0.37838	1	3875	tags=35%, list=26%, signal=47%
PID_P73PATHWAY	70	0.147468	1.46142	0.0861723	0.380571	1	4560	tags=46%, list=31%, signal=66%
REACTOME_RNA_POLYMERASE_III_TRANSCRIPTION_INITIATION_FROM_TYPE_1_PROMOTER	28	0.231669	1.45994	0.0841683	0.382021	1	8672	tags=82%, list=59%, signal=200%
LEE_LIVER_CANCER_E2F1_DN	39	0.198099	1.45991	0.0893204	0.381176	1	1994	tags=33%, list=14%, signal=38%
BILANGES_SERUM_AND_RAPAMYCIN_SENSITIVE_GENES	47	0.180348	1.4575	0.0763209	0.383964	1	8613	tags=77%, list=59%, signal=184%
BURTON_ADIPOGENESIS_5	106	0.120478	1.4574	0.0797546	0.383233	1	6282	tags=55%, list=43%, signal=95%
REACTOME_NUCLEOTIDE_EXCISION_REPAIR	108	0.121241	1.45726	0.0935673	0.382579	1	11973	tags=94%, list=81%, signal=501%
RODRIGUES_NTN1_TARGETS_DN	138	0.108445	1.45703	0.0723141	0.382113	1	8430	tags=68%, list=57%, signal=158%
ZHAN_MULTIPLE_MYELOMA_MF_UP	42	0.18843	1.45679	0.0894632	0.381627	1	8784	tags=79%, list=60%, signal=195%
REACTOME_PEROXISOMAL_LIPID_METABOLISM	26	0.240756	1.45625	0.0705394	0.381611	1	7206	tags=73%, list=49%, signal=143%
REACTOME_RNA_POLYMERASE_III_TRANSCRIPTION	41	0.191269	1.4553	0.0742268	0.382288	1	8307	tags=76%, list=57%, signal=173%
NEMETH_INFLAMMATORY_RESPONSE_LPS_DN	30	0.226992	1.4548	0.105578	0.382228	1	8916	tags=83%, list=61%, signal=211%
REACTOME_SULFUR_AMINO_ACID_METABOLISM	25	0.246339	1.45397	0.0881057	0.382779	1	5790	tags=64%, list=39%, signal=105%
KAAB_FAILED_HEART_VENTRICLE_DN	40	0.193543	1.45381	0.0868687	0.382164	1	9286	tags=83%, list=63%, signal=224%
SHETH_LIVER_CANCER_VS_TXNIP_LOSS_PAM3	65	0.152826	1.4534	0.0690335	0.381932	1	3189	tags=37%, list=22%, signal=47%
MARTINEZ_TP53_TARGETS_DN	499	0.0577142	1.45215	0.077821	0.3832	1	12255	tags=89%, list=83%, signal=518%
REACTOME_GLYCOGEN_METABOLISM	25	0.241595	1.45176	0.097166	0.382944	1	10562	tags=96%, list=72%, signal=341%
REACTOME_NUCLEOBASE_BIOSYNTHESIS	15	0.310786	1.44981	0.0708502	0.385327	1	9152	tags=93%, list=62%, signal=247%
JAZAG_TGFB1_SIGNALING_VIA_SMAD4_UP	90	0.129849	1.4498	0.0818363	0.384474	1	9532	tags=78%, list=65%, signal=220%
MOOTHA_GLUCONEOGENESIS	26	0.244671	1.44928	0.0893971	0.384484	1	5453	tags=62%, list=37%, signal=98%
HARRIS_BRAIN_CANCER_PROGENITORS	39	0.195054	1.44904	0.0828402	0.383973	1	3169	tags=41%, list=22%, signal=52%
REN_ALVEOLAR_RHABDOMYOSARCOMA_DN	399	0.062708	1.44872	0.0898662	0.383678	1	9157	tags=68%, list=62%, signal=177%
IIZUKA_LIVER_CANCER_PROGRESSION_L1_G1_UP	16	0.297312	1.44866	0.083503	0.382918	1	6656	tags=75%, list=45%, signal=137%
BALDWIN_PRKCI_TARGETS_UP	34	0.212396	1.44805	0.0772277	0.38305	1	7258	tags=71%, list=49%, signal=139%
MULLIGHAN_MLL_SIGNATURE_1_DN	204	0.0881988	1.44644	0.0873984	0.384883	1	5204	tags=44%, list=35%, signal=67%
TAKEDA_TARGETS_OF_NUP98_HOXA9_FUSION_16D_DN	90	0.128069	1.44527	0.101392	0.385962	1	3680	tags=38%, list=25%, signal=50%
REACTOME_INFLAMMASOMES	18	0.28679	1.44443	0.0955285	0.386475	1	8852	tags=89%, list=60%, signal=223%
ZHAN_MULTIPLE_MYELOMA_UP	54	0.164537	1.44435	0.0826772	0.385726	1	3849	tags=43%, list=26%, signal=57%
SUBTIL_PROGESTIN_TARGETS	33	0.209902	1.44352	0.0951417	0.386163	1	8054	tags=76%, list=55%, signal=167%
TORCHIA_TARGETS_OF_EWSR1_FLI1_FUSION_TOP20_DN	16	0.297146	1.44322	0.0965795	0.385829	1	5740	tags=69%, list=39%, signal=113%
SHIN_B_CELL_LYMPHOMA_CLUSTER_3	24	0.245166	1.44207	0.0941176	0.386917	1	8648	tags=83%, list=59%, signal=202%
KAPOSI_LIVER_CANCER_MET_UP	18	0.288887	1.44112	0.101796	0.387641	1	10454	tags=100%, list=71%, signal=346%
MCBRYAN_PUBERTAL_BREAST_5_6WK_UP	103	0.121788	1.44046	0.086785	0.387953	1	3786	tags=38%, list=26%, signal=51%
DELLA_RESPONSE_TO_TSA_AND_BUTYRATE	21	0.26282	1.4396	0.0915033	0.388542	1	3140	tags=48%, list=21%, signal=60%
KEGG_FATTY_ACID_METABOLISM	35	0.205632	1.43865	0.0909091	0.389391	1	7061	tags=69%, list=48%, signal=132%
HOFFMANN_SMALL_PRE_BII_TO_IMMATURE_B_LYMPHOCYTE_UP	52	0.167159	1.43846	0.0801688	0.388886	1	4051	tags=44%, list=28%, signal=61%
ISSAEVA_MLL2_TARGETS	52	0.168307	1.43804	0.0925553	0.388722	1	3469	tags=40%, list=24%, signal=53%
SHETH_LIVER_CANCER_VS_TXNIP_LOSS_PAM4	230	0.08304	1.43722	0.0982659	0.389189	1	3398	tags=31%, list=23%, signal=40%
CASORELLI_APL_SECONDARY_VS_DE_NOVO_UP	34	0.211183	1.4358	0.105155	0.390812	1	7708	tags=74%, list=52%, signal=154%
ZHANG_TARGETS_OF_EWSR1_FLI1_FUSION	82	0.140408	1.43377	0.0949495	0.393434	1	7266	tags=63%, list=49%, signal=125%
REACTOME_ACYL_CHAIN_REMODELLING_OF_PC	19	0.274512	1.43357	0.0836576	0.392919	1	8345	tags=84%, list=57%, signal=195%
ROY_WOUND_BLOOD_VESSEL_DN	15	0.302884	1.43075	0.0858896	0.396716	1	9268	tags=93%, list=63%, signal=252%
BIOCARTA_ATM_PATHWAY	20	0.267922	1.43046	0.092827	0.396337	1	5619	tags=65%, list=38%, signal=105%
REACTOME_VIRAL_MESSENGER_RNA_SYNTHESIS	41	0.186026	1.42977	0.0863454	0.396708	1	7667	tags=71%, list=52%, signal=147%
REACTOME_UCH_PROTEINASES	83	0.135123	1.42654	0.0953307	0.401354	1	10595	tags=86%, list=72%, signal=305%
REACTOME_DEFECTS_IN_VITAMIN_AND_COFACTOR_METABOLISM	20	0.267615	1.4262	0.108163	0.401094	1	10032	tags=95%, list=68%, signal=299%
REACTOME_SIGNALING_BY_THE_B_CELL_RECEPTOR_BCR	106	0.119422	1.4253	0.0863454	0.40173	1	10595	tags=84%, list=72%, signal=299%
MUELLER_METHYLATED_IN_GLIOBLASTOMA	23	0.247271	1.42425	0.0992063	0.402483	1	4038	tags=52%, list=27%, signal=72%
KEGG_ARACHIDONIC_ACID_METABOLISM	39	0.192049	1.42291	0.10978	0.403915	1	6981	tags=67%, list=48%, signal=127%
SASAI_RESISTANCE_TO_NEOPLASTIC_TRANSFROMATION	47	0.173962	1.41987	0.0984848	0.408282	1	3704	tags=43%, list=25%, signal=57%
REACTOME_MITOCHONDRIAL_FATTY_ACID_BETA_OXIDATION	33	0.206731	1.41942	0.104743	0.408193	1	10327	tags=91%, list=70%, signal=305%
PID_TRKR_PATHWAY	60	0.157562	1.41922	0.0956175	0.407642	1	3816	tags=42%, list=26%, signal=56%
SNIJDERS_AMPLIFIED_IN_HEAD_AND_NECK_TUMORS	35	0.203528	1.41896	0.114519	0.4072	1	9611	tags=86%, list=65%, signal=247%
YIH_RESPONSE_TO_ARSENITE_C3	28	0.222562	1.41876	0.115308	0.406682	1	4607	tags=54%, list=31%, signal=78%
MIKKELSEN_MEF_ICP_WITH_H3K27ME3	139	0.101944	1.41747	0.103659	0.408042	1	2321	tags=26%, list=16%, signal=30%
REACTOME_BASE_EXCISION_REPAIR_AP_SITE_FORMATION	18	0.284163	1.41674	0.115942	0.408372	1	5625	tags=67%, list=38%, signal=108%
WIERENGA_STAT5A_TARGETS_UP	172	0.0938111	1.41648	0.105263	0.40797	1	3421	tags=33%, list=23%, signal=42%
VALK_AML_CLUSTER_7	19	0.268871	1.41457	0.106212	0.41037	1	1467	tags=37%, list=10%, signal=41%
SENGUPTA_EBNA1_ANTICORRELATED	118	0.111049	1.41456	0.107505	0.409542	1	2988	tags=31%, list=20%, signal=39%
KANG_AR_TARGETS_DN	16	0.289759	1.41422	0.0927835	0.409236	1	4930	tags=63%, list=34%, signal=94%
WELCSH_BRCA1_TARGETS_DN	136	0.104793	1.41268	0.0947581	0.411085	1	8306	tags=67%, list=57%, signal=152%
TSAI_RESPONSE_TO_IONIZING_RADIATION	135	0.102096	1.41223	0.107356	0.411094	1	2540	tags=27%, list=17%, signal=33%
MEISSNER_BRAIN_HCP_WITH_H3K4ME2_AND_H3K27ME3	41	0.183315	1.41026	0.0874752	0.413731	1	4481	tags=49%, list=30%, signal=70%
VERHAAK_GLIOBLASTOMA_MESENCHYMAL	195	0.0882405	1.4087	0.0978887	0.4156	1	7009	tags=56%, list=48%, signal=106%
REACTOME_SHC_MEDIATED_CASCADE:FGFR1	17	0.287128	1.40556	0.101887	0.420119	1	971	tags=35%, list=7%, signal=38%
WIERENGA_STAT5A_TARGETS_DN	164	0.0945686	1.40493	0.117647	0.420448	1	7854	tags=63%, list=53%, signal=133%
CHEN_PDGF_TARGETS	16	0.29374	1.40415	0.11359	0.42101	1	5790	tags=69%, list=39%, signal=113%
REACTOME_CELL_JUNCTION_ORGANIZATION	79	0.13275	1.4041	0.103175	0.420257	1	2151	tags=28%, list=15%, signal=32%
REACTOME_REGULATION_OF_MECP2_EXPRESSION_AND_ACTIVITY	31	0.215133	1.40388	0.106855	0.419771	1	7273	tags=71%, list=49%, signal=140%
MOREAUX_B_LYMPHOCYTE_MATURATION_BY_TACI_UP	69	0.14337	1.40383	0.107843	0.418985	1	5782	tags=54%, list=39%, signal=88%
GRABARCZYK_BCL11B_TARGETS_DN	52	0.167116	1.40345	0.102823	0.41885	1	6595	tags=62%, list=45%, signal=111%
MIKKELSEN_MEF_HCP_WITH_H3K27ME3	486	0.0556977	1.40226	0.0952381	0.420057	1	4499	tags=36%, list=31%, signal=50%
REACTOME_SYNTHESIS_OF_PIPS_AT_THE_EARLY_ENDOSOME_MEMBRANE	16	0.289546	1.4021	0.119342	0.419473	1	6770	tags=75%, list=46%, signal=139%
SMID_BREAST_CANCER_LUMINAL_A_UP	69	0.145507	1.4014	0.112245	0.419863	1	3834	tags=41%, list=26%, signal=55%
MOHANKUMAR_HOXA1_TARGETS_UP	376	0.0614464	1.40097	0.108652	0.419771	1	5685	tags=45%, list=39%, signal=71%
REACTOME_ECM_PROTEOGLYCANS	74	0.138112	1.40081	0.104723	0.419155	1	4930	tags=47%, list=34%, signal=71%
COLLIS_PRKDC_SUBSTRATES	20	0.26356	1.40008	0.11359	0.419601	1	5683	tags=65%, list=39%, signal=106%
NATSUME_RESPONSE_TO_INTERFERON_BETA_DN	46	0.173818	1.39855	0.116232	0.421439	1	10231	tags=87%, list=70%, signal=285%
GRADE_COLON_AND_RECTAL_CANCER_DN	85	0.131413	1.39815	0.111765	0.421284	1	5513	tags=51%, list=38%, signal=80%
DURCHDEWALD_SKIN_CARCINOGENESIS_DN	234	0.0797128	1.39754	0.100806	0.421512	1	4247	tags=37%, list=29%, signal=51%
BOCHKIS_FOXA2_TARGETS	343	0.0652042	1.39754	0.0989691	0.420676	1	5918	tags=47%, list=40%, signal=76%
HOLLEMAN_ASPARAGINASE_RESISTANCE_ALL_UP	17	0.281562	1.39719	0.0990291	0.420463	1	7968	tags=82%, list=54%, signal=180%
SCHEIDEREIT_IKK_TARGETS	17	0.278115	1.3971	0.125	0.419758	1	8883	tags=88%, list=60%, signal=223%
KEGG_OTHER_GLYCAN_DEGRADATION	16	0.284701	1.39678	0.108055	0.419512	1	8678	tags=88%, list=59%, signal=213%
NIKOLSKY_BREAST_CANCER_11Q12_Q14_AMPLICON	135	0.100903	1.39658	0.0976096	0.418979	1	7238	tags=59%, list=49%, signal=116%
KIM_PTEN_TARGETS_UP	17	0.281217	1.3962	0.111111	0.418784	1	3651	tags=53%, list=25%, signal=70%
REACTOME_EXPORT_OF_VIRAL_RIBONUCLEOPROTEINS_FROM_NUCLEUS	30	0.211956	1.39612	0.10058	0.418106	1	7667	tags=73%, list=52%, signal=153%
LINDVALL_IMMORTALIZED_BY_TERT_UP	64	0.149916	1.39603	0.108	0.41746	1	8138	tags=70%, list=55%, signal=157%
REACTOME_VISUAL_PHOTOTRANSDUCTION	72	0.14005	1.39563	0.107212	0.417323	1	2033	tags=28%, list=14%, signal=32%
WU_CELL_MIGRATION	146	0.0999782	1.39541	0.101392	0.416878	1	3275	tags=32%, list=22%, signal=41%
BASSO_CD40_SIGNALING_DN	59	0.154171	1.39509	0.101796	0.416619	1	6709	tags=61%, list=46%, signal=112%
REACTOME_TRANSPORT_OF_INORGANIC_CATIONS_ANIONS_AND_AMINO_ACIDS_OLIGOPEPTIDES	95	0.122635	1.39418	0.107212	0.417368	1	8263	tags=68%, list=56%, signal=155%
ROSS_AML_WITH_AML1_ETO_FUSION	66	0.146572	1.39214	0.114563	0.420094	1	4757	tags=47%, list=32%, signal=69%
WILLIAMS_ESR1_TARGETS_UP	23	0.241546	1.39204	0.0947776	0.419432	1	4122	tags=52%, list=28%, signal=72%
REACTOME_ARACHIDONIC_ACID_METABOLISM	41	0.183922	1.39153	0.0997963	0.419493	1	6981	tags=66%, list=48%, signal=125%
JIANG_TIP30_TARGETS_DN	19	0.268448	1.39122	0.118257	0.419152	1	8434	tags=84%, list=57%, signal=197%
TOMIDA_METASTASIS_UP	23	0.246326	1.38937	0.0977597	0.421567	1	10441	tags=96%, list=71%, signal=330%
LIN_APC_TARGETS	66	0.146776	1.38904	0.112016	0.421358	1	9875	tags=82%, list=67%, signal=248%
CHARAFE_BREAST_CANCER_LUMINAL_VS_MESENCHYMAL_UP	389	0.059575	1.38856	0.0967742	0.421356	1	3491	tags=30%, list=24%, signal=38%
WENG_POR_TARGETS_GLOBAL_DN	19	0.272052	1.38848	0.112811	0.420688	1	4514	tags=58%, list=31%, signal=83%
BUCKANOVICH_T_LYMPHOCYTE_HOMING_ON_TUMOR_DN	20	0.252164	1.38844	0.108911	0.419973	1	3646	tags=50%, list=25%, signal=66%
LIAN_NEUTROPHIL_GRANULE_CONSTITUENTS	17	0.287377	1.38741	0.1167	0.420967	1	4425	tags=59%, list=30%, signal=84%
BHATI_G2M_ARREST_BY_2METHOXYESTRADIOL_DN	107	0.114717	1.38505	0.109091	0.424276	1	5467	tags=49%, list=37%, signal=77%
VERRECCHIA_DELAYED_RESPONSE_TO_TGFB1	35	0.194894	1.38395	0.112648	0.425353	1	5539	tags=57%, list=38%, signal=91%
KEGG_METABOLISM_OF_XENOBIOTICS_BY_CYTOCHROME_P450	27	0.225313	1.38367	0.126984	0.425013	1	4858	tags=56%, list=33%, signal=83%
MA_MYELOID_DIFFERENTIATION_DN	35	0.199493	1.38212	0.105882	0.426877	1	10090	tags=89%, list=69%, signal=282%
FUJII_YBX1_TARGETS_UP	37	0.186128	1.38203	0.114688	0.42626	1	2831	tags=38%, list=19%, signal=47%
KEGG_DRUG_METABOLISM_OTHER_ENZYMES	26	0.227985	1.382	0.108317	0.425513	1	3437	tags=46%, list=23%, signal=60%
TURASHVILI_BREAST_LOBULAR_CARCINOMA_VS_DUCTAL_NORMAL_DN	73	0.136201	1.38191	0.129921	0.424845	1	3040	tags=34%, list=21%, signal=43%
ZHU_CMV_8_HR_DN	47	0.172392	1.38183	0.105675	0.424187	1	3727	tags=43%, list=25%, signal=57%
REACTOME_TRNA_AMINOACYLATION	41	0.181044	1.38175	0.114228	0.42351	1	7740	tags=71%, list=53%, signal=149%
GRANDVAUX_IRF3_TARGETS_DN	15	0.294755	1.38101	0.10101	0.423985	1	4489	tags=60%, list=31%, signal=86%
PARK_APL_PATHOGENESIS_DN	42	0.179315	1.38019	0.109589	0.424578	1	4719	tags=50%, list=32%, signal=73%
SHEPARD_BMYB_MORPHOLINO_DN	176	0.0885611	1.37902	0.118998	0.42584	1	1385	tags=18%, list=9%, signal=20%
ZHONG_SECRETOME_OF_LUNG_CANCER_AND_MACROPHAGE	70	0.14357	1.37887	0.118012	0.425317	1	10495	tags=86%, list=71%, signal=298%
YANG_BREAST_CANCER_ESR1_BULK_DN	22	0.244543	1.37673	0.100629	0.428283	1	8434	tags=82%, list=57%, signal=192%
WENG_POR_TARGETS_LIVER_UP	32	0.202173	1.37663	0.112903	0.427658	1	8515	tags=78%, list=58%, signal=185%
REACTOME_SYNTHESIS_OF_PIPS_AT_THE_PLASMA_MEMBRANE	52	0.157839	1.37658	0.126556	0.426972	1	10122	tags=85%, list=69%, signal=271%
YAGI_AML_FAB_MARKERS	179	0.0884164	1.37505	0.112735	0.428925	1	6022	tags=50%, list=41%, signal=83%
BOYAULT_LIVER_CANCER_SUBCLASS_G1_DN	35	0.194348	1.37477	0.113852	0.428615	1	8486	tags=77%, list=58%, signal=182%
REACTOME_ROLE_OF_PHOSPHOLIPIDS_IN_PHAGOCYTOSIS	22	0.240466	1.37449	0.118577	0.428326	1	5822	tags=64%, list=40%, signal=105%
VALK_AML_WITH_CEBPA	31	0.203113	1.37407	0.115914	0.428281	1	3657	tags=45%, list=25%, signal=60%
SCHLOSSER_SERUM_RESPONSE_UP	111	0.111837	1.37289	0.118868	0.429598	1	10680	tags=84%, list=73%, signal=304%
RUTELLA_RESPONSE_TO_HGF_UP	372	0.0623623	1.37275	0.13834	0.42909	1	2266	tags=22%, list=15%, signal=25%
REACTOME_ACTIVATION_OF_THE_MRNA_UPON_BINDING_OF_THE_CAP_BINDING_COMPLEX_AND_EIFS_AND_SUBSEQUENT_BINDING_TO_43S	57	0.154906	1.37086	0.14053	0.431545	1	9075	tags=77%, list=62%, signal=201%
PID_INTEGRIN_CS_PATHWAY	25	0.233851	1.36976	0.131078	0.432678	1	6561	tags=68%, list=45%, signal=123%
ZWANG_EGF_INTERVAL_DN	180	0.0851303	1.36684	0.1222	0.437117	1	5621	tags=47%, list=38%, signal=75%
KASLER_HDAC7_TARGETS_1_UP	173	0.0895197	1.36654	0.117284	0.436833	1	8977	tags=70%, list=61%, signal=178%
RADMACHER_AML_PROGNOSIS	69	0.138393	1.36351	0.129412	0.441391	1	4364	tags=43%, list=30%, signal=62%
SCHLOSSER_SERUM_RESPONSE_AUGMENTED_BY_MYC	101	0.117042	1.36349	0.130178	0.440646	1	9785	tags=78%, list=67%, signal=232%
WANG_TARGETS_OF_MLL_CBP_FUSION_DN	42	0.175275	1.36312	0.11	0.440551	1	8277	tags=74%, list=56%, signal=169%
YAMASHITA_LIVER_CANCER_WITH_EPCAM_UP	49	0.166675	1.36231	0.120553	0.441226	1	8954	tags=78%, list=61%, signal=198%
KEGG_LYSOSOME	114	0.109304	1.362	0.112676	0.440929	1	8073	tags=66%, list=55%, signal=145%
WAMUNYOKOLI_OVARIAN_CANCER_LMP_UP	254	0.0744054	1.36152	0.134298	0.440915	1	9454	tags=72%, list=64%, signal=197%
ZHANG_RESPONSE_TO_IKK_INHIBITOR_AND_TNF_UP	184	0.0872584	1.3611	0.115768	0.44087	1	2726	tags=27%, list=19%, signal=33%
PID_ECADHERIN_STABILIZATION_PATHWAY	40	0.179367	1.35968	0.124752	0.442637	1	2881	tags=38%, list=20%, signal=47%
KEGG_SPHINGOLIPID_METABOLISM	37	0.19015	1.3595	0.125532	0.442157	1	7538	tags=70%, list=51%, signal=144%
VANDESLUIS_COMMD1_TARGETS_GROUP_3_UP	71	0.137978	1.35946	0.111562	0.441445	1	6881	tags=61%, list=47%, signal=113%
GAURNIER_PSMD4_TARGETS	37	0.188618	1.35935	0.144	0.440891	1	3986	tags=46%, list=27%, signal=63%
SPIELMAN_LYMPHOBLAST_EUROPEAN_VS_ASIAN_UP	455	0.055003	1.35872	0.121032	0.441203	1	9583	tags=71%, list=65%, signal=197%
HELLER_HDAC_TARGETS_DN	267	0.0704742	1.35805	0.118812	0.441635	1	11916	tags=88%, list=81%, signal=457%
TOOKER_GEMCITABINE_RESISTANCE_UP	70	0.138608	1.35797	0.132114	0.44099	1	3430	tags=37%, list=23%, signal=48%
REACTOME_COPII_MEDIATED_VESICLE_TRANSPORT	65	0.144524	1.35656	0.120332	0.442697	1	10771	tags=88%, list=73%, signal=327%
KEGG_PROXIMAL_TUBULE_BICARBONATE_RECLAMATION	19	0.266357	1.35643	0.125249	0.442126	1	5371	tags=63%, list=37%, signal=99%
REACTOME_BASE_EXCISION_REPAIR	46	0.169739	1.35393	0.13189	0.445664	1	4860	tags=50%, list=33%, signal=74%
LU_EZH2_TARGETS_UP	236	0.0763846	1.35356	0.132383	0.445545	1	8795	tags=67%, list=60%, signal=165%
YANG_BREAST_CANCER_ESR1_BULK_UP	24	0.226351	1.35336	0.128655	0.445109	1	4638	tags=54%, list=32%, signal=79%
JOHANSSON_GLIOMAGENESIS_BY_PDGFB_UP	53	0.154719	1.35271	0.124272	0.445468	1	5497	tags=53%, list=37%, signal=84%
SESTO_RESPONSE_TO_UV_C6	36	0.189294	1.35171	0.12426	0.446431	1	7429	tags=69%, list=51%, signal=140%
TAVOR_CEBPA_TARGETS_UP	44	0.173797	1.35004	0.136456	0.448713	1	7806	tags=70%, list=53%, signal=150%
PID_ARF_3PATHWAY	19	0.261487	1.35001	0.136821	0.447969	1	10083	tags=95%, list=69%, signal=301%
PID_AURORA_A_PATHWAY	31	0.207984	1.34902	0.13745	0.448915	1	9748	tags=87%, list=66%, signal=258%
YEGNASUBRAMANIAN_PROSTATE_CANCER	91	0.119527	1.34832	0.129344	0.449368	1	2452	tags=29%, list=17%, signal=34%
WANG_METASTASIS_OF_BREAST_CANCER_ESR1_DN	28	0.212099	1.34791	0.13347	0.449328	1	3186	tags=43%, list=22%, signal=55%
PARK_TRETINOIN_RESPONSE_AND_RARA_PLZF_FUSION	21	0.245582	1.34766	0.114286	0.448975	1	6192	tags=67%, list=42%, signal=115%
YAO_TEMPORAL_RESPONSE_TO_PROGESTERONE_CLUSTER_17	176	0.0866823	1.34583	0.142562	0.451425	1	12851	tags=96%, list=87%, signal=756%
VART_KSHV_INFECTION_ANGIOGENIC_MARKERS_DN	104	0.112933	1.34574	0.11753	0.450798	1	5840	tags=51%, list=40%, signal=84%
ONGUSAHA_TP53_TARGETS	34	0.193884	1.3433	0.149606	0.454388	1	6665	tags=65%, list=45%, signal=118%
MCCABE_BOUND_BY_HOXC6	326	0.0647506	1.34203	0.127983	0.455835	1	10473	tags=78%, list=71%, signal=264%
EBAUER_TARGETS_OF_PAX3_FOXO1_FUSION_UP	173	0.0905439	1.3412	0.151751	0.456618	1	3271	tags=31%, list=22%, signal=40%
ANASTASSIOU_MULTICANCER_INVASIVENESS_SIGNATURE	62	0.147494	1.34007	0.140496	0.457799	1	1870	tags=27%, list=13%, signal=31%
SARTIPY_BLUNTED_BY_INSULIN_RESISTANCE_DN	18	0.259393	1.33631	0.125257	0.463915	1	2723	tags=44%, list=19%, signal=54%
LI_WILMS_TUMOR_VS_FETAL_KIDNEY_1_UP	172	0.0874683	1.33597	0.136961	0.463671	1	10348	tags=79%, list=70%, signal=264%
HANN_RESISTANCE_TO_BCL2_INHIBITOR_DN	39	0.182932	1.33578	0.148454	0.463199	1	8245	tags=74%, list=56%, signal=169%
MEDINA_SMARCA4_TARGETS	33	0.19976	1.33556	0.154455	0.462812	1	8648	tags=79%, list=59%, signal=191%
HEDENFALK_BREAST_CANCER_BRACX_UP	17	0.273278	1.33482	0.153361	0.463308	1	8954	tags=88%, list=61%, signal=226%
WINTER_HYPOXIA_UP	88	0.119816	1.33389	0.139721	0.464124	1	10773	tags=85%, list=73%, signal=317%
RAMALHO_STEMNESS_DN	65	0.139955	1.33378	0.124481	0.463548	1	5412	tags=51%, list=37%, signal=80%
BRACHAT_RESPONSE_TO_CAMPTOTHECIN_DN	37	0.188785	1.33363	0.142574	0.463044	1	7558	tags=70%, list=51%, signal=144%
FIGUEROA_AML_METHYLATION_CLUSTER_1_DN	35	0.188501	1.33092	0.140562	0.467067	1	10671	tags=91%, list=73%, signal=333%
ABRAHAM_ALPC_VS_MULTIPLE_MYELOMA_UP	25	0.228807	1.32892	0.160494	0.470012	1	3696	tags=48%, list=25%, signal=64%
BROWNE_HCMV_INFECTION_12HR_UP	97	0.114563	1.32846	0.135458	0.470068	1	1508	tags=22%, list=10%, signal=24%
LINDGREN_BLADDER_CANCER_HIGH_RECURRENCE	44	0.1708	1.32841	0.132937	0.469375	1	6514	tags=61%, list=44%, signal=110%
REACTOME_BMAL1:CLOCK_NPAS2_ACTIVATES_CIRCADIAN_GENE_EXPRESSION	26	0.213226	1.32768	0.134969	0.470023	1	11001	tags=96%, list=75%, signal=382%
LIU_SMARCA4_TARGETS	42	0.170607	1.32568	0.14553	0.472862	1	6596	tags=62%, list=45%, signal=112%
GAUSSMANN_MLL_AF4_FUSION_TARGETS_A_DN	79	0.128055	1.325	0.151639	0.47332	1	7614	tags=65%, list=52%, signal=133%
ZIRN_TRETINOIN_RESPONSE_UP	16	0.276219	1.32438	0.16318	0.473605	1	1455	tags=38%, list=10%, signal=42%
WONG_ENDMETRIUM_CANCER_UP	15	0.282085	1.32335	0.136268	0.474733	1	7614	tags=80%, list=52%, signal=166%
XU_GH1_AUTOCRINE_TARGETS_DN	121	0.102846	1.32276	0.151874	0.475055	1	5544	tags=48%, list=38%, signal=76%
BURTON_ADIPOGENESIS_7	44	0.170877	1.32234	0.146392	0.475116	1	4509	tags=48%, list=31%, signal=69%
REACTOME_REGULATION_OF_SIGNALING_BY_CBL	22	0.236083	1.32215	0.143984	0.474697	1	10562	tags=95%, list=72%, signal=339%
RUIZ_TNC_TARGETS_UP	144	0.0939512	1.32115	0.134921	0.475793	1	7204	tags=58%, list=49%, signal=113%
MULLIGHAN_NPM1_MUTATED_SIGNATURE_2_DN	70	0.133929	1.31994	0.146771	0.477226	1	4758	tags=46%, list=32%, signal=67%
REACTOME_INTERLEUKIN_6_FAMILY_SIGNALING	21	0.245884	1.31816	0.147705	0.479859	1	1989	tags=38%, list=14%, signal=44%
LINDGREN_BLADDER_CANCER_CLUSTER_1_UP	105	0.110558	1.31775	0.145669	0.479812	1	10002	tags=79%, list=68%, signal=246%
DAUER_STAT3_TARGETS_UP	40	0.172723	1.31775	0.145299	0.479036	1	8489	tags=75%, list=58%, signal=177%
KANNAN_TP53_TARGETS_DN	21	0.238098	1.31757	0.171548	0.478569	1	2803	tags=43%, list=19%, signal=53%
SERVITJA_LIVER_HNF1A_TARGETS_DN	108	0.109906	1.31753	0.150495	0.47784	1	3022	tags=31%, list=21%, signal=39%
LEE_LIVER_CANCER_ACOX1_DN	40	0.174795	1.31709	0.152439	0.477882	1	5887	tags=58%, list=40%, signal=96%
REACTOME_TELOMERE_MAINTENANCE	37	0.183138	1.31356	0.147177	0.483782	1	3272	tags=41%, list=22%, signal=52%
KAYO_CALORIE_RESTRICTION_MUSCLE_DN	75	0.128076	1.31355	0.15415	0.483005	1	11450	tags=91%, list=78%, signal=408%
KESHELAVA_MULTIPLE_DRUG_RESISTANCE	67	0.137535	1.31322	0.143418	0.482872	1	3909	tags=40%, list=27%, signal=55%
NABA_SECRETED_FACTORS	208	0.0760944	1.31052	0.131148	0.487275	1	4054	tags=35%, list=28%, signal=48%
GRATIAS_RETINOBLASTOMA_16Q24	17	0.268673	1.31041	0.158436	0.486696	1	9886	tags=94%, list=67%, signal=287%
SENESE_HDAC1_AND_HDAC2_TARGETS_DN	201	0.081022	1.30983	0.151874	0.486966	1	3723	tags=33%, list=25%, signal=44%
MOOTHA_FFA_OXYDATION	23	0.223937	1.30804	0.161034	0.489543	1	6936	tags=70%, list=47%, signal=132%
PID_LYSOPHOSPHOLIPID_PATHWAY	63	0.142384	1.30803	0.161157	0.488774	1	4680	tags=46%, list=32%, signal=67%
MARTINEZ_RB1_TARGETS_DN	457	0.0541937	1.30686	0.151394	0.490109	1	12186	tags=88%, list=83%, signal=500%
SMID_BREAST_CANCER_RELAPSE_IN_PLEURA_DN	19	0.250395	1.30643	0.166667	0.4901	1	3285	tags=47%, list=22%, signal=61%
KEGG_ABC_TRANSPORTERS	38	0.178417	1.30621	0.156069	0.489715	1	6665	tags=63%, list=45%, signal=115%
KAAB_FAILED_HEART_ATRIUM_DN	141	0.0954805	1.30592	0.162162	0.489519	1	10282	tags=79%, list=70%, signal=262%
NIKOLSKY_BREAST_CANCER_20Q11_AMPLICON	31	0.198953	1.30541	0.161426	0.489633	1	3718	tags=45%, list=25%, signal=60%
ZHU_SKIL_TARGETS_UP	19	0.250979	1.30434	0.131356	0.490883	1	2503	tags=42%, list=17%, signal=51%
SATO_SILENCED_BY_METHYLATION_IN_PANCREATIC_CANCER_1	315	0.064895	1.30348	0.146186	0.491733	1	4384	tags=36%, list=30%, signal=50%
ROSS_ACUTE_MYELOID_LEUKEMIA_CBF	72	0.131334	1.30309	0.169165	0.491658	1	5426	tags=50%, list=37%, signal=79%
CHO_NR4A1_TARGETS	24	0.224899	1.30238	0.176587	0.49216	1	4047	tags=50%, list=28%, signal=69%
HOFFMANN_PRE_BI_TO_LARGE_PRE_BII_LYMPHOCYTE_DN	62	0.141654	1.30178	0.168399	0.492506	1	10014	tags=82%, list=68%, signal=257%
BIOCARTA_MCALPAIN_PATHWAY	17	0.255328	1.3013	0.149515	0.492607	1	4031	tags=53%, list=27%, signal=73%
COLINA_TARGETS_OF_4EBP1_AND_4EBP2	328	0.0616461	1.30059	0.163441	0.493217	1	5744	tags=45%, list=39%, signal=72%
YOSHIMURA_MAPK8_TARGETS_DN	323	0.0619828	1.30018	0.145877	0.493222	1	5796	tags=46%, list=39%, signal=74%
GAVIN_FOXP3_TARGETS_CLUSTER_T4	90	0.117372	1.29914	0.166667	0.494493	1	11347	tags=89%, list=77%, signal=388%
DAVICIONI_MOLECULAR_ARMS_VS_ERMS_DN	169	0.0865581	1.29904	0.155242	0.493885	1	1785	tags=21%, list=12%, signal=23%
FLECHNER_BIOPSY_KIDNEY_TRANSPLANT_REJECTED_VS_OK_DN	487	0.0504272	1.29832	0.13936	0.494563	1	9391	tags=69%, list=64%, signal=184%
ALCALAY_AML_BY_NPM1_LOCALIZATION_DN	170	0.0866539	1.29709	0.153082	0.496149	1	8076	tags=64%, list=55%, signal=139%
REACTOME_METABOLISM_OF_STEROID_HORMONES	22	0.232074	1.29659	0.153846	0.496321	1	7949	tags=77%, list=54%, signal=168%
LINDSTEDT_DENDRITIC_CELL_MATURATION_B	46	0.156887	1.29643	0.159509	0.495887	1	6965	tags=63%, list=47%, signal=119%
ZHONG_RESPONSE_TO_AZACITIDINE_AND_TSA_UP	147	0.0914776	1.29625	0.147287	0.495421	1	10964	tags=84%, list=75%, signal=326%
REACTOME_ACYL_CHAIN_REMODELLING_OF_PS	15	0.282857	1.29542	0.164683	0.496204	1	3684	tags=53%, list=25%, signal=71%
REACTOME_NUCLEOTIDE_SALVAGE	21	0.236226	1.29524	0.141199	0.495785	1	4230	tags=52%, list=29%, signal=73%
REACTOME_GLUCONEOGENESIS	27	0.204368	1.29511	0.144531	0.495279	1	6798	tags=67%, list=46%, signal=124%
REACTOME_EFFECTS_OF_PIP2_HYDROLYSIS	27	0.207269	1.29357	0.162105	0.497419	1	10021	tags=89%, list=68%, signal=279%
JACKSON_DNMT1_TARGETS_DN	20	0.238535	1.2926	0.164	0.498562	1	9724	tags=90%, list=66%, signal=266%
LIANG_HEMATOPOIESIS_STEM_CELL_NUMBER_SMALL_VS_HUGE_UP	34	0.18362	1.29232	0.135628	0.498389	1	1629	tags=29%, list=11%, signal=33%
VALK_AML_CLUSTER_6	30	0.195477	1.2913	0.172549	0.49959	1	1051	tags=27%, list=7%, signal=29%
FERRANDO_HOX11_NEIGHBORS	17	0.266898	1.29099	0.178	0.499383	1	5590	tags=65%, list=38%, signal=104%
PLASARI_TGFB1_TARGETS_10HR_DN	240	0.0701776	1.29077	0.161736	0.499062	1	3638	tags=32%, list=25%, signal=41%
REACTOME_ER_TO_GOLGI_ANTEROGRADE_TRANSPORT	142	0.0923458	1.28915	0.167984	0.501445	1	10349	tags=80%, list=70%, signal=266%
SMID_BREAST_CANCER_LUMINAL_B_UP	142	0.0939785	1.28806	0.175542	0.502806	1	4737	tags=42%, list=32%, signal=61%
WOTTON_RUNX_TARGETS_DN	29	0.203776	1.28768	0.159475	0.50276	1	5118	tags=55%, list=35%, signal=84%
LEE_LIVER_CANCER_MYC_TGFA_DN	44	0.163026	1.28759	0.173554	0.502114	1	4958	tags=50%, list=34%, signal=75%
REACTOME_TRANSPORT_TO_THE_GOLGI_AND_SUBSEQUENT_MODIFICATION	170	0.0848963	1.28738	0.159923	0.501759	1	10349	tags=79%, list=70%, signal=263%
REACTOME_DEFECTIVE_TPR_MAY_CONFER_SUSCEPTIBILITY_TOWARDS_THYROID_PAPILLARY_CARCINOMA_TPC	29	0.202728	1.2863	0.170778	0.503075	1	7667	tags=72%, list=52%, signal=151%
PID_CONE_PATHWAY	16	0.266597	1.28617	0.164729	0.502556	1	5270	tags=63%, list=36%, signal=97%
SERVITJA_LIVER_HNF1A_TARGETS_UP	113	0.103986	1.28528	0.170082	0.503432	1	2384	tags=27%, list=16%, signal=31%
WOO_LIVER_CANCER_RECURRENCE_UP	96	0.110872	1.28454	0.180894	0.504038	1	3891	tags=38%, list=26%, signal=51%
KEGG_FC_EPSILON_RI_SIGNALING_PATHWAY	65	0.133382	1.28383	0.171963	0.50468	1	10934	tags=88%, list=74%, signal=341%
NADLER_OBESITY_UP	54	0.145711	1.28377	0.178	0.503997	1	11200	tags=91%, list=76%, signal=380%
ANDERSEN_LIVER_CANCER_KRT19_UP	34	0.183233	1.28314	0.178368	0.50441	1	10711	tags=91%, list=73%, signal=336%
TERAMOTO_OPN_TARGETS_CLUSTER_7	18	0.257213	1.28119	0.186373	0.507237	1	2755	tags=44%, list=19%, signal=55%
KEGG_CYTOKINE_CYTOKINE_RECEPTOR_INTERACTION	153	0.0896349	1.28077	0.185336	0.507303	1	3882	tags=35%, list=26%, signal=47%
GERHOLD_ADIPOGENESIS_DN	56	0.144563	1.2801	0.159136	0.507837	1	8904	tags=75%, list=61%, signal=190%
SEMENZA_HIF1_TARGETS	35	0.183717	1.27991	0.169697	0.507452	1	2344	tags=34%, list=16%, signal=41%
CADWELL_ATG16L1_TARGETS_DN	55	0.1481	1.27946	0.189796	0.507551	1	3976	tags=42%, list=27%, signal=57%
DOANE_BREAST_CANCER_ESR1_DN	37	0.176111	1.27824	0.172996	0.509155	1	3375	tags=41%, list=23%, signal=52%
KIM_RESPONSE_TO_TSA_AND_DECITABINE_UP	92	0.113017	1.27652	0.161417	0.51162	1	2821	tags=30%, list=19%, signal=37%
BOYLAN_MULTIPLE_MYELOMA_D_CLUSTER_UP	25	0.21651	1.27549	0.195219	0.5129	1	2113	tags=36%, list=14%, signal=42%
BROWNE_HCMV_INFECTION_16HR_DN	73	0.124057	1.27539	0.179039	0.512334	1	6841	tags=59%, list=47%, signal=110%
REACTOME_RNA_POLYMERASE_III_TRANSCRIPTION_INITIATION_FROM_TYPE_3_PROMOTER	28	0.195887	1.27495	0.171717	0.512372	1	8672	tags=79%, list=59%, signal=191%
PID_IL2_STAT5_PATHWAY	27	0.208027	1.27443	0.188377	0.512683	1	1846	tags=33%, list=13%, signal=38%
HEIDENBLAD_AMPLICON_12P11_12_UP	35	0.179409	1.27321	0.181996	0.514242	1	8705	tags=77%, list=59%, signal=189%
XU_CREBBP_TARGETS_UP	20	0.245281	1.27313	0.173333	0.513608	1	3747	tags=50%, list=25%, signal=67%
PID_IL6_7_PATHWAY	43	0.165886	1.2731	0.173554	0.512914	1	8846	tags=77%, list=60%, signal=192%
STOSSI_RESPONSE_TO_ESTRADIOL	34	0.184904	1.27239	0.178218	0.513554	1	3339	tags=41%, list=23%, signal=53%
WIKMAN_ASBESTOS_LUNG_CANCER_DN	26	0.209455	1.27174	0.179732	0.514029	1	4274	tags=50%, list=29%, signal=70%
REACTOME_GPVI_MEDIATED_ACTIVATION_CASCADE	32	0.186532	1.27081	0.183716	0.515066	1	10122	tags=88%, list=69%, signal=281%
HOSHIDA_LIVER_CANCER_LATE_RECURRENCE_DN	56	0.141098	1.27015	0.162745	0.51559	1	11054	tags=89%, list=75%, signal=359%
BURTON_ADIPOGENESIS_8	75	0.123976	1.26973	0.163065	0.515661	1	8375	tags=69%, list=57%, signal=160%
BAKKER_FOXO3_TARGETS_DN	159	0.0865559	1.26797	0.191532	0.518211	1	3824	tags=35%, list=26%, signal=46%
NABA_CORE_MATRISOME	234	0.0713472	1.26693	0.184314	0.519541	1	2484	tags=24%, list=17%, signal=28%
MCCLUNG_COCAIN_REWARD_4WK	57	0.143839	1.26657	0.172269	0.519448	1	9237	tags=77%, list=63%, signal=207%
REACTOME_NRIF_SIGNALS_CELL_DEATH_FROM_THE_NUCLEUS	16	0.264144	1.26638	0.187625	0.519036	1	5306	tags=63%, list=36%, signal=98%
HU_GENOTOXIC_DAMAGE_24HR	32	0.189399	1.26558	0.172348	0.519838	1	5947	tags=59%, list=40%, signal=100%
KAAB_HEART_ATRIUM_VS_VENTRICLE_UP	239	0.0716212	1.26393	0.17364	0.522386	1	1669	tags=18%, list=11%, signal=20%
MIZUSHIMA_AUTOPHAGOSOME_FORMATION	22	0.226436	1.26386	0.178236	0.521784	1	4024	tags=50%, list=27%, signal=69%
RUAN_RESPONSE_TO_TNF_TROGLITAZONE_DN	33	0.184311	1.26357	0.181263	0.521576	1	6648	tags=64%, list=45%, signal=116%
ONDER_CDH1_TARGETS_2_UP	242	0.0691978	1.26223	0.188139	0.523407	1	6650	tags=52%, list=45%, signal=94%
HOEGERKORP_CD44_TARGETS_DIRECT_UP	22	0.221464	1.2617	0.16701	0.523616	1	3429	tags=45%, list=23%, signal=59%
REACTOME_SYNTHESIS_OF_PC	28	0.203825	1.26155	0.184891	0.523136	1	4357	tags=50%, list=30%, signal=71%
REACTOME_EXTRACELLULAR_MATRIX_ORGANIZATION	265	0.0663372	1.26117	0.172211	0.52312	1	2868	tags=26%, list=20%, signal=32%
TURASHVILI_BREAST_LOBULAR_CARCINOMA_VS_LOBULAR_NORMAL_UP	81	0.118549	1.26066	0.175153	0.523384	1	6249	tags=54%, list=43%, signal=94%
NAKAMURA_METASTASIS_MODEL_UP	37	0.171911	1.25956	0.191939	0.524738	1	9394	tags=81%, list=64%, signal=224%
BILANGES_SERUM_SENSITIVE_GENES	63	0.13813	1.25876	0.171371	0.525465	1	4509	tags=44%, list=31%, signal=64%
REACTOME_PI3K_EVENTS_IN_ERBB2_SIGNALING	15	0.26451	1.25777	0.185259	0.526684	1	1994	tags=40%, list=14%, signal=46%
CHEN_HOXA5_TARGETS_9HR_DN	40	0.168773	1.25536	0.191919	0.530541	1	6710	tags=63%, list=46%, signal=115%
OSMAN_BLADDER_CANCER_DN	354	0.0580882	1.25444	0.206759	0.531562	1	8506	tags=64%, list=58%, signal=147%
IVANOVA_HEMATOPOIESIS_LATE_PROGENITOR	459	0.0510657	1.25385	0.197581	0.531949	1	9709	tags=71%, list=66%, signal=203%
KEGG_BASE_EXCISION_REPAIR	33	0.184774	1.25364	0.195312	0.531624	1	4860	tags=52%, list=33%, signal=77%
KEGG_FC_GAMMA_R_MEDIATED_PHAGOCYTOSIS	93	0.110316	1.25225	0.191288	0.533612	1	10555	tags=83%, list=72%, signal=292%
LIU_CMYB_TARGETS_UP	148	0.0887078	1.25181	0.200397	0.533729	1	4666	tags=41%, list=32%, signal=59%
BHAT_ESR1_TARGETS_NOT_VIA_AKT1_DN	83	0.116889	1.25101	0.187008	0.534505	1	9268	tags=75%, list=63%, signal=201%
SABATES_COLORECTAL_ADENOMA_SIZE_UP	19	0.239829	1.25058	0.184584	0.534587	1	8854	tags=84%, list=60%, signal=212%
MARTIN_NFKB_TARGETS_UP	34	0.182661	1.2505	0.181992	0.53396	1	12016	tags=100%, list=82%, signal=547%
KEGG_CYSTEINE_AND_METHIONINE_METABOLISM	27	0.198878	1.25006	0.202062	0.534043	1	5790	tags=59%, list=39%, signal=98%
REACTOME_DOWNSTREAM_SIGNALING_OF_ACTIVATED_FGFR2	26	0.205011	1.24915	0.189691	0.535168	1	3774	tags=46%, list=26%, signal=62%
PID_ENDOTHELIN_PATHWAY	61	0.135743	1.24878	0.203036	0.535139	1	6685	tags=59%, list=45%, signal=108%
PID_ARF6_PATHWAY	33	0.184745	1.24867	0.195918	0.534595	1	1298	tags=27%, list=9%, signal=30%
WANG_MLL_TARGETS	248	0.0677554	1.24798	0.182573	0.53517	1	4353	tags=36%, list=30%, signal=51%
KEGG_LYSINE_DEGRADATION	41	0.163075	1.24699	0.193878	0.536461	1	5136	tags=51%, list=35%, signal=79%
RICKMAN_TUMOR_DIFFERENTIATED_WELL_VS_MODERATELY_DN	79	0.119546	1.24679	0.204868	0.536088	1	2344	tags=28%, list=16%, signal=33%
LEE_LIVER_CANCER_DENA_DN	44	0.157969	1.2458	0.208661	0.537286	1	6368	tags=59%, list=43%, signal=104%
BIOCARTA_IL6_PATHWAY	20	0.230409	1.24578	0.19246	0.536567	1	7639	tags=75%, list=52%, signal=156%
BIOCARTA_TGFB_PATHWAY	19	0.24433	1.24465	0.215606	0.5381	1	3374	tags=47%, list=23%, signal=61%
REACTOME_DNA_DAMAGE_RECOGNITION_IN_GG_NER	38	0.168472	1.24459	0.204819	0.537473	1	11838	tags=97%, list=81%, signal=500%
GAVIN_FOXP3_TARGETS_CLUSTER_P3	140	0.0919763	1.24421	0.21499	0.537496	1	2439	tags=26%, list=17%, signal=31%
BIOCARTA_BARRESTIN_SRC_PATHWAY	17	0.254975	1.24376	0.196281	0.537632	1	5765	tags=65%, list=39%, signal=106%
HOWLIN_PUBERTAL_MAMMARY_GLAND	48	0.150927	1.24353	0.189655	0.537301	1	3299	tags=38%, list=22%, signal=48%
PID_TCR_PATHWAY	59	0.134973	1.24216	0.185336	0.539179	1	10726	tags=86%, list=73%, signal=319%
KEGG_RNA_POLYMERASE	27	0.203143	1.2419	0.198758	0.538947	1	8993	tags=81%, list=61%, signal=210%
REACTOME_ANTIMICROBIAL_PEPTIDES	21	0.227357	1.24156	0.180124	0.538863	1	10658	tags=95%, list=73%, signal=346%
CHIANG_LIVER_CANCER_SUBCLASS_CTNNB1_UP	142	0.0899776	1.24099	0.203593	0.539244	1	6451	tags=53%, list=44%, signal=93%
SHEPARD_BMYB_MORPHOLINO_UP	194	0.0768066	1.24099	0.197266	0.538502	1	5551	tags=45%, list=38%, signal=72%
REACTOME_TRNA_PROCESSING_IN_THE_NUCLEUS	54	0.145391	1.2394	0.210084	0.540821	1	7667	tags=67%, list=52%, signal=139%
PID_MET_PATHWAY	78	0.120487	1.2394	0.195652	0.540076	1	1629	tags=23%, list=11%, signal=26%
WEIGEL_OXIDATIVE_STRESS_BY_HNE_AND_TBH	56	0.140331	1.23918	0.203782	0.539759	1	10278	tags=84%, list=70%, signal=278%
ZWANG_EGF_PERSISTENTLY_DN	56	0.142466	1.23575	0.18591	0.545706	1	6573	tags=59%, list=45%, signal=106%
YAO_TEMPORAL_RESPONSE_TO_PROGESTERONE_CLUSTER_15	31	0.190156	1.23469	0.210019	0.546929	1	3847	tags=45%, list=26%, signal=61%
MEISSNER_NPC_HCP_WITH_H3K4ME3_AND_H3K27ME3	131	0.0931608	1.23345	0.198864	0.548564	1	2344	tags=25%, list=16%, signal=30%
MAYBURD_RESPONSE_TO_L663536_UP	26	0.200058	1.23252	0.202929	0.549655	1	7803	tags=73%, list=53%, signal=156%
REACTOME_FORMATION_OF_FIBRIN_CLOT_CLOTTING_CASCADE	25	0.203136	1.23237	0.212302	0.549224	1	8775	tags=80%, list=60%, signal=198%
REACTOME_RNA_POLYMERASE_III_CHAIN_ELONGATION	18	0.243431	1.23195	0.19917	0.549313	1	8672	tags=83%, list=59%, signal=203%
BOYLAN_MULTIPLE_MYELOMA_PCA3_DN	60	0.135805	1.22947	0.218324	0.553604	1	5359	tags=50%, list=36%, signal=78%
WANG_LSD1_TARGETS_UP	26	0.200509	1.22824	0.216797	0.555303	1	6666	tags=65%, list=45%, signal=119%
PEPPER_CHRONIC_LYMPHOCYTIC_LEUKEMIA_DN	15	0.259923	1.22699	0.219802	0.557038	1	3041	tags=47%, list=21%, signal=59%
KANG_CISPLATIN_RESISTANCE_UP	18	0.239252	1.22683	0.227743	0.556611	1	3835	tags=50%, list=26%, signal=68%
NABA_BASEMENT_MEMBRANES	39	0.166263	1.2247	0.205645	0.560119	1	1707	tags=28%, list=12%, signal=32%
REACTOME_DISEASES_OF_METABOLISM	79	0.115339	1.22455	0.211215	0.559666	1	10032	tags=80%, list=68%, signal=250%
MOHANKUMAR_HOXA1_TARGETS_DN	127	0.0927526	1.22434	0.19877	0.559381	1	2929	tags=29%, list=20%, signal=36%
LIU_PROSTATE_CANCER_UP	85	0.116186	1.22386	0.213462	0.559563	1	9366	tags=75%, list=64%, signal=206%
TAKEDA_TARGETS_OF_NUP98_HOXA9_FUSION_6HR_UP	72	0.121612	1.2238	0.205029	0.55894	1	3119	tags=33%, list=21%, signal=42%
SMIRNOV_RESPONSE_TO_IR_6HR_UP	149	0.0850447	1.22284	0.208589	0.56014	1	6356	tags=52%, list=43%, signal=90%
VALK_AML_CLUSTER_8	22	0.22056	1.22257	0.212551	0.559958	1	7450	tags=73%, list=51%, signal=147%
HOFMANN_MYELODYSPLASTIC_SYNDROM_LOW_RISK_UP	19	0.231764	1.22058	0.216797	0.563183	1	2785	tags=42%, list=19%, signal=52%
SWEET_LUNG_CANCER_KRAS_UP	409	0.0523022	1.21977	0.214137	0.564128	1	7264	tags=55%, list=49%, signal=105%
VANDESLUIS_COMMD1_TARGETS_GROUP_4_DN	15	0.255995	1.21887	0.202756	0.565172	1	2119	tags=40%, list=14%, signal=47%
KORKOLA_EMBRYONAL_CARCINOMA_UP	35	0.172384	1.21837	0.195652	0.565356	1	5869	tags=57%, list=40%, signal=95%
WEIGEL_OXIDATIVE_STRESS_RESPONSE	32	0.17951	1.21814	0.210526	0.565067	1	6092	tags=59%, list=41%, signal=101%
BROWNE_HCMV_INFECTION_6HR_UP	49	0.14754	1.21719	0.230924	0.566282	1	1137	tags=22%, list=8%, signal=24%
KYNG_DNA_DAMAGE_BY_GAMMA_RADIATION	65	0.127078	1.21676	0.212121	0.566472	1	1531	tags=23%, list=10%, signal=26%
CAMPS_COLON_CANCER_COPY_NUMBER_DN	29	0.189488	1.2157	0.191837	0.567732	1	6341	tags=62%, list=43%, signal=109%
MEISSNER_NPC_HCP_WITH_H3K27ME3	50	0.14465	1.2154	0.225933	0.567633	1	2583	tags=32%, list=18%, signal=39%
DARWICHE_PAPILLOMA_RISK_HIGH_DN	154	0.0854101	1.21479	0.222642	0.568178	1	3719	tags=34%, list=25%, signal=45%
GAZDA_DIAMOND_BLACKFAN_ANEMIA_ERYTHROID_DN	384	0.0534922	1.21378	0.225434	0.569426	1	5586	tags=43%, list=38%, signal=68%
HOLLEMAN_VINCRISTINE_RESISTANCE_B_ALL_DN	16	0.249783	1.21347	0.219844	0.569275	1	10109	tags=94%, list=69%, signal=300%
HOLLEMAN_ASPARAGINASE_RESISTANCE_B_ALL_UP	25	0.197137	1.21341	0.2251	0.568644	1	8863	tags=80%, list=60%, signal=201%
JAEGER_METASTASIS_DN	193	0.0752582	1.21272	0.221116	0.569252	1	3476	tags=31%, list=24%, signal=40%
REACTOME_GLYOXYLATE_METABOLISM_AND_GLYCINE_DEGRADATION	26	0.19885	1.21226	0.21281	0.569358	1	2734	tags=38%, list=19%, signal=47%
YAO_TEMPORAL_RESPONSE_TO_PROGESTERONE_CLUSTER_12	75	0.116539	1.2122	0.198783	0.568706	1	7700	tags=64%, list=52%, signal=134%
BORLAK_LIVER_CANCER_EGF_UP	50	0.144206	1.21187	0.209746	0.568546	1	1120	tags=22%, list=8%, signal=24%
HE_PTEN_TARGETS_UP	17	0.240424	1.21172	0.212679	0.568118	1	6843	tags=71%, list=47%, signal=132%
ICHIBA_GRAFT_VERSUS_HOST_DISEASE_D7_DN	31	0.182314	1.21051	0.217221	0.569901	1	3962	tags=45%, list=27%, signal=62%
PARK_TRETINOIN_RESPONSE_AND_PML_RARA_FUSION	26	0.199356	1.21012	0.217573	0.569945	1	1031	tags=27%, list=7%, signal=29%
TONKS_TARGETS_OF_RUNX1_RUNX1T1_FUSION_GRANULOCYTE_UP	49	0.145512	1.20862	0.235182	0.572186	1	3266	tags=37%, list=22%, signal=47%
ENGELMANN_CANCER_PROGENITORS_UP	46	0.146851	1.20789	0.235182	0.572908	1	3598	tags=39%, list=24%, signal=52%
KYNG_RESPONSE_TO_H2O2_VIA_ERCC6	16	0.246756	1.20697	0.233266	0.573956	1	9235	tags=88%, list=63%, signal=235%
POOLA_INVASIVE_BREAST_CANCER_UP	210	0.0727074	1.20629	0.22314	0.574625	1	4334	tags=37%, list=29%, signal=51%
HOLLEMAN_ASPARAGINASE_RESISTANCE_ALL_DN	23	0.213684	1.20562	0.231214	0.575181	1	10281	tags=91%, list=70%, signal=303%
KASLER_HDAC7_TARGETS_2_DN	30	0.186408	1.20555	0.210832	0.574582	1	4123	tags=47%, list=28%, signal=65%
FIGUEROA_AML_METHYLATION_CLUSTER_5_DN	31	0.179551	1.20478	0.214829	0.575414	1	11113	tags=94%, list=76%, signal=383%
MORI_EMU_MYC_LYMPHOMA_BY_ONSET_TIME_DN	17	0.248567	1.20453	0.243852	0.575141	1	1537	tags=35%, list=10%, signal=39%
RASHI_RESPONSE_TO_IONIZING_RADIATION_2	107	0.102557	1.20343	0.216387	0.576649	1	3035	tags=31%, list=21%, signal=39%
KEGG_FOCAL_ADHESION	192	0.0747184	1.20263	0.228	0.577505	1	9707	tags=73%, list=66%, signal=214%
STEGER_ADIPOGENESIS_DN	24	0.206749	1.20205	0.250493	0.577976	1	3701	tags=46%, list=25%, signal=61%
REACTOME_NEGATIVE_REGULATION_OF_THE_PI3K_AKT_NETWORK	98	0.105721	1.20129	0.229249	0.57879	1	3704	tags=36%, list=25%, signal=47%
CROMER_METASTASIS_DN	70	0.120801	1.20056	0.240166	0.579592	1	4950	tags=46%, list=34%, signal=69%
HINATA_NFKB_TARGETS_KERATINOCYTE_DN	20	0.223986	1.20036	0.2375	0.579271	1	5529	tags=60%, list=38%, signal=96%
WANG_CLASSIC_ADIPOGENIC_TARGETS_OF_PPARG	22	0.216077	1.20022	0.233591	0.578784	1	4176	tags=50%, list=28%, signal=70%
DACOSTA_UV_RESPONSE_VIA_ERCC3_UP	294	0.0613213	1.20001	0.22541	0.578487	1	10612	tags=78%, list=72%, signal=276%
REACTOME_PI_3K_CASCADE:FGFR2	19	0.227364	1.19982	0.228346	0.578147	1	3623	tags=47%, list=25%, signal=63%
RUTELLA_RESPONSE_TO_HGF_DN	214	0.0704287	1.19977	0.22	0.577495	1	8318	tags=64%, list=57%, signal=144%
YU_BAP1_TARGETS	28	0.190837	1.1992	0.217039	0.577866	1	11895	tags=100%, list=81%, signal=524%
MASSARWEH_RESPONSE_TO_ESTRADIOL	58	0.132867	1.1979	0.223709	0.579739	1	4895	tags=47%, list=33%, signal=70%
APPEL_IMATINIB_RESPONSE	32	0.174849	1.19722	0.244048	0.580354	1	7538	tags=69%, list=51%, signal=141%
PID_A6B1_A6B4_INTEGRIN_PATHWAY	45	0.153485	1.19611	0.251546	0.58192	1	3955	tags=42%, list=27%, signal=58%
KOKKINAKIS_METHIONINE_DEPRIVATION_96HR_UP	109	0.098521	1.1958	0.228628	0.581815	1	3685	tags=35%, list=25%, signal=46%
INGRAM_SHH_TARGETS_UP	115	0.0958848	1.19502	0.224652	0.582645	1	4479	tags=40%, list=30%, signal=57%
REACTOME_THE_ROLE_OF_NEF_IN_HIV_1_REPLICATION_AND_DISEASE_PATHOGENESIS	26	0.194479	1.19501	0.241036	0.581931	1	11276	tags=96%, list=77%, signal=413%
TAKAO_RESPONSE_TO_UVB_RADIATION_UP	79	0.117258	1.19499	0.232283	0.581218	1	10562	tags=84%, list=72%, signal=295%
REACTOME_G_ALPHA_Z_SIGNALLING_EVENTS	45	0.149867	1.19426	0.234818	0.582017	1	6947	tags=62%, list=47%, signal=118%
TORCHIA_TARGETS_OF_EWSR1_FLI1_FUSION_UP	239	0.0658321	1.19406	0.241843	0.581706	1	6733	tags=52%, list=46%, signal=95%
KEGG_ONE_CARBON_POOL_BY_FOLATE	16	0.24699	1.19345	0.246679	0.582211	1	10150	tags=94%, list=69%, signal=303%
NABA_PROTEOGLYCANS	32	0.17905	1.19311	0.22658	0.582155	1	2425	tags=34%, list=17%, signal=41%
HOLLERN_EMT_BREAST_TUMOR_UP	122	0.0920869	1.19269	0.232	0.582254	1	10943	tags=84%, list=74%, signal=325%
XU_GH1_AUTOCRINE_TARGETS_UP	158	0.0825106	1.19256	0.244726	0.581806	1	5496	tags=46%, list=37%, signal=72%
VERRECCHIA_RESPONSE_TO_TGFB1_C5	20	0.223305	1.19215	0.259336	0.581917	1	5539	tags=60%, list=38%, signal=96%
MOREIRA_RESPONSE_TO_TSA_UP	26	0.19182	1.19143	0.234733	0.582566	1	11315	tags=96%, list=77%, signal=417%
REACTOME_REGULATION_OF_TNFR1_SIGNALING	32	0.17493	1.1914	0.244141	0.581914	1	12129	tags=100%, list=83%, signal=571%
SANA_RESPONSE_TO_IFNG_UP	50	0.144541	1.19072	0.2249	0.582569	1	4348	tags=44%, list=30%, signal=62%
PAPASPYRIDONOS_UNSTABLE_ATEROSCLEROTIC_PLAQUE_DN	40	0.159988	1.18953	0.198	0.584269	1	6104	tags=58%, list=42%, signal=98%
REACTOME_FRS_MEDIATED_FGFR2_SIGNALING	21	0.219614	1.18951	0.230924	0.583592	1	3774	tags=48%, list=26%, signal=64%
WATANABE_ULCERATIVE_COLITIS_WITH_CANCER_UP	18	0.240316	1.18943	0.212851	0.583028	1	3003	tags=44%, list=20%, signal=56%
REACTOME_PHASE_4_RESTING_MEMBRANE_POTENTIAL	15	0.251499	1.18916	0.238384	0.582874	1	2185	tags=40%, list=15%, signal=47%
HOFFMANN_LARGE_TO_SMALL_PRE_BII_LYMPHOCYTE_DN	53	0.137954	1.18751	0.219368	0.585557	1	6297	tags=57%, list=43%, signal=99%
REACTOME_DAG_AND_IP3_SIGNALING	39	0.160827	1.18732	0.23913	0.585217	1	6685	tags=62%, list=45%, signal=113%
KEGG_GNRH_SIGNALING_PATHWAY	85	0.11102	1.18628	0.258893	0.586619	1	7194	tags=60%, list=49%, signal=117%
LEI_MYB_TARGETS	281	0.0618721	1.18458	0.219262	0.589283	1	8991	tags=67%, list=61%, signal=170%
CHIARADONNA_NEOPLASTIC_TRANSFORMATION_KRAS_CDC25_UP	53	0.137132	1.18349	0.254132	0.590784	1	10468	tags=85%, list=71%, signal=294%
KEGG_DRUG_METABOLISM_CYTOCHROME_P450	29	0.186961	1.18265	0.252632	0.591777	1	2831	tags=38%, list=19%, signal=47%
TAKEDA_TARGETS_OF_NUP98_HOXA9_FUSION_3D_DN	22	0.211703	1.18263	0.254473	0.59107	1	6912	tags=68%, list=47%, signal=129%
GINESTIER_BREAST_CANCER_ZNF217_AMPLIFIED_DN	299	0.0599716	1.18128	0.238835	0.593064	1	12946	tags=94%, list=88%, signal=774%
HONRADO_BREAST_CANCER_BRCA1_VS_BRCA2	15	0.25168	1.17993	0.270428	0.595077	1	9040	tags=87%, list=62%, signal=225%
DUTERTRE_ESTRADIOL_RESPONSE_6HR_UP	216	0.0679311	1.17986	0.226667	0.594501	1	10717	tags=80%, list=73%, signal=290%
NABA_ECM_AFFILIATED	107	0.0988374	1.17909	0.237603	0.595383	1	6248	tags=52%, list=43%, signal=90%
MANN_RESPONSE_TO_AMIFOSTINE_UP	18	0.228513	1.17899	0.236	0.59483	1	4809	tags=56%, list=33%, signal=82%
OLSSON_E2F3_TARGETS_DN	29	0.184995	1.17878	0.255278	0.594575	1	4380	tags=48%, list=30%, signal=69%
REACTOME_GLYCOLYSIS	65	0.124896	1.17823	0.262	0.594846	1	7667	tags=65%, list=52%, signal=135%
MULLIGHAN_NPM1_SIGNATURE_3_UP	285	0.059682	1.17786	0.234592	0.59491	1	4192	tags=34%, list=29%, signal=47%
VANHARANTA_UTERINE_FIBROID_DN	59	0.127354	1.17722	0.238683	0.595526	1	1622	tags=24%, list=11%, signal=27%
REACTOME_AMINO_ACID_TRANSPORT_ACROSS_THE_PLASMA_MEMBRANE	30	0.185317	1.17717	0.253138	0.594905	1	4139	tags=47%, list=28%, signal=65%
MISHRA_CARCINOMA_ASSOCIATED_FIBROBLAST_DN	23	0.201214	1.17699	0.261719	0.594541	1	2797	tags=39%, list=19%, signal=48%
REACTOME_ELEVATION_OF_CYTOSOLIC_CA2PLUS_LEVELS	16	0.247028	1.17684	0.271676	0.594124	1	9231	tags=88%, list=63%, signal=235%
PID_INSULIN_PATHWAY	43	0.149709	1.1766	0.251908	0.593896	1	10450	tags=86%, list=71%, signal=297%
SU_PANCREAS	27	0.189849	1.17657	0.241843	0.593242	1	9188	tags=81%, list=63%, signal=217%
REACTOME_PLASMA_LIPOPROTEIN_ASSEMBLY_REMODELING_AND_CLEARANCE	53	0.134829	1.1761	0.243513	0.593486	1	1352	tags=23%, list=9%, signal=25%
JAERVINEN_AMPLIFIED_IN_LARYNGEAL_CANCER	38	0.162712	1.17577	0.243952	0.593424	1	11149	tags=92%, list=76%, signal=381%
RIGGINS_TAMOXIFEN_RESISTANCE_UP	54	0.134377	1.17533	0.236434	0.593632	1	7284	tags=63%, list=50%, signal=124%
BERENJENO_TRANSFORMED_BY_RHOA_FOREVER_DN	24	0.194122	1.17484	0.240557	0.593856	1	7560	tags=71%, list=51%, signal=146%
GOLUB_ALL_VS_AML_DN	19	0.218086	1.17327	0.261719	0.596324	1	5306	tags=58%, list=36%, signal=90%
BIOCARTA_ERK_PATHWAY	26	0.191752	1.17326	0.242363	0.595616	1	11316	tags=96%, list=77%, signal=417%
ZHAN_MULTIPLE_MYELOMA_DN	37	0.165138	1.1726	0.250474	0.596252	1	3933	tags=43%, list=27%, signal=59%
SMID_BREAST_CANCER_RELAPSE_IN_BRAIN_DN	71	0.115916	1.1718	0.257634	0.597125	1	4513	tags=42%, list=31%, signal=61%
PYEON_CANCER_HEAD_AND_NECK_VS_CERVICAL_DN	18	0.23332	1.17031	0.254065	0.599567	1	8004	tags=78%, list=54%, signal=171%
SEITZ_NEOPLASTIC_TRANSFORMATION_BY_8P_DELETION_DN	28	0.182139	1.17015	0.264188	0.599198	1	7824	tags=71%, list=53%, signal=152%
HUANG_DASATINIB_RESISTANCE_DN	68	0.122717	1.16881	0.263862	0.601194	1	4471	tags=43%, list=30%, signal=61%
FURUKAWA_DUSP6_TARGETS_PCI35_UP	49	0.139475	1.16716	0.252466	0.603883	1	4554	tags=45%, list=31%, signal=65%
REACTOME_CELL_CELL_COMMUNICATION	112	0.0953538	1.16665	0.265625	0.604198	1	2151	tags=24%, list=15%, signal=28%
LIM_MAMMARY_STEM_CELL_UP	443	0.0482006	1.16639	0.277559	0.604015	1	2397	tags=21%, list=16%, signal=24%
MCLACHLAN_DENTAL_CARIES_UP	191	0.0725862	1.16508	0.261297	0.605937	1	4101	tags=35%, list=28%, signal=48%
KEGG_PPAR_SIGNALING_PATHWAY	51	0.140056	1.16455	0.272549	0.606304	1	6304	tags=57%, list=43%, signal=99%
DARWICHE_SKIN_TUMOR_PROMOTER_DN	156	0.0811015	1.16424	0.247899	0.606247	1	3624	tags=33%, list=25%, signal=43%
VALK_AML_CLUSTER_15	28	0.184798	1.164	0.259958	0.606014	1	7785	tags=71%, list=53%, signal=152%
BERTUCCI_MEDULLARY_VS_DUCTAL_BREAST_CANCER_DN	157	0.0801642	1.16395	0.25	0.605386	1	11563	tags=87%, list=79%, signal=402%
LEE_DIFFERENTIATING_T_LYMPHOCYTE	167	0.0763511	1.16327	0.252677	0.60605	1	10241	tags=77%, list=70%, signal=252%
REACTOME_BASIGIN_INTERACTIONS	23	0.205778	1.16321	0.25813	0.605445	1	10397	tags=91%, list=71%, signal=312%
SCIBETTA_KDM5B_TARGETS_UP	19	0.225015	1.16317	0.252988	0.604812	1	8298	tags=79%, list=56%, signal=181%
GARY_CD5_TARGETS_UP	433	0.048032	1.16311	0.238	0.604218	1	6916	tags=52%, list=47%, signal=95%
FIGUEROA_AML_METHYLATION_CLUSTER_3_DN	31	0.17586	1.16221	0.255624	0.605404	1	9271	tags=81%, list=63%, signal=218%
REACTOME_NUCLEAR_ENVELOPE_BREAKDOWN	50	0.137979	1.16054	0.264344	0.608098	1	7677	tags=66%, list=52%, signal=138%
REACTOME_AMYLOID_FIBER_FORMATION	44	0.151572	1.16048	0.244681	0.607497	1	2454	tags=32%, list=17%, signal=38%
POMEROY_MEDULLOBLASTOMA_DESMOPLASIC_VS_CLASSIC_UP	54	0.133976	1.16005	0.247465	0.607666	1	7562	tags=65%, list=51%, signal=133%
DELPUECH_FOXO3_TARGETS_UP	57	0.129117	1.16	0.259109	0.607048	1	6101	tags=54%, list=42%, signal=93%
PID_IL3_PATHWAY	23	0.20552	1.15873	0.267327	0.608939	1	1456	tags=30%, list=10%, signal=34%
BASAKI_YBX1_TARGETS_DN	343	0.0546044	1.15873	0.262	0.608236	1	3928	tags=32%, list=27%, signal=43%
LINSLEY_MIR16_TARGETS	199	0.0699455	1.15823	0.270541	0.608526	1	7551	tags=58%, list=51%, signal=118%
FLORIO_NEOCORTEX_BASAL_RADIAL_GLIA_DN	172	0.0755518	1.15815	0.265625	0.607981	1	3259	tags=30%, list=22%, signal=38%
REACTOME_INTEGRIN_CELL_SURFACE_INTERACTIONS	79	0.111012	1.15721	0.265873	0.609184	1	6561	tags=56%, list=45%, signal=100%
PID_ANTHRAX_PATHWAY	15	0.243892	1.15672	0.257669	0.609492	1	7195	tags=73%, list=49%, signal=144%
DURAND_STROMA_NS_UP	150	0.0807609	1.15555	0.272374	0.611181	1	8621	tags=67%, list=59%, signal=160%
BARRIER_CANCER_RELAPSE_NORMAL_SAMPLE_DN	29	0.185291	1.15475	0.278826	0.612101	1	7416	tags=69%, list=50%, signal=139%
BROWNE_HCMV_INFECTION_2HR_UP	31	0.17604	1.1537	0.268344	0.613588	1	4054	tags=45%, list=28%, signal=62%
ENK_UV_RESPONSE_EPIDERMIS_DN	468	0.0463302	1.15125	0.295359	0.617987	1	3830	tags=31%, list=26%, signal=40%
PLASARI_TGFB1_SIGNALING_VIA_NFIC_1HR_UP	27	0.18519	1.15116	0.278926	0.617449	1	4358	tags=48%, list=30%, signal=68%
PID_HIF1_TFPATHWAY	62	0.124202	1.15102	0.26945	0.617031	1	4818	tags=45%, list=33%, signal=67%
KEGG_PHOSPHATIDYLINOSITOL_SIGNALING_SYSTEM	73	0.112713	1.15076	0.262327	0.616875	1	10429	tags=82%, list=71%, signal=282%
TOMLINS_PROSTATE_CANCER_DN	37	0.156415	1.15039	0.280156	0.616953	1	6841	tags=62%, list=47%, signal=116%
BIOCARTA_ARENRF2_PATHWAY	18	0.228104	1.15005	0.273256	0.616937	1	4815	tags=56%, list=33%, signal=83%
NAKAYAMA_FRA2_TARGETS	39	0.156129	1.14929	0.270955	0.617825	1	10145	tags=85%, list=69%, signal=273%
WOTTON_RUNX_TARGETS_UP	18	0.227749	1.14832	0.278351	0.619199	1	6453	tags=67%, list=44%, signal=119%
FARMER_BREAST_CANCER_APOCRINE_VS_LUMINAL	286	0.0594032	1.14821	0.279208	0.618718	1	10190	tags=75%, list=69%, signal=240%
EBAUER_TARGETS_OF_PAX3_FOXO1_FUSION_DN	46	0.14304	1.14819	0.276639	0.618051	1	2376	tags=30%, list=16%, signal=36%
LEE_CALORIE_RESTRICTION_MUSCLE_UP	30	0.178304	1.14679	0.279592	0.62026	1	9630	tags=83%, list=66%, signal=241%
YAO_HOXA10_TARGETS_VIA_PROGESTERONE_DN	15	0.243074	1.14629	0.280488	0.620583	1	1329	tags=33%, list=9%, signal=37%
GERY_CEBP_TARGETS	112	0.091245	1.14518	0.27821	0.622167	1	4179	tags=38%, list=28%, signal=52%
BIOCARTA_ARAP_PATHWAY	17	0.232429	1.14498	0.274949	0.621899	1	10418	tags=94%, list=71%, signal=323%
CHNG_MULTIPLE_MYELOMA_HYPERPLOID_DN	29	0.18045	1.14478	0.29771	0.621598	1	7487	tags=69%, list=51%, signal=140%
ROY_WOUND_BLOOD_VESSEL_UP	46	0.139926	1.14413	0.288344	0.622236	1	6894	tags=61%, list=47%, signal=114%
BAE_BRCA1_TARGETS_DN	30	0.174395	1.14406	0.296296	0.621668	1	4789	tags=50%, list=33%, signal=74%
MORI_PLASMA_CELL_DN	31	0.170721	1.14071	0.275449	0.627848	1	4132	tags=45%, list=28%, signal=63%
FAELT_B_CLL_WITH_VH3_21_UP	42	0.144308	1.13981	0.288538	0.628974	1	8031	tags=69%, list=55%, signal=152%
APRELIKOVA_BRCA1_TARGETS	46	0.140342	1.1389	0.25969	0.6301	1	6249	tags=57%, list=43%, signal=98%
REACTOME_GENERATION_OF_SECOND_MESSENGER_MOLECULES	20	0.214157	1.13827	0.287645	0.6307	1	9347	tags=85%, list=64%, signal=233%
CHEOK_RESPONSE_TO_HD_MTX_UP	15	0.249114	1.13827	0.285124	0.629992	1	11037	tags=100%, list=75%, signal=401%
REACTOME_BLOOD_GROUP_SYSTEMS_BIOSYNTHESIS	15	0.246231	1.13753	0.288747	0.630793	1	3242	tags=47%, list=22%, signal=60%
KATSANOU_ELAVL1_TARGETS_DN	133	0.0840916	1.13743	0.281059	0.630277	1	8166	tags=64%, list=56%, signal=143%
MATTHEWS_AP1_TARGETS	16	0.237303	1.13726	0.289421	0.629937	1	5700	tags=63%, list=39%, signal=102%
KEGG_GRAFT_VERSUS_HOST_DISEASE	17	0.223989	1.13715	0.271739	0.629435	1	4491	tags=53%, list=31%, signal=76%
GAVIN_FOXP3_TARGETS_CLUSTER_T7	93	0.0985341	1.13689	0.295218	0.629249	1	10253	tags=80%, list=70%, signal=262%
MALONEY_RESPONSE_TO_17AAG_UP	37	0.154516	1.13381	0.282744	0.635018	1	7266	tags=65%, list=49%, signal=128%
ROYLANCE_BREAST_CANCER_16Q_COPY_NUMBER_DN	24	0.194897	1.13304	0.30754	0.635883	1	2038	tags=33%, list=14%, signal=39%
NOJIMA_SFRP2_TARGETS_DN	20	0.20598	1.1326	0.282565	0.636104	1	3589	tags=45%, list=24%, signal=59%
WANG_ADIPOGENIC_GENES_REPRESSED_BY_SIRT1	23	0.19604	1.13245	0.287785	0.63572	1	2234	tags=35%, list=15%, signal=41%
BOYAULT_LIVER_CANCER_SUBCLASS_G6_DN	18	0.219845	1.13233	0.285417	0.635244	1	6569	tags=67%, list=45%, signal=120%
REACTOME_COSTIMULATION_BY_THE_CD28_FAMILY	52	0.135686	1.13156	0.292339	0.636232	1	9316	tags=77%, list=63%, signal=209%
WEST_ADRENOCORTICAL_CARCINOMA_VS_ADENOMA_DN	16	0.242804	1.13133	0.308	0.635985	1	9293	tags=88%, list=63%, signal=238%
TAVOR_CEBPA_TARGETS_DN	24	0.193829	1.13116	0.305857	0.635632	1	6952	tags=67%, list=47%, signal=126%
TURASHVILI_BREAST_DUCTAL_CARCINOMA_VS_LOBULAR_NORMAL_DN	48	0.140224	1.13091	0.301775	0.63539	1	12334	tags=98%, list=84%, signal=607%
REACTOME_MICRORNA_MIRNA_BIOGENESIS	24	0.195758	1.1304	0.308333	0.635771	1	7536	tags=71%, list=51%, signal=145%
CASTELLANO_NRAS_TARGETS_UP	64	0.118957	1.13021	0.287726	0.635458	1	4458	tags=42%, list=30%, signal=60%
MARIADASON_REGULATED_BY_HISTONE_ACETYLATION_UP	52	0.135042	1.13018	0.278884	0.634823	1	11021	tags=88%, list=75%, signal=353%
BIOCARTA_NKCELLS_PATHWAY	15	0.244414	1.1292	0.289855	0.636116	1	11106	tags=100%, list=76%, signal=409%
GHANDHI_DIRECT_IRRADIATION_UP	75	0.108518	1.12895	0.291747	0.635952	1	2723	tags=29%, list=19%, signal=36%
PID_CD8_TCR_PATHWAY	46	0.140027	1.12891	0.281609	0.635326	1	10726	tags=87%, list=73%, signal=321%
TRAYNOR_RETT_SYNDROM_DN	15	0.235332	1.12874	0.334737	0.634955	1	3402	tags=47%, list=23%, signal=61%
GARGALOVIC_RESPONSE_TO_OXIDIZED_PHOSPHOLIPIDS_TURQUOISE_UP	73	0.112807	1.12859	0.29572	0.634579	1	8012	tags=66%, list=55%, signal=144%
KATSANOU_ELAVL1_TARGETS_UP	156	0.0760669	1.12845	0.294227	0.634177	1	3603	tags=32%, list=25%, signal=42%
GAL_LEUKEMIC_STEM_CELL_DN	187	0.0709242	1.12829	0.304527	0.633798	1	4628	tags=39%, list=31%, signal=55%
SCHEIDEREIT_IKK_INTERACTING_PROTEINS	53	0.132524	1.12767	0.314672	0.634402	1	11090	tags=89%, list=75%, signal=360%
BIOCARTA_PTEN_PATHWAY	18	0.22455	1.12757	0.287968	0.633923	1	2418	tags=39%, list=16%, signal=46%
CHUNG_BLISTER_CYTOTOXICITY_UP	115	0.0901115	1.12461	0.311891	0.639439	1	11719	tags=89%, list=80%, signal=435%
CONRAD_STEM_CELL	27	0.177996	1.12373	0.29666	0.640588	1	3375	tags=41%, list=23%, signal=53%
LU_TUMOR_VASCULATURE_UP	27	0.177605	1.12327	0.285141	0.641001	1	3925	tags=44%, list=27%, signal=61%
GAJATE_RESPONSE_TO_TRABECTEDIN_UP	52	0.129245	1.12197	0.30426	0.642989	1	2628	tags=31%, list=18%, signal=37%
HAMAI_APOPTOSIS_VIA_TRAIL_DN	165	0.0772279	1.12155	0.313008	0.643173	1	4933	tags=41%, list=34%, signal=61%
REACTOME_KERATAN_SULFATE_KERATIN_METABOLISM	32	0.170561	1.12124	0.324	0.643131	1	5764	tags=56%, list=39%, signal=92%
KEGG_ALDOSTERONE_REGULATED_SODIUM_REABSORPTION	37	0.153786	1.12121	0.277083	0.642488	1	10454	tags=86%, list=71%, signal=299%
MORI_PLASMA_CELL_UP	48	0.137284	1.12088	0.290258	0.642464	1	5948	tags=54%, list=40%, signal=91%
HALMOS_CEBPA_TARGETS_DN	38	0.152552	1.12087	0.327004	0.64179	1	3177	tags=37%, list=22%, signal=47%
KIM_GASTRIC_CANCER_CHEMOSENSITIVITY	74	0.111185	1.12041	0.289883	0.642081	1	8501	tags=69%, list=58%, signal=163%
FARMER_BREAST_CANCER_CLUSTER_3	15	0.240077	1.11893	0.317907	0.644434	1	10190	tags=93%, list=69%, signal=304%
REACTOME_ACTIVATION_OF_IRF3_IRF7_MEDIATED_BY_TBK1_IKK_EPSILON	17	0.222618	1.11761	0.312621	0.646536	1	10562	tags=94%, list=72%, signal=334%
BIOCARTA_TID_PATHWAY	15	0.23465	1.11723	0.284024	0.646628	1	6351	tags=67%, list=43%, signal=117%
KEGG_PENTOSE_PHOSPHATE_PATHWAY	21	0.204862	1.11706	0.316667	0.646259	1	5390	tags=57%, list=37%, signal=90%
CONCANNON_APOPTOSIS_BY_EPOXOMICIN_UP	220	0.0652677	1.11654	0.322134	0.646617	1	8606	tags=65%, list=59%, signal=155%
DARWICHE_PAPILLOMA_RISK_LOW_UP	130	0.082656	1.1163	0.304924	0.64642	1	7273	tags=58%, list=49%, signal=113%
REACTOME_DISEASES_ASSOCIATED_WITH_N_GLYCOSYLATION_OF_PROTEINS	17	0.221007	1.11583	0.324544	0.646723	1	7128	tags=71%, list=49%, signal=137%
WARTERS_IR_RESPONSE_5GY	39	0.149869	1.1154	0.306	0.647048	1	6092	tags=56%, list=41%, signal=96%
REACTOME_GAP_FILLING_DNA_REPAIR_SYNTHESIS_AND_LIGATION_IN_GG_NER	25	0.186094	1.11477	0.322981	0.647636	1	9025	tags=80%, list=61%, signal=207%
REACTOME_TRANSPORT_OF_THE_SLBP_DEPENDANT_MATURE_MRNA	33	0.166824	1.11468	0.287449	0.647141	1	7795	tags=70%, list=53%, signal=148%
REACTOME_IRE1ALPHA_ACTIVATES_CHAPERONES	49	0.136177	1.11467	0.301961	0.646466	1	5502	tags=51%, list=37%, signal=81%
WINNEPENNINCKX_MELANOMA_METASTASIS_DN	35	0.15763	1.11374	0.318786	0.647832	1	6925	tags=63%, list=47%, signal=119%
GOTTWEIN_TARGETS_OF_KSHV_MIR_K12_11	59	0.121055	1.1114	0.327935	0.651983	1	4703	tags=44%, list=32%, signal=65%
KOBAYASHI_EGFR_SIGNALING_24HR_UP	79	0.10582	1.11084	0.307847	0.652415	1	8311	tags=67%, list=57%, signal=154%
GHANDHI_DIRECT_IRRADIATION_DN	29	0.173813	1.11047	0.30303	0.652506	1	4544	tags=48%, list=31%, signal=70%
DUTERTRE_ESTRADIOL_RESPONSE_24HR_UP	305	0.0544606	1.10993	0.308617	0.652951	1	3407	tags=29%, list=23%, signal=36%
VALK_AML_CLUSTER_10	28	0.179986	1.10967	0.336557	0.652785	1	3657	tags=43%, list=25%, signal=57%
RHEIN_ALL_GLUCOCORTICOID_THERAPY_UP	58	0.125469	1.10939	0.332623	0.652651	1	8297	tags=69%, list=56%, signal=158%
BOYLAN_MULTIPLE_MYELOMA_C_DN	50	0.130686	1.10816	0.309623	0.654644	1	4257	tags=42%, list=29%, signal=59%
SASSON_RESPONSE_TO_GONADOTROPHINS_DN	83	0.102459	1.10733	0.304802	0.655711	1	10010	tags=78%, list=68%, signal=244%
KEGG_BASAL_CELL_CARCINOMA	52	0.132602	1.10717	0.310484	0.655364	1	5970	tags=54%, list=41%, signal=90%
SHEPARD_BMYB_TARGETS	70	0.111727	1.10693	0.330645	0.655156	1	1304	tags=20%, list=9%, signal=22%
KUROZUMI_RESPONSE_TO_ONCOCYTIC_VIRUS	26	0.18043	1.10656	0.327416	0.655227	1	2439	tags=35%, list=17%, signal=41%
NIKOLSKY_BREAST_CANCER_7P22_AMPLICON	36	0.155716	1.10556	0.333966	0.656678	1	9554	tags=81%, list=65%, signal=230%
KYNG_DNA_DAMAGE_BY_UV	52	0.131368	1.10528	0.326336	0.656589	1	11640	tags=92%, list=79%, signal=442%
PETROVA_ENDOTHELIUM_LYMPHATIC_VS_BLOOD_UP	121	0.0886618	1.10513	0.334021	0.656225	1	1743	tags=21%, list=12%, signal=23%
REACTOME_SUMOYLATION_OF_SUMOYLATION_PROTEINS	32	0.165165	1.10498	0.313953	0.655841	1	7680	tags=69%, list=52%, signal=144%
GROSS_ELK3_TARGETS_UP	26	0.179093	1.10484	0.310861	0.655448	1	3589	tags=42%, list=24%, signal=56%
BROWNE_HCMV_INFECTION_18HR_DN	156	0.0763944	1.10409	0.291016	0.65627	1	6330	tags=51%, list=43%, signal=88%
DAVIES_MULTIPLE_MYELOMA_VS_MGUS_DN	22	0.198395	1.10407	0.302326	0.655621	1	11115	tags=95%, list=76%, signal=391%
DAVICIONI_MOLECULAR_ARMS_VS_ERMS_UP	314	0.0544845	1.10356	0.327236	0.656004	1	3521	tags=29%, list=24%, signal=38%
REACTOME_RNA_POLYMERASE_III_TRANSCRIPTION_TERMINATION	23	0.19271	1.10311	0.328185	0.656226	1	8672	tags=78%, list=59%, signal=191%
REACTOME_CLATHRIN_MEDIATED_ENDOCYTOSIS	133	0.0803234	1.10306	0.329854	0.655644	1	11867	tags=89%, list=81%, signal=457%
GOLDRATH_ANTIGEN_RESPONSE	306	0.0554774	1.10244	0.312621	0.656278	1	3955	tags=32%, list=27%, signal=43%
KEGG_PRIMARY_IMMUNODEFICIENCY	25	0.182004	1.1015	0.305118	0.657592	1	9085	tags=80%, list=62%, signal=209%
IRITANI_MAD1_TARGETS_DN	41	0.145541	1.10086	0.349802	0.658255	1	11486	tags=93%, list=78%, signal=423%
KEGG_NICOTINATE_AND_NICOTINAMIDE_METABOLISM	23	0.189296	1.10016	0.31875	0.659085	1	9361	tags=83%, list=64%, signal=227%
DIRMEIER_LMP1_RESPONSE_LATE_DN	27	0.175651	1.09707	0.318367	0.664896	1	8852	tags=78%, list=60%, signal=195%
BIOCARTA_ALK_PATHWAY	32	0.162673	1.09705	0.342	0.664248	1	4502	tags=47%, list=31%, signal=67%
KORKOLA_EMBRYONIC_CARCINOMA_VS_SEMINOMA_UP	21	0.196389	1.09667	0.324111	0.664339	1	616	tags=24%, list=4%, signal=25%
REACTOME_CLASS_B_2_SECRETIN_FAMILY_RECEPTORS	78	0.10598	1.09615	0.330784	0.664755	1	5609	tags=49%, list=38%, signal=78%
ZHOU_CELL_CYCLE_GENES_IN_IR_RESPONSE_24HR	114	0.0880117	1.09399	0.318447	0.66862	1	2325	tags=25%, list=16%, signal=29%
BYSTRYKH_HEMATOPOIESIS_STEM_CELL_AND_BRAIN_QTL_CIS	62	0.117857	1.09377	0.350495	0.668425	1	7044	tags=60%, list=48%, signal=114%
REACTOME_RA_BIOSYNTHESIS_PATHWAY	16	0.224428	1.09296	0.319527	0.669448	1	5889	tags=63%, list=40%, signal=104%
PID_NEPHRIN_NEPH1_PATHWAY	31	0.167272	1.0928	0.322917	0.669079	1	10345	tags=87%, list=70%, signal=294%
SMITH_TERT_TARGETS_DN	80	0.105991	1.09279	0.327935	0.668411	1	10757	tags=84%, list=73%, signal=311%
HONMA_DOCETAXEL_RESISTANCE	32	0.163716	1.0925	0.338491	0.668362	1	11375	tags=94%, list=77%, signal=414%
REACTOME_SHC1_EVENTS_IN_ERBB2_SIGNALING	21	0.197856	1.09129	0.354455	0.670379	1	1994	tags=33%, list=14%, signal=39%
MAEKAWA_ATF2_TARGETS	18	0.210939	1.09067	0.358717	0.670955	1	985	tags=28%, list=7%, signal=30%
REACTOME_ABORTIVE_ELONGATION_OF_HIV_1_TRANSCRIPT_IN_THE_ABSENCE_OF_TAT	23	0.19033	1.09025	0.343373	0.671159	1	8068	tags=74%, list=55%, signal=164%
REACTOME_INTERACTIONS_OF_REV_WITH_HOST_CELLULAR_PROTEINS	34	0.155019	1.09023	0.317121	0.670508	1	7667	tags=68%, list=52%, signal=141%
BOYAULT_LIVER_CANCER_SUBCLASS_G5_DN	24	0.184352	1.08969	0.346535	0.670979	1	2805	tags=38%, list=19%, signal=46%
REACTOME_BRANCHED_CHAIN_AMINO_ACID_CATABOLISM	19	0.206969	1.08922	0.319688	0.671289	1	7016	tags=68%, list=48%, signal=131%
DIRMEIER_LMP1_RESPONSE_LATE_UP	51	0.13003	1.08869	0.344423	0.67178	1	4722	tags=45%, list=32%, signal=66%
MOOTHA_PGC	395	0.0476241	1.08792	0.29981	0.672706	1	11446	tags=83%, list=78%, signal=363%
SHEDDEN_LUNG_CANCER_GOOD_SURVIVAL_A5	64	0.117064	1.08678	0.344358	0.674435	1	7241	tags=61%, list=49%, signal=120%
HELLER_HDAC_TARGETS_UP	265	0.0571163	1.0864	0.328767	0.674519	1	4831	tags=38%, list=33%, signal=56%
LIANG_HEMATOPOIESIS_STEM_CELL_NUMBER_LARGE_VS_TINY_UP	40	0.146989	1.0863	0.361493	0.674037	1	7764	tags=68%, list=53%, signal=143%
PID_EPO_PATHWAY	32	0.162194	1.08426	0.333992	0.677688	1	8642	tags=75%, list=59%, signal=182%
CHESLER_BRAIN_HIGHEST_GENETIC_VARIANCE	36	0.149813	1.08384	0.354651	0.677888	1	4334	tags=44%, list=29%, signal=63%
NABA_ECM_GLYCOPROTEINS	159	0.0744874	1.08342	0.323136	0.678055	1	2151	tags=22%, list=15%, signal=26%
DARWICHE_SQUAMOUS_CELL_CARCINOMA_UP	126	0.0820508	1.08331	0.322772	0.677602	1	7434	tags=59%, list=51%, signal=118%
REACTOME_TRANSCRIPTION_COUPLED_NUCLEOTIDE_EXCISION_REPAIR_TC_NER	76	0.10677	1.08327	0.352818	0.676998	1	11973	tags=92%, list=81%, signal=495%
SMITH_LIVER_CANCER	43	0.13889	1.08314	0.35914	0.676588	1	11292	tags=91%, list=77%, signal=391%
RASHI_RESPONSE_TO_IONIZING_RADIATION_6	67	0.112059	1.08282	0.337917	0.676556	1	4501	tags=42%, list=31%, signal=60%
ZHENG_FOXP3_TARGETS_IN_T_LYMPHOCYTE_DN	33	0.158065	1.08229	0.360161	0.677003	1	4361	tags=45%, list=30%, signal=64%
JOSEPH_RESPONSE_TO_SODIUM_BUTYRATE_DN	51	0.129655	1.08199	0.343949	0.676903	1	7897	tags=67%, list=54%, signal=144%
LEE_EARLY_T_LYMPHOCYTE_DN	48	0.131442	1.08132	0.349398	0.677563	1	6952	tags=60%, list=47%, signal=114%
REACTOME_PI_METABOLISM	81	0.101811	1.08078	0.339744	0.677993	1	10122	tags=79%, list=69%, signal=253%
SUNG_METASTASIS_STROMA_DN	46	0.139015	1.08063	0.358527	0.677625	1	9463	tags=78%, list=64%, signal=219%
REACTOME_SPHINGOLIPID_METABOLISM	82	0.100537	1.08027	0.341317	0.677687	1	2114	tags=24%, list=14%, signal=28%
PID_INTEGRIN2_PATHWAY	20	0.199336	1.07842	0.344554	0.680899	1	2217	tags=35%, list=15%, signal=41%
REACTOME_METAL_ION_SLC_TRANSPORTERS	25	0.178446	1.07821	0.326489	0.680693	1	3847	tags=44%, list=26%, signal=60%
JEON_SMAD6_TARGETS_DN	17	0.217432	1.07771	0.334694	0.681059	1	1994	tags=35%, list=14%, signal=41%
KEGG_GLYCOSAMINOGLYCAN_DEGRADATION	19	0.200438	1.07736	0.348089	0.681106	1	5565	tags=58%, list=38%, signal=93%
REACTOME_ANCHORING_FIBRIL_FORMATION	15	0.228383	1.077	0.334038	0.681222	1	3504	tags=47%, list=24%, signal=61%
REACTOME_ASPARAGINE_N_LINKED_GLYCOSYLATION	282	0.056026	1.07699	0.341651	0.680543	1	11281	tags=82%, list=77%, signal=347%
HUPER_BREAST_BASAL_VS_LUMINAL_UP	37	0.148274	1.07597	0.360161	0.68212	1	6166	tags=57%, list=42%, signal=98%
OUYANG_PROSTATE_CANCER_PROGRESSION_DN	21	0.195818	1.07594	0.337917	0.681503	1	7622	tags=71%, list=52%, signal=148%
KEGG_LEUKOCYTE_TRANSENDOTHELIAL_MIGRATION	100	0.0928229	1.07548	0.324219	0.681775	1	11135	tags=85%, list=76%, signal=348%
WANG_BARRETTS_ESOPHAGUS_AND_ESOPHAGUS_CANCER_DN	27	0.171742	1.07516	0.323529	0.681753	1	4011	tags=44%, list=27%, signal=61%
YAMASHITA_LIVER_CANCER_STEM_CELL_DN	46	0.130622	1.07466	0.388119	0.682163	1	1919	tags=26%, list=13%, signal=30%
BLUM_RESPONSE_TO_SALIRASIB_UP	228	0.0614044	1.0745	0.349495	0.68182	1	6007	tags=47%, list=41%, signal=78%
LIM_MAMMARY_STEM_CELL_DN	376	0.0484624	1.07429	0.352601	0.681571	1	5910	tags=45%, list=40%, signal=73%
LI_WILMS_TUMOR_VS_FETAL_KIDNEY_2_DN	48	0.129665	1.073	0.314342	0.683704	1	4835	tags=46%, list=33%, signal=68%
LIU_VAV3_PROSTATE_CARCINOGENESIS_UP	75	0.10622	1.07256	0.340816	0.683949	1	1581	tags=21%, list=11%, signal=24%
ONDER_CDH1_TARGETS_2_DN	378	0.0484435	1.07237	0.359026	0.683658	1	3193	tags=26%, list=22%, signal=33%
WANG_ESOPHAGUS_CANCER_VS_NORMAL_DN	93	0.096892	1.07183	0.364389	0.684134	1	10593	tags=82%, list=72%, signal=291%
PID_CXCR4_PATHWAY	93	0.0935282	1.07162	0.35167	0.683899	1	8904	tags=70%, list=61%, signal=176%
HOWLIN_CITED1_TARGETS_2_UP	15	0.222162	1.07074	0.345455	0.685097	1	4575	tags=53%, list=31%, signal=77%
TIEN_INTESTINE_PROBIOTICS_2HR_UP	26	0.179007	1.06982	0.351464	0.686301	1	8677	tags=77%, list=59%, signal=188%
ZHOU_TNF_SIGNALING_4HR	46	0.131941	1.06916	0.343373	0.687089	1	10525	tags=85%, list=72%, signal=298%
BARRIER_CANCER_RELAPSE_NORMAL_SAMPLE_UP	27	0.172136	1.06914	0.34	0.686434	1	5638	tags=56%, list=38%, signal=90%
WANG_RESPONSE_TO_ANDROGEN_UP	25	0.178923	1.06809	0.343629	0.688013	1	3840	tags=44%, list=26%, signal=59%
RIZ_ERYTHROID_DIFFERENTIATION_6HR	26	0.178236	1.06742	0.361868	0.688805	1	1906	tags=31%, list=13%, signal=35%
OUYANG_PROSTATE_CANCER_PROGRESSION_UP	20	0.200153	1.06278	0.358527	0.698172	1	8083	tags=75%, list=55%, signal=166%
REACTOME_GAMMA_CARBOXYLATION_HYPUSINE_FORMATION_AND_ARYLSULFATASE_ACTIVATION	29	0.16615	1.06171	0.37451	0.699723	1	7190	tags=66%, list=49%, signal=128%
REACTOME_ABC_TRANSPORTERS_IN_LIPID_HOMEOSTASIS	15	0.229246	1.06151	0.371901	0.699473	1	4471	tags=53%, list=30%, signal=77%
KANG_IMMORTALIZED_BY_TERT_UP	80	0.103045	1.06085	0.381503	0.700154	1	7310	tags=60%, list=50%, signal=119%
DAZARD_UV_RESPONSE_CLUSTER_G24	15	0.2302	1.06069	0.359127	0.699834	1	7396	tags=73%, list=50%, signal=147%
NIKOLSKY_MUTATED_AND_AMPLIFIED_IN_BREAST_CANCER	81	0.101253	1.06054	0.348399	0.69947	1	1422	tags=20%, list=10%, signal=22%
PID_S1P_META_PATHWAY	21	0.191469	1.06048	0.35497	0.698906	1	4187	tags=48%, list=28%, signal=66%
PANGAS_TUMOR_SUPPRESSION_BY_SMAD1_AND_SMAD5_DN	135	0.0800391	1.05959	0.351464	0.700151	1	5909	tags=48%, list=40%, signal=80%
FLECHNER_BIOPSY_KIDNEY_TRANSPLANT_REJECTED_VS_OK_UP	76	0.103247	1.05958	0.362745	0.699483	1	4677	tags=42%, list=32%, signal=61%
PID_FRA_PATHWAY	30	0.163905	1.05865	0.368952	0.700746	1	4453	tags=47%, list=30%, signal=67%
REACTOME_TRANSCRIPTIONAL_REGULATION_OF_WHITE_ADIPOCYTE_DIFFERENTIATION	77	0.102713	1.05849	0.373737	0.700418	1	6513	tags=55%, list=44%, signal=97%
MARIADASON_RESPONSE_TO_BUTYRATE_SULINDAC_4	15	0.229428	1.05846	0.371032	0.699801	1	5448	tags=60%, list=37%, signal=95%
BOYAULT_LIVER_CANCER_SUBCLASS_G2	27	0.168858	1.05831	0.367265	0.699443	1	1332	tags=26%, list=9%, signal=28%
CROMER_TUMORIGENESIS_DN	33	0.158679	1.05829	0.382066	0.698812	1	4352	tags=45%, list=30%, signal=64%
HOFFMANN_IMMATURE_TO_MATURE_B_LYMPHOCYTE_DN	42	0.136856	1.05714	0.37251	0.700496	1	11639	tags=93%, list=79%, signal=445%
YORDY_RECIPROCAL_REGULATION_BY_ETS1_AND_SP100_DN	52	0.125811	1.05712	0.353282	0.699871	1	9178	tags=75%, list=62%, signal=199%
VALK_AML_CLUSTER_2	24	0.18152	1.05598	0.362725	0.7016	1	5908	tags=58%, list=40%, signal=97%
DARWICHE_SKIN_TUMOR_PROMOTER_UP	120	0.0819154	1.05559	0.37422	0.701753	1	10806	tags=82%, list=74%, signal=306%
WESTON_VEGFA_TARGETS	81	0.099437	1.0549	0.358566	0.702519	1	3807	tags=36%, list=26%, signal=48%
MOOTHA_GLYCOGEN_METABOLISM	18	0.207059	1.05392	0.358871	0.703883	1	11655	tags=100%, list=79%, signal=483%
KEGG_GALACTOSE_METABOLISM	22	0.185393	1.05385	0.384937	0.703353	1	7966	tags=73%, list=54%, signal=159%
REACTOME_GABA_SYNTHESIS_RELEASE_REUPTAKE_AND_DEGRADATION	19	0.20282	1.05339	0.371316	0.703681	1	10944	tags=95%, list=74%, signal=371%
KAMIKUBO_MYELOID_CEBPA_NETWORK	26	0.177158	1.05288	0.376984	0.704131	1	2487	tags=35%, list=17%, signal=42%
REACTOME_TP53_REGULATES_METABOLIC_GENES	84	0.0981778	1.05261	0.378819	0.70403	1	11860	tags=90%, list=81%, signal=466%
KYNG_DNA_DAMAGE_DN	164	0.0707008	1.05172	0.377083	0.705232	1	2735	tags=26%, list=19%, signal=31%
REACTOME_CELL_CELL_JUNCTION_ORGANIZATION	54	0.121923	1.05049	0.367589	0.707197	1	2568	tags=30%, list=17%, signal=36%
AMIT_EGF_RESPONSE_240_HELA	57	0.117442	1.04995	0.382892	0.707688	1	10139	tags=81%, list=69%, signal=259%
KEGG_NUCLEOTIDE_EXCISION_REPAIR	42	0.13794	1.04987	0.368317	0.70721	1	11973	tags=95%, list=81%, signal=513%
BIOCARTA_INTEGRIN_PATHWAY	34	0.151071	1.04969	0.424547	0.706872	1	1674	tags=26%, list=11%, signal=30%
BIOCARTA_P53_PATHWAY	16	0.217385	1.04955	0.389105	0.70651	1	11503	tags=100%, list=78%, signal=460%
HU_GENOTOXIN_ACTION_DIRECT_VS_INDIRECT_4HR	37	0.147024	1.04907	0.382591	0.70687	1	5390	tags=51%, list=37%, signal=81%
KEGG_MELANOGENESIS	91	0.0940958	1.04849	0.388	0.707433	1	6699	tags=55%, list=46%, signal=100%
LINDVALL_IMMORTALIZED_BY_TERT_DN	65	0.110163	1.04849	0.377778	0.706775	1	12178	tags=94%, list=83%, signal=545%
REACTOME_DISEASES_OF_IMMUNE_SYSTEM	23	0.180015	1.04779	0.40678	0.707561	1	10775	tags=91%, list=73%, signal=342%
DAZARD_RESPONSE_TO_UV_NHEK_UP	178	0.0670396	1.04773	0.388258	0.707003	1	12565	tags=92%, list=86%, signal=628%
IGLESIAS_E2F_TARGETS_UP	134	0.0775026	1.04705	0.390946	0.707783	1	5560	tags=46%, list=38%, signal=73%
REACTOME_RHO_GTPASES_ACTIVATE_CIT	19	0.195285	1.04669	0.384899	0.707893	1	11828	tags=100%, list=80%, signal=512%
RICKMAN_HEAD_AND_NECK_CANCER_B	31	0.16089	1.04644	0.376673	0.707782	1	1906	tags=29%, list=13%, signal=33%
BURTON_ADIPOGENESIS_PEAK_AT_24HR	41	0.137224	1.04632	0.379921	0.707384	1	4798	tags=46%, list=33%, signal=69%
GARGALOVIC_RESPONSE_TO_OXIDIZED_PHOSPHOLIPIDS_CYAN_UP	17	0.212042	1.04597	0.395303	0.707474	1	8124	tags=76%, list=55%, signal=171%
MARTORIATI_MDM4_TARGETS_NEUROEPITHELIUM_UP	157	0.0711301	1.04579	0.347409	0.707206	1	7108	tags=55%, list=48%, signal=106%
REACTOME_CIRCADIAN_CLOCK	67	0.108673	1.0453	0.374502	0.707589	1	12885	tags=99%, list=88%, signal=796%
PID_FANCONI_PATHWAY	45	0.133591	1.04457	0.390041	0.708451	1	7512	tags=64%, list=51%, signal=131%
MONNIER_POSTRADIATION_TUMOR_ESCAPE_DN	345	0.0496935	1.04371	0.386408	0.709681	1	5888	tags=45%, list=40%, signal=73%
REACTOME_TGF_BETA_RECEPTOR_SIGNALING_IN_EMT_EPITHELIAL_TO_MESENCHYMAL_TRANSITION	16	0.218922	1.04255	0.362035	0.711478	1	10562	tags=94%, list=72%, signal=333%
MONNIER_POSTRADIATION_TUMOR_ESCAPE_UP	373	0.0472319	1.04233	0.371769	0.711303	1	3538	tags=29%, list=24%, signal=37%
MCDOWELL_ACUTE_LUNG_INJURY_DN	39	0.13879	1.04223	0.375486	0.710851	1	5124	tags=49%, list=35%, signal=75%
REACTOME_MTOR_SIGNALLING	39	0.140887	1.04151	0.403361	0.711736	1	9238	tags=77%, list=63%, signal=207%
MAGRANGEAS_MULTIPLE_MYELOMA_IGG_VS_IGA_UP	18	0.206983	1.04089	0.367432	0.712353	1	5125	tags=56%, list=35%, signal=85%
REACTOME_FGFR1_MUTANT_RECEPTOR_ACTIVATION	27	0.170563	1.03972	0.416988	0.714225	1	1307	tags=26%, list=9%, signal=28%
ZHOU_INFLAMMATORY_RESPONSE_FIMA_DN	232	0.0591277	1.03922	0.4	0.714583	1	9405	tags=70%, list=64%, signal=191%
REACTOME_SPHINGOLIPID_DE_NOVO_BIOSYNTHESIS	43	0.13554	1.03749	0.404124	0.717545	1	2114	tags=28%, list=14%, signal=33%
MOROSETTI_FACIOSCAPULOHUMERAL_MUSCULAR_DISTROPHY_UP	17	0.213729	1.03746	0.396414	0.716936	1	5506	tags=59%, list=37%, signal=94%
REACTOME_SEMA4D_INDUCED_CELL_MIGRATION_AND_GROWTH_CONE_COLLAPSE	20	0.191175	1.03712	0.403259	0.71697	1	1602	tags=30%, list=11%, signal=34%
KOYAMA_SEMA3B_TARGETS_DN	319	0.0512566	1.0366	0.404167	0.717402	1	10364	tags=76%, list=71%, signal=251%
REACTOME_CONSTITUTIVE_SIGNALING_BY_ABERRANT_PI3K_IN_CANCER	64	0.109711	1.03361	0.374257	0.723284	1	2986	tags=31%, list=20%, signal=39%
REACTOME_EXTENSION_OF_TELOMERES	30	0.159234	1.03342	0.39112	0.723002	1	11869	tags=97%, list=81%, signal=502%
COATES_MACROPHAGE_M1_VS_M2_UP	77	0.0997818	1.03282	0.405714	0.723597	1	6365	tags=53%, list=43%, signal=93%
RODWELL_AGING_KIDNEY_UP	414	0.0445908	1.03272	0.386275	0.723151	1	8165	tags=60%, list=56%, signal=131%
BURTON_ADIPOGENESIS_1	28	0.163185	1.03259	0.39876	0.722765	1	8102	tags=71%, list=55%, signal=159%
REACTOME_DNA_STRAND_ELONGATION	32	0.155536	1.03191	0.417012	0.72352	1	3229	tags=38%, list=22%, signal=48%
PID_AJDISS_2PATHWAY	45	0.131308	1.03119	0.394118	0.724407	1	1994	tags=27%, list=14%, signal=31%
REACTOME_RAF_INDEPENDENT_MAPK1_3_ACTIVATION	22	0.189166	1.03103	0.418146	0.724083	1	2567	tags=36%, list=17%, signal=44%
REACTOME_G_ALPHA_12_13_SIGNALLING_EVENTS	77	0.100506	1.03078	0.387337	0.723974	1	1965	tags=23%, list=13%, signal=27%
GAL_LEUKEMIC_STEM_CELL_UP	105	0.0860994	1.03021	0.391753	0.724553	1	4061	tags=36%, list=28%, signal=50%
SENESE_HDAC2_TARGETS_DN	106	0.0874205	1.03	0.403922	0.724348	1	1219	tags=17%, list=8%, signal=18%
REACTOME_CELL_EXTRACELLULAR_MATRIX_INTERACTIONS	18	0.208084	1.02976	0.417515	0.724203	1	7558	tags=72%, list=51%, signal=149%
ABE_VEGFA_TARGETS	15	0.218529	1.02922	0.405354	0.724704	1	5608	tags=60%, list=38%, signal=97%
REACTOME_DETOXIFICATION_OF_REACTIVE_OXYGEN_SPECIES	34	0.15067	1.02882	0.391919	0.724875	1	10324	tags=85%, list=70%, signal=286%
HELLEBREKERS_SILENCED_DURING_TUMOR_ANGIOGENESIS	64	0.110918	1.02871	0.392578	0.724419	1	4346	tags=41%, list=30%, signal=57%
MARSON_FOXP3_TARGETS_UP	59	0.115322	1.02807	0.410042	0.725168	1	8772	tags=71%, list=60%, signal=176%
BONCI_TARGETS_OF_MIR15A_AND_MIR16_1	85	0.0973467	1.02796	0.414583	0.724749	1	4109	tags=38%, list=28%, signal=52%
CHANG_IMMORTALIZED_BY_HPV31_UP	60	0.113205	1.02795	0.42268	0.724092	1	10833	tags=85%, list=74%, signal=322%
REACTOME_PROTEIN_METHYLATION	16	0.21426	1.02775	0.393878	0.723862	1	9712	tags=88%, list=66%, signal=258%
REACTOME_INTERLEUKIN_3_INTERLEUKIN_5_AND_GM_CSF_SIGNALING	43	0.1338	1.02692	0.405138	0.725035	1	1456	tags=23%, list=10%, signal=26%
REACTOME_CHROMOSOME_MAINTENANCE	63	0.111081	1.0265	0.422747	0.725256	1	3272	tags=33%, list=22%, signal=43%
MARIADASON_RESPONSE_TO_CURCUMIN_SULINDAC_5	22	0.178017	1.02476	0.424063	0.728293	1	11414	tags=95%, list=78%, signal=427%
YAMAZAKI_TCEB3_TARGETS_UP	153	0.0700715	1.02464	0.406551	0.727868	1	7336	tags=57%, list=50%, signal=112%
REACTOME_DISEASES_OF_CARBOHYDRATE_METABOLISM	31	0.154913	1.02439	0.418067	0.727741	1	7208	tags=65%, list=49%, signal=126%
KYNG_RESPONSE_TO_H2O2_VIA_ERCC6_DN	41	0.13377	1.02418	0.408714	0.727532	1	9508	tags=78%, list=65%, signal=220%
MCCABE_HOXC6_TARGETS_CANCER_DN	20	0.192453	1.02362	0.391218	0.728067	1	5257	tags=55%, list=36%, signal=86%
REACTOME_MISCELLANEOUS_TRANSPORT_AND_BINDING_EVENTS	20	0.189915	1.02351	0.418803	0.727621	1	3090	tags=40%, list=21%, signal=51%
LEE_CALORIE_RESTRICTION_NEOCORTEX_UP	56	0.116499	1.0231	0.407197	0.727901	1	8790	tags=71%, list=60%, signal=177%
THILLAINADESAN_ZNF217_TARGETS_UP	37	0.141463	1.02251	0.420202	0.728522	1	6663	tags=59%, list=45%, signal=109%
BROWNE_HCMV_INFECTION_48HR_UP	156	0.0692011	1.02104	0.424303	0.73098	1	5210	tags=42%, list=35%, signal=65%
SHIPP_DLBCL_CURED_VS_FATAL_DN	41	0.137427	1.02103	0.413223	0.73033	1	9096	tags=76%, list=62%, signal=198%
REACTOME_FORMATION_OF_INCISION_COMPLEX_IN_GG_NER	42	0.13794	1.02055	0.416185	0.730744	1	11973	tags=95%, list=81%, signal=513%
ROSS_AML_WITH_PML_RARA_FUSION	68	0.107104	1.02039	0.427435	0.730444	1	5996	tags=51%, list=41%, signal=87%
SANSOM_APC_TARGETS	170	0.0680997	1.01928	0.436293	0.732196	1	6876	tags=54%, list=47%, signal=99%
COLDREN_GEFITINIB_RESISTANCE_DN	184	0.0656256	1.01902	0.424901	0.732045	1	2401	tags=23%, list=16%, signal=27%
JI_METASTASIS_REPRESSED_BY_STK11	20	0.185741	1.01825	0.416838	0.732996	1	6825	tags=65%, list=46%, signal=121%
YANG_BREAST_CANCER_ESR1_UP	31	0.156422	1.01816	0.418699	0.732512	1	9082	tags=77%, list=62%, signal=202%
KEGG_PURINE_METABOLISM	145	0.0726887	1.01703	0.445415	0.734307	1	10292	tags=77%, list=70%, signal=255%
REACTOME_PHASE_II_CONJUGATION_OF_COMPOUNDS	62	0.109262	1.01666	0.413386	0.734411	1	10725	tags=84%, list=73%, signal=309%
REACTOME_SUMOYLATION_OF_UBIQUITINYLATION_PROTEINS	36	0.145212	1.0166	0.403846	0.733916	1	7667	tags=67%, list=52%, signal=139%
LEE_AGING_MUSCLE_DN	35	0.14773	1.01568	0.418219	0.735187	1	10429	tags=86%, list=71%, signal=295%
REACTOME_INTERACTIONS_OF_VPR_WITH_HOST_CELLULAR_PROTEINS	33	0.145183	1.01528	0.424299	0.735361	1	7667	tags=67%, list=52%, signal=139%
ELVIDGE_HYPOXIA_BY_DMOG_DN	58	0.114364	1.01444	0.429769	0.736594	1	6686	tags=57%, list=45%, signal=104%
COLIN_PILOCYTIC_ASTROCYTOMA_VS_GLIOBLASTOMA_DN	26	0.165729	1.01399	0.429719	0.736924	1	6611	tags=62%, list=45%, signal=112%
PID_TXA2PATHWAY	53	0.117005	1.01334	0.408163	0.737652	1	6881	tags=58%, list=47%, signal=110%
NAKAMURA_METASTASIS	42	0.131205	1.01314	0.417722	0.737431	1	8223	tags=69%, list=56%, signal=156%
CREIGHTON_ENDOCRINE_THERAPY_RESISTANCE_2	395	0.0450234	1.01295	0.421569	0.737173	1	5754	tags=44%, list=39%, signal=70%
KEGG_AMINOACYL_TRNA_BIOSYNTHESIS	40	0.132949	1.01197	0.418972	0.738591	1	10174	tags=83%, list=69%, signal=267%
REACTOME_DISEASES_OF_GLYCOSYLATION	131	0.0758458	1.01189	0.422562	0.73808	1	2484	tags=24%, list=17%, signal=29%
LINDGREN_BLADDER_CANCER_WITH_LOH_IN_CHR9Q	108	0.0824212	1.01171	0.423387	0.737829	1	7777	tags=61%, list=53%, signal=129%
YAMASHITA_METHYLATED_IN_PROSTATE_CANCER	38	0.138486	1.01117	0.44246	0.738312	1	4930	tags=47%, list=34%, signal=71%
REACTOME_CARGO_RECOGNITION_FOR_CLATHRIN_MEDIATED_ENDOCYTOSIS	94	0.086549	1.01021	0.422535	0.739706	1	11867	tags=89%, list=81%, signal=461%
STEARMAN_TUMOR_FIELD_EFFECT_UP	29	0.157629	1.00944	0.402062	0.740651	1	1741	tags=28%, list=12%, signal=31%
ZHAN_LATE_DIFFERENTIATION_GENES_UP	30	0.155415	1.00855	0.436559	0.74196	1	8986	tags=77%, list=61%, signal=197%
WANG_RECURRENT_LIVER_CANCER_UP	19	0.192803	1.00749	0.417822	0.74357	1	11091	tags=95%, list=75%, signal=386%
DACOSTA_ERCC3_ALLELE_XPCS_VS_TTD_UP	27	0.163917	1.00708	0.437372	0.743813	1	2493	tags=33%, list=17%, signal=40%
DIRMEIER_LMP1_RESPONSE_EARLY	55	0.115183	1.00652	0.467505	0.744318	1	6061	tags=53%, list=41%, signal=89%
REACTOME_REGULATION_OF_PYRUVATE_DEHYDROGENASE_PDH_COMPLEX	15	0.216757	1.00621	0.425577	0.744283	1	2695	tags=40%, list=18%, signal=49%
REACTOME_NEUROTRANSMITTER_RELEASE_CYCLE	48	0.122505	1.0061	0.437376	0.743854	1	3103	tags=33%, list=21%, signal=42%
GERHOLD_ADIPOGENESIS_UP	44	0.129093	1.00419	0.421359	0.747298	1	7793	tags=66%, list=53%, signal=140%
PID_PDGFRA_PATHWAY	20	0.188722	1.00412	0.436399	0.746781	1	4577	tags=50%, list=31%, signal=73%
SILIGAN_TARGETS_OF_EWS_FLI1_FUSION_UP	15	0.218211	1.00394	0.424547	0.746525	1	10511	tags=93%, list=72%, signal=327%
REACTOME_DNA_DAMAGE_TELOMERE_STRESS_INDUCED_SENESCENCE	29	0.158123	1.00389	0.425926	0.745971	1	6801	tags=62%, list=46%, signal=115%
RASHI_RESPONSE_TO_IONIZING_RADIATION_3	42	0.129752	1.00381	0.416667	0.745489	1	6145	tags=55%, list=42%, signal=94%
REACTOME_P75NTR_SIGNALS_VIA_NF_KB	16	0.201576	1.00319	0.406571	0.746166	1	5306	tags=56%, list=36%, signal=88%
SHIN_B_CELL_LYMPHOMA_CLUSTER_7	25	0.17107	1.00303	0.425926	0.745845	1	4543	tags=48%, list=31%, signal=69%
MORI_IMMATURE_B_LYMPHOCYTE_UP	46	0.124518	1.00286	0.445148	0.745563	1	8717	tags=72%, list=59%, signal=176%
ACOSTA_PROLIFERATION_INDEPENDENT_MYC_TARGETS_DN	100	0.0831004	1.00259	0.457557	0.745493	1	8044	tags=63%, list=55%, signal=138%
ZHANG_PROLIFERATING_VS_QUIESCENT	45	0.127569	1.00178	0.454902	0.746537	1	12172	tags=96%, list=83%, signal=555%
KEGG_GLYCEROLIPID_METABOLISM	41	0.129546	1.00143	0.418386	0.746624	1	7061	tags=61%, list=48%, signal=117%
BIOCARTA_RAS_PATHWAY	22	0.177339	1.00123	0.428571	0.746409	1	10756	tags=91%, list=73%, signal=339%
ABE_VEGFA_TARGETS_2HR	26	0.164518	1.00027	0.440605	0.747772	1	4368	tags=46%, list=30%, signal=66%
WIELAND_UP_BY_HBV_INFECTION	79	0.0956079	1.00018	0.437126	0.747349	1	4554	tags=41%, list=31%, signal=58%
KEGG_INOSITOL_PHOSPHATE_METABOLISM	53	0.116312	0.99937	0.414487	0.748445	1	8832	tags=72%, list=60%, signal=179%
ABBUD_LIF_SIGNALING_1_UP	36	0.140721	0.999188	0.424762	0.748214	1	10182	tags=83%, list=69%, signal=271%
KIM_GLIS2_TARGETS_UP	74	0.0990033	0.998592	0.441767	0.748863	1	3516	tags=34%, list=24%, signal=44%
GRABARCZYK_BCL11B_TARGETS_UP	65	0.103318	0.998428	0.461538	0.748555	1	5948	tags=51%, list=40%, signal=85%
KIM_LIVER_CANCER_POOR_SURVIVAL_DN	28	0.155831	0.997988	0.420039	0.748777	1	1912	tags=29%, list=13%, signal=33%
PEPPER_CHRONIC_LYMPHOCYTIC_LEUKEMIA_UP	25	0.16304	0.997751	0.434343	0.748615	1	7012	tags=64%, list=48%, signal=122%
MARTINEZ_RESPONSE_TO_TRABECTEDIN	47	0.122567	0.997645	0.423002	0.748209	1	11648	tags=91%, list=79%, signal=440%
PHONG_TNF_RESPONSE_VIA_P38_PARTIAL	145	0.0724802	0.997402	0.443114	0.74807	1	9991	tags=75%, list=68%, signal=233%
KAMIKUBO_MYELOID_MN1_NETWORK	18	0.192826	0.99618	0.45102	0.750097	1	3700	tags=44%, list=25%, signal=59%
REACTOME_FCERI_MEDIATED_CAPLUS2_MOBILIZATION	28	0.159082	0.994957	0.454183	0.751998	1	8687	tags=75%, list=59%, signal=183%
XU_GH1_EXOGENOUS_TARGETS_DN	80	0.0934913	0.99396	0.424547	0.753523	1	1939	tags=23%, list=13%, signal=26%
FIRESTEIN_PROLIFERATION	151	0.0690415	0.993942	0.467949	0.7529	1	12814	tags=94%, list=87%, signal=727%
LI_LUNG_CANCER	37	0.138795	0.992658	0.453333	0.755032	1	1539	tags=24%, list=10%, signal=27%
DING_LUNG_CANCER_BY_MUTATION_RATE	19	0.191491	0.992247	0.454545	0.75525	1	8790	tags=79%, list=60%, signal=196%
PID_LPA4_PATHWAY	15	0.211898	0.991459	0.422091	0.756192	1	6685	tags=67%, list=45%, signal=122%
KLEIN_TARGETS_OF_BCR_ABL1_FUSION	37	0.137294	0.990786	0.456033	0.756996	1	1561	tags=24%, list=11%, signal=27%
GENTILE_RESPONSE_CLUSTER_D3	46	0.12312	0.990309	0.463415	0.757395	1	4904	tags=46%, list=33%, signal=68%
LEE_LIVER_CANCER_MYC_E2F1_DN	37	0.134849	0.990221	0.46723	0.756941	1	1994	tags=27%, list=14%, signal=31%
YANAGIHARA_ESX1_TARGETS	26	0.163707	0.989919	0.465726	0.756926	1	10597	tags=88%, list=72%, signal=317%
STEGER_ADIPOGENESIS_UP	16	0.2058	0.988818	0.449187	0.75866	1	5244	tags=56%, list=36%, signal=87%
FOSTER_TOLERANT_MACROPHAGE_UP	132	0.0717083	0.988803	0.432548	0.758041	1	4521	tags=38%, list=31%, signal=54%
REACTOME_NEF_MEDIATES_DOWN_MODULATION_OF_CELL_SURFACE_RECEPTORS_BY_RECRUITING_THEM_TO_CLATHRIN_ADAPTERS	20	0.182845	0.988587	0.453608	0.757862	1	11276	tags=95%, list=77%, signal=408%
PID_MYC_REPRESS_PATHWAY	58	0.111676	0.988207	0.462715	0.758024	1	3685	tags=36%, list=25%, signal=48%
KEGG_ALLOGRAFT_REJECTION	18	0.194556	0.987864	0.448617	0.758095	1	4491	tags=50%, list=31%, signal=72%
VERRECCHIA_EARLY_RESPONSE_TO_TGFB1	53	0.112838	0.987434	0.460194	0.758352	1	1674	tags=23%, list=11%, signal=25%
SHEN_SMARCA2_TARGETS_DN	199	0.0608035	0.987363	0.468687	0.757835	1	4139	tags=34%, list=28%, signal=47%
ZHAN_MULTIPLE_MYELOMA_SPIKED	17	0.195923	0.987092	0.452975	0.757733	1	9225	tags=82%, list=63%, signal=221%
IIZUKA_LIVER_CANCER_PROGRESSION_G2_G3_UP	23	0.170766	0.9857	0.472868	0.759995	1	1327	tags=26%, list=9%, signal=29%
PID_GLYPICAN_1PATHWAY	25	0.167457	0.985591	0.463221	0.759569	1	7535	tags=68%, list=51%, signal=139%
REACTOME_FOXO_MEDIATED_TRANSCRIPTION_OF_CELL_CYCLE_GENES	17	0.197362	0.985456	0.452586	0.759189	1	3153	tags=41%, list=21%, signal=52%
WINTER_HYPOXIA_DN	46	0.125095	0.985441	0.464358	0.758573	1	9028	tags=74%, list=61%, signal=191%
ZHENG_IL22_SIGNALING_UP	46	0.12139	0.983772	0.457926	0.761401	1	7485	tags=63%, list=51%, signal=128%
BERNARD_PPAPDC1B_TARGETS_DN	52	0.115907	0.9817	0.476289	0.765239	1	10736	tags=85%, list=73%, signal=313%
BURTON_ADIPOGENESIS_PEAK_AT_2HR	41	0.134012	0.981535	0.445783	0.764951	1	3053	tags=34%, list=21%, signal=43%
MYLLYKANGAS_AMPLIFICATION_HOT_SPOT_23	18	0.187179	0.980682	0.467368	0.766161	1	10314	tags=89%, list=70%, signal=298%
PID_NCADHERIN_PATHWAY	33	0.145691	0.980058	0.473913	0.766791	1	980	tags=21%, list=7%, signal=23%
IVANOVSKA_MIR106B_TARGETS	84	0.0909418	0.980043	0.459746	0.766176	1	2344	tags=25%, list=16%, signal=30%
ZHANG_GATA6_TARGETS_DN	59	0.108106	0.980014	0.469008	0.76559	1	6636	tags=56%, list=45%, signal=102%
ZHAN_MULTIPLE_MYELOMA_MF_DN	39	0.132999	0.979223	0.464552	0.766601	1	10484	tags=85%, list=71%, signal=294%
ROZANOV_MMP14_TARGETS_DN	29	0.15509	0.979042	0.479915	0.766348	1	11406	tags=93%, list=78%, signal=415%
REACTOME_INTERLEUKIN_RECEPTOR_SHC_SIGNALING	22	0.173838	0.979021	0.469466	0.765753	1	1456	tags=27%, list=10%, signal=30%
CHEMELLO_SOLEUS_VS_EDL_MYOFIBERS_UP	15	0.216008	0.978728	0.436759	0.765725	1	2706	tags=40%, list=18%, signal=49%
KEGG_STARCH_AND_SUCROSE_METABOLISM	25	0.160177	0.978303	0.459566	0.765954	1	4115	tags=44%, list=28%, signal=61%
LINDGREN_BLADDER_CANCER_CLUSTER_2A_DN	126	0.0756945	0.977316	0.467327	0.767416	1	1462	tags=17%, list=10%, signal=19%
PID_CD40_PATHWAY	28	0.154202	0.977044	0.48394	0.767341	1	4560	tags=46%, list=31%, signal=67%
ACEVEDO_LIVER_TUMOR_VS_NORMAL_ADJACENT_TISSUE_DN	226	0.055783	0.976953	0.441532	0.766904	1	5434	tags=42%, list=37%, signal=66%
REACTOME_EPHRIN_SIGNALING	19	0.187704	0.976824	0.47541	0.766536	1	9619	tags=84%, list=65%, signal=243%
ONDER_CDH1_TARGETS_1_UP	124	0.0760642	0.97617	0.455301	0.767258	1	11097	tags=83%, list=76%, signal=336%
SANSOM_APC_TARGETS_UP	115	0.0786455	0.975994	0.46124	0.767025	1	1408	tags=17%, list=10%, signal=19%
LOPES_METHYLATED_IN_COLON_CANCER_DN	26	0.16243	0.974998	0.455969	0.768471	1	5529	tags=54%, list=38%, signal=86%
REACTOME_SYNTHESIS_OF_IP3_AND_IP4_IN_THE_CYTOSOL	26	0.15871	0.9747	0.475442	0.768459	1	3888	tags=42%, list=26%, signal=57%
REACTOME_VITAMIN_B5_PANTOTHENATE_METABOLISM	16	0.203279	0.974315	0.478431	0.768592	1	5281	tags=56%, list=36%, signal=88%
REACTOME_NICOTINATE_METABOLISM	26	0.159402	0.974252	0.46124	0.768085	1	7269	tags=65%, list=49%, signal=129%
HOLLEMAN_VINCRISTINE_RESISTANCE_ALL_UP	27	0.158776	0.973749	0.48008	0.768485	1	8011	tags=70%, list=55%, signal=154%
STEIN_ESRRA_TARGETS_RESPONSIVE_TO_ESTROGEN_UP	26	0.159203	0.973574	0.454545	0.7682	1	1620	tags=27%, list=11%, signal=30%
HUANG_FOXA2_TARGETS_UP	44	0.127208	0.973365	0.47551	0.767956	1	2143	tags=27%, list=15%, signal=32%
MARCINIAK_ER_STRESS_RESPONSE_VIA_CHOP	19	0.18567	0.973082	0.478346	0.767915	1	8102	tags=74%, list=55%, signal=164%
HERNANDEZ_MITOTIC_ARREST_BY_DOCETAXEL_1_UP	27	0.157372	0.972335	0.508032	0.768887	1	2589	tags=33%, list=18%, signal=40%
PID_AP1_PATHWAY	57	0.110778	0.972267	0.438878	0.768386	1	4307	tags=40%, list=29%, signal=57%
REACTOME_SYNTHESIS_SECRETION_AND_DEACYLATION_OF_GHRELIN	15	0.208106	0.972015	0.47619	0.768271	1	5761	tags=60%, list=39%, signal=99%
CHEN_LUNG_CANCER_SURVIVAL	26	0.164725	0.971692	0.487952	0.768299	1	1539	tags=27%, list=10%, signal=30%
REACTOME_DISASSEMBLY_OF_THE_DESTRUCTION_COMPLEX_AND_RECRUITMENT_OF_AXIN_TO_THE_MEMBRANE	28	0.152541	0.971274	0.505814	0.768502	1	5634	tags=54%, list=38%, signal=87%
BOSCO_EPITHELIAL_DIFFERENTIATION_MODULE	32	0.143529	0.970878	0.464052	0.768729	1	11671	tags=94%, list=79%, signal=455%
REACTOME_STIMULI_SENSING_CHANNELS	86	0.0894335	0.970724	0.487552	0.768402	1	11337	tags=86%, list=77%, signal=374%
KEGG_ECM_RECEPTOR_INTERACTION	81	0.0933318	0.970255	0.460952	0.768726	1	5529	tags=47%, list=38%, signal=75%
BIOCARTA_ECM_PATHWAY	19	0.183508	0.970064	0.488806	0.768506	1	10454	tags=89%, list=71%, signal=310%
LU_TUMOR_ENDOTHELIAL_MARKERS_UP	20	0.183083	0.969816	0.475538	0.768397	1	3925	tags=45%, list=27%, signal=61%
SERVITJA_ISLET_HNF1A_TARGETS_DN	76	0.0931538	0.96903	0.465074	0.769368	1	2891	tags=29%, list=20%, signal=36%
LI_AMPLIFIED_IN_LUNG_CANCER	162	0.064609	0.969016	0.469388	0.768761	1	11578	tags=85%, list=79%, signal=397%
OUYANG_PROSTATE_CANCER_MARKERS	19	0.180979	0.968563	0.462475	0.76908	1	6624	tags=63%, list=45%, signal=115%
CHIARETTI_T_ALL_REFRACTORY_TO_THERAPY	20	0.179762	0.968183	0.449898	0.769242	1	9117	tags=80%, list=62%, signal=210%
REACTOME_KERATAN_SULFATE_BIOSYNTHESIS	26	0.161329	0.967648	0.47767	0.769757	1	2154	tags=31%, list=15%, signal=36%
GALLUZZI_PREVENT_MITOCHONDIAL_PERMEABILIZATION	23	0.16534	0.967623	0.466531	0.769172	1	5879	tags=57%, list=40%, signal=94%
REACTOME_FCGAMMA_RECEPTOR_FCGR_DEPENDENT_PHAGOCYTOSIS	83	0.0893942	0.96759	0.471579	0.768614	1	10555	tags=81%, list=72%, signal=285%
POMEROY_MEDULLOBLASTOMA_PROGNOSIS_UP	42	0.127422	0.967133	0.508738	0.768991	1	12477	tags=98%, list=85%, signal=645%
KYNG_WERNER_SYNDROM_AND_NORMAL_AGING_DN	169	0.0649364	0.966928	0.474895	0.768804	1	7751	tags=59%, list=53%, signal=124%
STEIN_ESR1_TARGETS	81	0.0921373	0.966238	0.491054	0.769614	1	3188	tags=31%, list=22%, signal=39%
ROZANOV_MMP14_TARGETS_SUBSET	30	0.148426	0.965358	0.487552	0.770849	1	1741	tags=27%, list=12%, signal=30%
DARWICHE_SQUAMOUS_CELL_CARCINOMA_DN	150	0.0675421	0.965054	0.472279	0.770828	1	3719	tags=32%, list=25%, signal=42%
HORTON_SREBF_TARGETS	24	0.16703	0.964532	0.477046	0.771261	1	4896	tags=50%, list=33%, signal=75%
REACTOME_SIGNALLING_TO_ERKS	32	0.142457	0.964462	0.482255	0.770775	1	3880	tags=41%, list=26%, signal=55%
DARWICHE_PAPILLOMA_RISK_LOW_DN	146	0.0694606	0.96443	0.499014	0.770203	1	3719	tags=32%, list=25%, signal=43%
LANDIS_ERBB2_BREAST_TUMORS_324_UP	135	0.0707418	0.964106	0.467775	0.770272	1	1908	tags=20%, list=13%, signal=23%
REACTOME_DEGRADATION_OF_THE_EXTRACELLULAR_MATRIX	115	0.077232	0.96398	0.469388	0.769925	1	2962	tags=28%, list=20%, signal=35%
THEILGAARD_NEUTROPHIL_AT_SKIN_WOUND_UP	64	0.10103	0.961899	0.483101	0.773614	1	12527	tags=95%, list=85%, signal=643%
JAZAG_TGFB1_SIGNALING_VIA_SMAD4_DN	58	0.108797	0.961156	0.494118	0.77457	1	11328	tags=88%, list=77%, signal=382%
REACTOME_AUTOPHAGY	106	0.0775843	0.960441	0.489484	0.775378	1	8710	tags=67%, list=59%, signal=163%
PURBEY_TARGETS_OF_CTBP1_NOT_SATB1_DN	331	0.046088	0.960232	0.459184	0.775199	1	7639	tags=56%, list=52%, signal=115%
BIOCARTA_NTHI_PATHWAY	21	0.173962	0.959843	0.510504	0.775378	1	10042	tags=86%, list=68%, signal=270%
REACTOME_DOWNSTREAM_SIGNALING_OF_ACTIVATED_FGFR4	21	0.171927	0.958501	0.486742	0.777619	1	3774	tags=43%, list=26%, signal=58%
PLASARI_TGFB1_SIGNALING_VIA_NFIC_10HR_DN	25	0.160954	0.957428	0.504016	0.77918	1	2928	tags=36%, list=20%, signal=45%
REACTOME_SIGNALING_BY_CYTOSOLIC_FGFR1_FUSION_MUTANTS	18	0.188999	0.956858	0.50505	0.779803	1	1307	tags=28%, list=9%, signal=30%
ZHAN_MULTIPLE_MYELOMA_CD1_DN	42	0.124213	0.956346	0.48008	0.780236	1	3777	tags=38%, list=26%, signal=51%
FAELT_B_CLL_WITH_VH_REARRANGEMENTS_UP	45	0.121494	0.956077	0.495968	0.780202	1	9322	tags=76%, list=63%, signal=206%
GROSS_HYPOXIA_VIA_ELK3_DN	138	0.0693839	0.95574	0.50495	0.780235	1	2503	tags=24%, list=17%, signal=29%
BILANGES_SERUM_RESPONSE_TRANSLATION	22	0.172494	0.954859	0.497908	0.781483	1	12163	tags=100%, list=83%, signal=580%
DANG_REGULATED_BY_MYC_DN	230	0.0543501	0.954338	0.499062	0.781961	1	3813	tags=31%, list=26%, signal=42%
REACTOME_INWARDLY_RECTIFYING_KPLUS_CHANNELS	27	0.15436	0.95424	0.496945	0.781554	1	6443	tags=59%, list=44%, signal=105%
WILLIAMS_ESR2_TARGETS_UP	23	0.167192	0.953805	0.489642	0.781817	1	4574	tags=48%, list=31%, signal=69%
CHARAFE_BREAST_CANCER_BASAL_VS_MESENCHYMAL_UP	97	0.0824325	0.953532	0.494845	0.781736	1	3189	tags=30%, list=22%, signal=38%
DORN_ADENOVIRUS_INFECTION_12HR_DN	29	0.146031	0.953392	0.510436	0.781414	1	3938	tags=41%, list=27%, signal=56%
LEE_LIVER_CANCER_DENA_UP	49	0.114566	0.953297	0.512048	0.780996	1	7318	tags=61%, list=50%, signal=122%
KIM_WT1_TARGETS_UP	204	0.0570964	0.953266	0.496994	0.780445	1	12570	tags=91%, list=86%, signal=622%
SHIN_B_CELL_LYMPHOMA_CLUSTER_8	35	0.136377	0.952688	0.512871	0.781058	1	8916	tags=74%, list=61%, signal=188%
UDAYAKUMAR_MED1_TARGETS_DN	221	0.0553844	0.952332	0.494908	0.781196	1	2788	tags=24%, list=19%, signal=30%
KEGG_AUTOIMMUNE_THYROID_DISEASE	21	0.170752	0.950236	0.503968	0.784969	1	4491	tags=48%, list=31%, signal=68%
HERNANDEZ_ABERRANT_MITOSIS_BY_DOCETACEL_2NM_DN	21	0.176775	0.949568	0.496047	0.785734	1	12100	tags=100%, list=82%, signal=565%
CUI_TCF21_TARGETS_UP	32	0.141244	0.949291	0.473477	0.785708	1	4357	tags=44%, list=30%, signal=62%
TSENG_ADIPOGENIC_POTENTIAL_UP	24	0.161674	0.949114	0.524558	0.785441	1	3750	tags=42%, list=26%, signal=56%
RIZ_ERYTHROID_DIFFERENTIATION_APOBEC2	18	0.186142	0.948998	0.513566	0.785083	1	11962	tags=100%, list=81%, signal=537%
PETROVA_ENDOTHELIUM_LYMPHATIC_VS_BLOOD_DN	142	0.0657896	0.948758	0.512245	0.784949	1	3181	tags=28%, list=22%, signal=36%
HELLER_HDAC_TARGETS_SILENCED_BY_METHYLATION_UP	364	0.0431544	0.948251	0.503953	0.785373	1	2368	tags=20%, list=16%, signal=24%
SMID_BREAST_CANCER_ERBB2_UP	108	0.0781746	0.947748	0.482966	0.785786	1	3757	tags=33%, list=26%, signal=44%
CHESLER_BRAIN_QTL_CIS	69	0.0991217	0.946153	0.523438	0.788424	1	7707	tags=62%, list=52%, signal=130%
ALONSO_METASTASIS_EMT_UP	33	0.138941	0.946039	0.479757	0.788018	1	5532	tags=52%, list=38%, signal=82%
SASAKI_ADULT_T_CELL_LEUKEMIA	155	0.0656587	0.945552	0.516699	0.788403	1	8999	tags=68%, list=61%, signal=173%
PLASARI_NFIC_TARGETS_BASAL_UP	25	0.164485	0.94494	0.496063	0.789015	1	6403	tags=60%, list=44%, signal=106%
AFFAR_YY1_TARGETS_UP	174	0.0638231	0.94488	0.502066	0.788521	1	5913	tags=47%, list=40%, signal=77%
ZHANG_ANTIVIRAL_RESPONSE_TO_RIBAVIRIN_UP	21	0.172881	0.944377	0.488565	0.788942	1	3760	tags=43%, list=26%, signal=58%
DUTERTRE_ESTRADIOL_RESPONSE_6HR_DN	84	0.0885659	0.943999	0.483992	0.789069	1	4478	tags=39%, list=30%, signal=56%
BROWNE_HCMV_INFECTION_24HR_UP	132	0.0686776	0.943596	0.491194	0.789274	1	6569	tags=52%, list=45%, signal=92%
VANTVEER_BREAST_CANCER_METASTASIS_UP	57	0.105623	0.942733	0.509091	0.790381	1	2320	tags=26%, list=16%, signal=31%
REACTOME_MTORC1_MEDIATED_SIGNALLING	22	0.16842	0.941167	0.498054	0.792975	1	8883	tags=77%, list=60%, signal=195%
HUMMERICH_SKIN_CANCER_PROGRESSION_DN	96	0.0822238	0.940365	0.518518	0.793999	1	1707	tags=20%, list=12%, signal=22%
WU_APOPTOSIS_BY_CDKN1A_VIA_TP53	49	0.113045	0.940123	0.501044	0.79387	1	5241	tags=47%, list=36%, signal=73%
MORI_PRE_BI_LYMPHOCYTE_DN	68	0.0950639	0.938095	0.53125	0.797585	1	5956	tags=50%, list=41%, signal=84%
KEGG_FRUCTOSE_AND_MANNOSE_METABOLISM	30	0.142903	0.937719	0.555118	0.797763	1	7700	tags=67%, list=52%, signal=140%
MOREAUX_B_LYMPHOCYTE_MATURATION_BY_TACI_DN	70	0.0953407	0.935671	0.519157	0.801346	1	12250	tags=93%, list=83%, signal=555%
SUH_COEXPRESSED_WITH_ID1_AND_ID2_UP	18	0.185869	0.934733	0.505859	0.802636	1	11966	tags=100%, list=81%, signal=538%
THEODOROU_MAMMARY_TUMORIGENESIS	26	0.152315	0.934648	0.502058	0.802191	1	4547	tags=46%, list=31%, signal=67%
KYNG_RESPONSE_TO_H2O2	62	0.100236	0.934357	0.495088	0.80218	1	9672	tags=76%, list=66%, signal=221%
WIERENGA_STAT5A_TARGETS_GROUP2	42	0.121623	0.933718	0.556263	0.802965	1	6614	tags=57%, list=45%, signal=104%
REACTOME_NEGATIVE_REGULATION_OF_FGFR1_SIGNALING	28	0.148424	0.933588	0.533074	0.802608	1	971	tags=21%, list=7%, signal=23%
SHI_SPARC_TARGETS_UP	22	0.16671	0.933547	0.512195	0.802053	1	10244	tags=86%, list=70%, signal=285%
REACTOME_CARGO_CONCENTRATION_IN_THE_ER	30	0.14571	0.93324	0.538767	0.802067	1	10108	tags=83%, list=69%, signal=266%
ZHAN_MULTIPLE_MYELOMA_PR_DN	47	0.118047	0.933139	0.527542	0.801647	1	6399	tags=55%, list=44%, signal=98%
WILCOX_RESPONSE_TO_PROGESTERONE_UP	135	0.0678647	0.932608	0.509842	0.802117	1	5542	tags=44%, list=38%, signal=71%
KANG_GLIS3_TARGETS	27	0.147403	0.932462	0.541922	0.801774	1	4368	tags=44%, list=30%, signal=63%
ROYLANCE_BREAST_CANCER_16Q_COPY_NUMBER_UP	55	0.106893	0.932207	0.518828	0.801724	1	2709	tags=29%, list=18%, signal=36%
DAVICIONI_RHABDOMYOSARCOMA_PAX_FOXO1_FUSION_UP	58	0.104134	0.932172	0.532787	0.801163	1	9116	tags=72%, list=62%, signal=190%
BARIS_THYROID_CANCER_DN	54	0.108783	0.931394	0.538462	0.802197	1	1944	tags=24%, list=13%, signal=28%
HINATA_NFKB_TARGETS_KERATINOCYTE_UP	69	0.0958696	0.931025	0.517103	0.802327	1	4560	tags=41%, list=31%, signal=59%
VARELA_ZMPSTE24_TARGETS_DN	34	0.13177	0.93084	0.536998	0.802065	1	4118	tags=41%, list=28%, signal=57%
HINATA_NFKB_TARGETS_FIBROBLAST_UP	71	0.0935795	0.930531	0.53	0.802098	1	9600	tags=75%, list=65%, signal=214%
CHOW_RASSF1_TARGETS_DN	28	0.151292	0.930322	0.53144	0.801878	1	12475	tags=100%, list=85%, signal=661%
MARTINEZ_RESPONSE_TO_TRABECTEDIN_UP	66	0.0981053	0.930058	0.556436	0.801814	1	10587	tags=82%, list=72%, signal=291%
JAZAG_TGFB1_SIGNALING_UP	94	0.083263	0.929713	0.509881	0.801858	1	10977	tags=83%, list=75%, signal=326%
ZWANG_EGF_INTERVAL_UP	55	0.107681	0.929542	0.526423	0.80158	1	6438	tags=55%, list=44%, signal=97%
RIGGI_EWING_SARCOMA_PROGENITOR_DN	169	0.0617884	0.9295	0.532	0.801058	1	3623	tags=31%, list=25%, signal=40%
MILI_PSEUDOPODIA_CHEMOTAXIS_DN	409	0.0397473	0.929038	0.507216	0.801399	1	12186	tags=87%, list=83%, signal=494%
FURUKAWA_DUSP6_TARGETS_PCI35_DN	67	0.0957436	0.928497	0.541082	0.80188	1	4301	tags=39%, list=29%, signal=55%
WEIGEL_OXIDATIVE_STRESS_BY_TBH_AND_H2O2	34	0.135138	0.928423	0.518047	0.80141	1	2772	tags=32%, list=19%, signal=40%
SWEET_KRAS_TARGETS_UP	72	0.0923573	0.928403	0.538462	0.800833	1	10282	tags=79%, list=70%, signal=262%
KEGG_CYTOSOLIC_DNA_SENSING_PATHWAY	35	0.132196	0.928387	0.543186	0.800241	1	9817	tags=80%, list=67%, signal=240%
RIZKI_TUMOR_INVASIVENESS_2D_UP	63	0.0987475	0.928305	0.531746	0.799795	1	5785	tags=49%, list=39%, signal=81%
KEGG_AMYOTROPHIC_LATERAL_SCLEROSIS_ALS	51	0.110082	0.927961	0.535642	0.799892	1	11065	tags=86%, list=75%, signal=348%
REACTOME_GLUTATHIONE_CONJUGATION	29	0.146915	0.927306	0.530242	0.800594	1	9499	tags=79%, list=65%, signal=224%
JOSEPH_RESPONSE_TO_SODIUM_BUTYRATE_UP	29	0.144275	0.926953	0.549801	0.80072	1	9031	tags=76%, list=61%, signal=196%
BOYLAN_MULTIPLE_MYELOMA_D_UP	83	0.0860194	0.925717	0.518738	0.802682	1	2106	tags=23%, list=14%, signal=27%
MARSHALL_VIRAL_INFECTION_RESPONSE_DN	20	0.171056	0.925635	0.526423	0.802247	1	11449	tags=95%, list=78%, signal=429%
REACTOME_METABOLISM_OF_STEROIDS	119	0.0729523	0.925541	0.506122	0.801806	1	10173	tags=76%, list=69%, signal=246%
KAYO_CALORIE_RESTRICTION_MUSCLE_UP	84	0.0851715	0.924655	0.535645	0.803049	1	6277	tags=51%, list=43%, signal=89%
HARRIS_HYPOXIA	72	0.0914208	0.924458	0.543651	0.802852	1	2540	tags=26%, list=17%, signal=32%
BLALOCK_ALZHEIMERS_DISEASE_INCIPIENT_UP	338	0.0439958	0.924438	0.529058	0.802273	1	8280	tags=61%, list=56%, signal=136%
WANG_TARGETS_OF_MLL_CBP_FUSION_UP	40	0.124599	0.92418	0.508946	0.802184	1	1112	tags=20%, list=8%, signal=22%
VANTVEER_BREAST_CANCER_POOR_PROGNOSIS	53	0.109672	0.924036	0.534517	0.801857	1	4493	tags=42%, list=31%, signal=60%
PID_THROMBIN_PAR1_PATHWAY	42	0.120591	0.923483	0.571709	0.802396	1	6979	tags=60%, list=47%, signal=113%
YAO_HOXA10_TARGETS_VIA_PROGESTERONE_UP	68	0.0973723	0.923304	0.540856	0.802141	1	3329	tags=32%, list=23%, signal=42%
REACTOME_ASSEMBLY_OF_COLLAGEN_FIBRILS_AND_OTHER_MULTIMERIC_STRUCTURES	56	0.105217	0.922656	0.552475	0.802855	1	5019	tags=45%, list=34%, signal=68%
CROONQUIST_NRAS_SIGNALING_DN	69	0.0944496	0.922044	0.529058	0.803497	1	2877	tags=29%, list=20%, signal=36%
REACTOME_PROTEIN_LOCALIZATION	155	0.0632959	0.921352	0.519608	0.804264	1	12636	tags=92%, list=86%, signal=651%
KUNINGER_IGF1_VS_PDGFB_TARGETS_DN	41	0.119952	0.920949	0.546778	0.804509	1	7560	tags=63%, list=51%, signal=130%
GALINDO_IMMUNE_RESPONSE_TO_ENTEROTOXIN	68	0.094132	0.920547	0.527835	0.804743	1	10940	tags=84%, list=74%, signal=327%
REACTOME_METABOLISM_OF_FAT_SOLUBLE_VITAMINS	36	0.130261	0.920084	0.558185	0.805036	1	5437	tags=50%, list=37%, signal=79%
PID_BARD1_PATHWAY	29	0.141827	0.920006	0.5	0.804609	1	7040	tags=62%, list=48%, signal=119%
GYORFFY_DOXORUBICIN_RESISTANCE	33	0.132201	0.918713	0.556	0.806623	1	2959	tags=33%, list=20%, signal=42%
KEGG_ENDOCYTOSIS	168	0.0622019	0.91762	0.544379	0.808238	1	9067	tags=68%, list=62%, signal=175%
MARTIN_VIRAL_GPCR_SIGNALING_UP	71	0.0935564	0.917264	0.548638	0.808357	1	12084	tags=92%, list=82%, signal=513%
LIEN_BREAST_CARCINOMA_METAPLASTIC_VS_DUCTAL_UP	75	0.0899955	0.917128	0.565891	0.808017	1	2406	tags=25%, list=16%, signal=30%
CHEN_LVAD_SUPPORT_OF_FAILING_HEART_DN	37	0.125158	0.915835	0.548	0.810041	1	6902	tags=59%, list=47%, signal=112%
WANG_ESOPHAGUS_CANCER_VS_NORMAL_UP	103	0.0785867	0.914953	0.545073	0.811238	1	1991	tags=21%, list=14%, signal=25%
BOGNI_TREATMENT_RELATED_MYELOID_LEUKEMIA_UP	24	0.159459	0.914077	0.564202	0.812444	1	11130	tags=92%, list=76%, signal=377%
NAGASHIMA_NRG1_SIGNALING_DN	44	0.117066	0.913898	0.587174	0.812225	1	10975	tags=86%, list=75%, signal=340%
CHEMNITZ_RESPONSE_TO_PROSTAGLANDIN_E2_UP	135	0.067529	0.913729	0.574	0.811971	1	6200	tags=49%, list=42%, signal=84%
ZIRN_TRETINOIN_RESPONSE_WT1_UP	22	0.164563	0.91284	0.572597	0.81313	1	2928	tags=36%, list=20%, signal=45%
REACTOME_CYTOSOLIC_SENSORS_OF_PATHOGEN_ASSOCIATED_DNA	58	0.101413	0.912478	0.52495	0.81324	1	10676	tags=83%, list=73%, signal=301%
PID_HNF3B_PATHWAY	32	0.137387	0.91232	0.533597	0.812929	1	5332	tags=50%, list=36%, signal=78%
BRUNO_HEMATOPOIESIS	58	0.0994398	0.912192	0.563851	0.812598	1	5891	tags=50%, list=40%, signal=83%
KIM_WT1_TARGETS_8HR_UP	156	0.062529	0.912165	0.517308	0.812044	1	5778	tags=46%, list=39%, signal=74%
REACTOME_SYNTHESIS_OF_BILE_ACIDS_AND_BILE_SALTS_VIA_7ALPHA_HYDROXYCHOLESTEROL	15	0.189396	0.910617	0.552734	0.814601	1	5056	tags=53%, list=34%, signal=81%
REACTOME_FANCONI_ANEMIA_PATHWAY	37	0.128023	0.910461	0.560825	0.814297	1	6860	tags=59%, list=47%, signal=111%
BROCKE_APOPTOSIS_REVERSED_BY_IL6	133	0.0673083	0.910076	0.569767	0.814442	1	7416	tags=57%, list=50%, signal=114%
GRUETZMANN_PANCREATIC_CANCER_UP	320	0.0448696	0.909471	0.5625	0.815035	1	2293	tags=20%, list=16%, signal=23%
PEART_HDAC_PROLIFERATION_CLUSTER_DN	70	0.0945495	0.907962	0.550373	0.817402	1	8063	tags=64%, list=55%, signal=142%
DAZARD_UV_RESPONSE_CLUSTER_G1	55	0.103471	0.907939	0.572368	0.816835	1	9973	tags=78%, list=68%, signal=242%
REACTOME_UPTAKE_AND_ACTIONS_OF_BACTERIAL_TOXINS	29	0.138552	0.907895	0.563008	0.816306	1	12662	tags=100%, list=86%, signal=721%
JAATINEN_HEMATOPOIETIC_STEM_CELL_DN	165	0.06153	0.907431	0.550898	0.816604	1	3558	tags=30%, list=24%, signal=40%
KEGG_SELENOAMINO_ACID_METABOLISM	20	0.169659	0.907095	0.566532	0.816677	1	10000	tags=85%, list=68%, signal=266%
CHUANG_OXIDATIVE_STRESS_RESPONSE_UP	23	0.156548	0.906965	0.570281	0.816337	1	6008	tags=57%, list=41%, signal=95%
PID_SHP2_PATHWAY	53	0.10486	0.905506	0.587879	0.818699	1	10386	tags=81%, list=71%, signal=276%
SCHAEFFER_PROSTATE_DEVELOPMENT_6HR_DN	422	0.0383225	0.904973	0.581532	0.819166	1	13172	tags=93%, list=90%, signal=875%
PID_INTEGRIN3_PATHWAY	38	0.122474	0.904143	0.580198	0.82024	1	2071	tags=26%, list=14%, signal=31%
MENSE_HYPOXIA_UP	90	0.0813687	0.903975	0.576772	0.819982	1	11383	tags=86%, list=77%, signal=377%
REACTOME_GRB2_EVENTS_IN_ERBB2_SIGNALING	15	0.197775	0.902552	0.579918	0.822225	1	1994	tags=33%, list=14%, signal=39%
VALK_AML_CLUSTER_16	23	0.160545	0.902032	0.578337	0.822687	1	8505	tags=74%, list=58%, signal=175%
KOBAYASHI_RESPONSE_TO_ROMIDEPSIN	16	0.182169	0.901953	0.550102	0.822215	1	3754	tags=44%, list=26%, signal=59%
KEGG_NEUROTROPHIN_SIGNALING_PATHWAY	122	0.0703575	0.901592	0.596674	0.822357	1	9212	tags=70%, list=63%, signal=185%
KEGG_INSULIN_SIGNALING_PATHWAY	123	0.0695079	0.901353	0.562874	0.822226	1	12128	tags=89%, list=83%, signal=508%
VISALA_AGING_LYMPHOCYTE_DN	15	0.186626	0.901293	0.573529	0.821754	1	9995	tags=87%, list=68%, signal=271%
DACOSTA_UV_RESPONSE_VIA_ERCC3_TTD_DN	82	0.0823774	0.900255	0.566532	0.823233	1	8114	tags=63%, list=55%, signal=141%
NIKOLSKY_BREAST_CANCER_16Q24_AMPLICON	46	0.112392	0.900125	0.55123	0.822858	1	9853	tags=78%, list=67%, signal=237%
PID_INTEGRIN_A9B1_PATHWAY	22	0.160688	0.900021	0.601167	0.822471	1	981	tags=23%, list=7%, signal=24%
REACTOME_INTERACTION_BETWEEN_L1_AND_ANKYRINS	30	0.139061	0.898696	0.548781	0.824523	1	11675	tags=93%, list=79%, signal=453%
BANDRES_RESPONSE_TO_CARMUSTIN_WITHOUT_MGMT_48HR_DN	25	0.148057	0.898563	0.555556	0.824192	1	9583	tags=80%, list=65%, signal=230%
SENESE_HDAC1_TARGETS_DN	228	0.0511382	0.898319	0.580448	0.824066	1	3513	tags=29%, list=24%, signal=37%
BONOME_OVARIAN_CANCER_SURVIVAL_SUBOPTIMAL_DEBULKING	455	0.0372106	0.898183	0.572874	0.823722	1	1633	tags=15%, list=11%, signal=16%
RODRIGUES_THYROID_CARCINOMA_ANAPLASTIC_DN	480	0.0357985	0.896753	0.601227	0.826051	1	7205	tags=52%, list=49%, signal=100%
CHARAFE_BREAST_CANCER_BASAL_VS_MESENCHYMAL_DN	49	0.107706	0.896431	0.568093	0.826081	1	2920	tags=31%, list=20%, signal=38%
REACTOME_PROCESSIVE_SYNTHESIS_ON_THE_LAGGING_STRAND	15	0.192439	0.895216	0.571984	0.827903	1	11869	tags=100%, list=81%, signal=519%
URS_ADIPOCYTE_DIFFERENTIATION_DN	29	0.141425	0.89481	0.592885	0.828124	1	5019	tags=48%, list=34%, signal=73%
CEBALLOS_TARGETS_OF_TP53_AND_MYC_DN	31	0.135449	0.894493	0.56797	0.828144	1	1331	tags=23%, list=9%, signal=25%
MARSON_FOXP3_CORE_DIRECT_TARGETS	15	0.192189	0.894244	0.568627	0.828033	1	7954	tags=73%, list=54%, signal=160%
RAY_TARGETS_OF_P210_BCR_ABL_FUSION_DN	15	0.196163	0.893175	0.577406	0.829503	1	9855	tags=87%, list=67%, signal=263%
RUIZ_TNC_TARGETS_DN	137	0.0656223	0.892903	0.590818	0.829411	1	10199	tags=76%, list=69%, signal=246%
REACTOME_METABOLISM_OF_NUCLEOTIDES	93	0.0783255	0.892458	0.59604	0.829746	1	9284	tags=71%, list=63%, signal=192%
REACTOME_PURINE_CATABOLISM	17	0.182121	0.891846	0.573146	0.83043	1	10292	tags=88%, list=70%, signal=294%
TANG_SENESCENCE_TP53_TARGETS_DN	49	0.108949	0.891685	0.572632	0.830143	1	2302	tags=27%, list=16%, signal=31%
DAVICIONI_TARGETS_OF_PAX_FOXO1_FUSIONS_UP	241	0.0501566	0.891247	0.556225	0.830385	1	6713	tags=51%, list=46%, signal=92%
REACTOME_INOSITOL_PHOSPHATE_METABOLISM	46	0.11061	0.889572	0.586693	0.833212	1	7004	tags=59%, list=48%, signal=112%
DUNNE_TARGETS_OF_AML1_MTG8_FUSION_UP	37	0.123746	0.888791	0.580122	0.834163	1	10100	tags=81%, list=69%, signal=259%
ACEVEDO_NORMAL_TISSUE_ADJACENT_TO_LIVER_TUMOR_UP	146	0.063268	0.887228	0.582305	0.836608	1	4413	tags=36%, list=30%, signal=51%
TERAO_AOX4_TARGETS_SKIN_UP	28	0.140746	0.886925	0.58642	0.83663	1	5807	tags=54%, list=40%, signal=88%
REACTOME_TRANSPORT_OF_MATURE_MRNAS_DERIVED_FROM_INTRONLESS_TRANSCRIPTS	40	0.119806	0.886237	0.608286	0.837398	1	7795	tags=65%, list=53%, signal=138%
BREDEMEYER_RAG_SIGNALING_NOT_VIA_ATM_DN	49	0.10615	0.886154	0.591966	0.836957	1	2343	tags=27%, list=16%, signal=31%
XU_RESPONSE_TO_TRETINOIN_UP	15	0.18985	0.885887	0.585513	0.836891	1	3090	tags=40%, list=21%, signal=51%
GAUSSMANN_MLL_AF4_FUSION_TARGETS_C_UP	155	0.0614877	0.885525	0.569296	0.836995	1	11335	tags=83%, list=77%, signal=360%
KIM_LRRC3B_TARGETS	20	0.166593	0.883663	0.60041	0.840092	1	4167	tags=45%, list=28%, signal=63%
SARTIPY_NORMAL_AT_INSULIN_RESISTANCE_UP	25	0.149571	0.883503	0.597585	0.839833	1	11912	tags=96%, list=81%, signal=506%
PID_ERBB4_PATHWAY	36	0.123354	0.883046	0.587891	0.840173	1	9212	tags=75%, list=63%, signal=201%
NAGY_TFTC_COMPONENTS_HUMAN	19	0.168668	0.882131	0.615385	0.841387	1	3711	tags=42%, list=25%, signal=56%
MILI_PSEUDOPODIA	44	0.110959	0.881347	0.620553	0.842367	1	3383	tags=34%, list=23%, signal=44%
VANLOO_SP3_TARGETS_DN	78	0.0868237	0.881325	0.592	0.841798	1	5889	tags=49%, list=40%, signal=81%
CHANDRAN_METASTASIS_TOP50_UP	29	0.13898	0.879408	0.585859	0.845008	1	12149	tags=97%, list=83%, signal=556%
SIG_BCR_SIGNALING_PATHWAY	44	0.113664	0.878744	0.614286	0.845747	1	8687	tags=70%, list=59%, signal=172%
MARZEC_IL2_SIGNALING_DN	35	0.124683	0.877896	0.609756	0.846779	1	7408	tags=63%, list=50%, signal=126%
PID_UPA_UPAR_PATHWAY	29	0.139252	0.877628	0.606426	0.84668	1	12145	tags=97%, list=83%, signal=555%
MUNSHI_MULTIPLE_MYELOMA_UP	73	0.089042	0.877407	0.606855	0.846548	1	9366	tags=73%, list=64%, signal=199%
REACTOME_SUMOYLATION_OF_INTRACELLULAR_RECEPTORS	27	0.140182	0.876902	0.592233	0.846928	1	8828	tags=74%, list=60%, signal=185%
MARTORIATI_MDM4_TARGETS_FETAL_LIVER_UP	216	0.0514024	0.876861	0.630832	0.846402	1	12385	tags=89%, list=84%, signal=560%
NOUSHMEHR_GBM_SILENCED_BY_METHYLATION	47	0.107381	0.876273	0.586066	0.846911	1	2178	tags=26%, list=15%, signal=30%
WILENSKY_RESPONSE_TO_DARAPLADIB	29	0.138648	0.875558	0.622857	0.847737	1	4553	tags=45%, list=31%, signal=65%
STEARMAN_LUNG_CANCER_EARLY_VS_LATE_DN	51	0.101683	0.874531	0.643585	0.84914	1	11188	tags=86%, list=76%, signal=360%
REN_ALVEOLAR_RHABDOMYOSARCOMA_UP	94	0.0759238	0.873101	0.604463	0.851406	1	3424	tags=31%, list=23%, signal=40%
FINETTI_BREAST_CANCER_KINOME_RED	16	0.184899	0.872805	0.611111	0.851406	1	10143	tags=88%, list=69%, signal=282%
ONO_FOXP3_TARGETS_DN	31	0.131021	0.872676	0.638723	0.851053	1	2344	tags=29%, list=16%, signal=34%
DEMAGALHAES_AGING_DN	16	0.184183	0.872489	0.622754	0.850803	1	2806	tags=38%, list=19%, signal=46%
KEGG_PROTEIN_EXPORT	23	0.151519	0.872475	0.627599	0.850228	1	11832	tags=96%, list=81%, signal=490%
FONTAINE_THYROID_TUMOR_UNCERTAIN_MALIGNANCY_UP	34	0.129128	0.872396	0.612086	0.849783	1	8911	tags=74%, list=61%, signal=186%
REACTOME_METABOLISM_OF_AMINE_DERIVED_HORMONES	15	0.186512	0.872193	0.607767	0.849551	1	3139	tags=40%, list=21%, signal=51%
TAKEDA_TARGETS_OF_NUP98_HOXA9_FUSION_6HR_DN	38	0.119178	0.871993	0.61245	0.849376	1	5213	tags=47%, list=35%, signal=73%
SILIGAN_TARGETS_OF_EWS_FLI1_FUSION_DN	17	0.178346	0.871104	0.618677	0.850549	1	9483	tags=82%, list=65%, signal=232%
YU_MYC_TARGETS_DN	46	0.109016	0.87056	0.618852	0.851009	1	9583	tags=76%, list=65%, signal=218%
SANA_TNF_SIGNALING_UP	57	0.0971384	0.869884	0.60355	0.85171	1	2702	tags=28%, list=18%, signal=34%
TOMLINS_PROSTATE_CANCER_UP	38	0.119526	0.86942	0.6125	0.852008	1	9075	tags=74%, list=62%, signal=192%
CHIANG_LIVER_CANCER_SUBCLASS_INTERFERON_DN	47	0.107214	0.869317	0.615711	0.85161	1	7183	tags=60%, list=49%, signal=116%
BIOCARTA_RHO_PATHWAY	21	0.161539	0.867864	0.613821	0.853941	1	8125	tags=71%, list=55%, signal=160%
MATZUK_MALE_REPRODUCTION_SERTOLI	22	0.150914	0.867362	0.602386	0.854248	1	7136	tags=64%, list=49%, signal=124%
GAUSSMANN_MLL_AF4_FUSION_TARGETS_G_DN	31	0.13286	0.866358	0.632017	0.855591	1	1843	tags=26%, list=13%, signal=29%
NIKOLSKY_BREAST_CANCER_8Q23_Q24_AMPLICON	133	0.064294	0.866348	0.648544	0.855007	1	11327	tags=83%, list=77%, signal=361%
NIKOLSKY_BREAST_CANCER_17Q11_Q21_AMPLICON	97	0.0748775	0.866309	0.610101	0.854492	1	11783	tags=88%, list=80%, signal=439%
YOKOE_CANCER_TESTIS_ANTIGENS	29	0.133485	0.86483	0.62749	0.856769	1	4122	tags=41%, list=28%, signal=57%
REACTOME_SIGNALING_BY_ERBB2	47	0.105148	0.86469	0.640974	0.856447	1	3774	tags=36%, list=26%, signal=49%
MIKKELSEN_IPS_ICP_WITH_H3K27ME3	42	0.110983	0.864565	0.648374	0.856087	1	12368	tags=95%, list=84%, signal=600%
LI_INDUCED_T_TO_NATURAL_KILLER_UP	263	0.0467315	0.863837	0.658333	0.856936	1	7594	tags=56%, list=52%, signal=114%
LE_NEURONAL_DIFFERENTIATION_DN	18	0.166182	0.86368	0.611691	0.856645	1	8173	tags=72%, list=56%, signal=163%
ROVERSI_GLIOMA_LOH_REGIONS	38	0.117636	0.863252	0.616162	0.856903	1	8716	tags=71%, list=59%, signal=174%
BIOCARTA_MCM_PATHWAY	18	0.165433	0.862993	0.611765	0.856779	1	8184	tags=72%, list=56%, signal=163%
GENTILE_UV_RESPONSE_CLUSTER_D7	35	0.121107	0.862425	0.626775	0.857307	1	8720	tags=71%, list=59%, signal=175%
WENG_POR_DOSAGE	17	0.172066	0.862296	0.598425	0.856983	1	11304	tags=94%, list=77%, signal=407%
WANG_IMMORTALIZED_BY_HOXA9_AND_MEIS1_DN	22	0.154232	0.862006	0.627184	0.856956	1	11763	tags=95%, list=80%, signal=478%
KEGG_BETA_ALANINE_METABOLISM	21	0.160722	0.861841	0.604374	0.85665	1	8137	tags=71%, list=55%, signal=160%
REACTOME_MRNA_DECAY_BY_5_TO_3_EXORIBONUCLEASE	15	0.18465	0.861584	0.620278	0.856467	1	10024	tags=87%, list=68%, signal=272%
REACTOME_ION_TRANSPORT_BY_P_TYPE_ATPASES	52	0.0994253	0.861512	0.624758	0.856006	1	7021	tags=58%, list=48%, signal=110%
REACTOME_HDMS_DEMETHYLATE_HISTONES	23	0.150855	0.861101	0.623134	0.856225	1	9925	tags=83%, list=68%, signal=254%
MORI_SMALL_PRE_BII_LYMPHOCYTE_DN	67	0.0901032	0.861059	0.633136	0.855711	1	12060	tags=91%, list=82%, signal=505%
BIOCARTA_HER2_PATHWAY	22	0.152398	0.86098	0.635802	0.855249	1	10454	tags=86%, list=71%, signal=299%
BIOCARTA_SPRY_PATHWAY	16	0.177946	0.860654	0.644309	0.855307	1	3816	tags=44%, list=26%, signal=59%
OISHI_CHOLANGIOMA_STEM_CELL_LIKE_UP	305	0.0429146	0.860636	0.63786	0.854748	1	11282	tags=81%, list=77%, signal=341%
PID_IL8_CXCR2_PATHWAY	32	0.125904	0.859947	0.624724	0.855453	1	11011	tags=88%, list=75%, signal=348%
APPIERTO_RESPONSE_TO_FENRETINIDE_UP	33	0.126458	0.859853	0.633466	0.855038	1	1262	tags=21%, list=9%, signal=23%
REACTOME_TELOMERE_C_STRAND_LAGGING_STRAND_SYNTHESIS	24	0.150822	0.859611	0.634615	0.854913	1	11869	tags=96%, list=81%, signal=498%
BOSCO_ALLERGEN_INDUCED_TH2_ASSOCIATED_MODULE	130	0.0627822	0.859148	0.607069	0.855219	1	12084	tags=88%, list=82%, signal=493%
ODONNELL_METASTASIS_UP	59	0.0950779	0.859031	0.626984	0.854843	1	4336	tags=39%, list=30%, signal=55%
MARIADASON_RESPONSE_TO_BUTYRATE_SULINDAC_6	45	0.108252	0.858653	0.626775	0.855006	1	9516	tags=76%, list=65%, signal=214%
IVANOVA_HEMATOPOIESIS_STEM_CELL_LONG_TERM	190	0.0542771	0.857878	0.638211	0.85592	1	4703	tags=37%, list=32%, signal=54%
NAKAYAMA_SOFT_TISSUE_TUMORS_PCA1_UP	58	0.0945266	0.85635	0.656504	0.858213	1	6723	tags=55%, list=46%, signal=101%
HADDAD_T_LYMPHOCYTE_AND_NK_PROGENITOR_DN	48	0.1057	0.855829	0.62249	0.858683	1	3043	tags=31%, list=21%, signal=39%
KEGG_CITRATE_CYCLE_TCA_CYCLE	28	0.137851	0.855801	0.597249	0.858138	1	4275	tags=43%, list=29%, signal=60%
ZHU_CMV_24_HR_UP	75	0.0832057	0.855559	0.646245	0.858044	1	3289	tags=31%, list=22%, signal=39%
MACLACHLAN_BRCA1_TARGETS_DN	15	0.18767	0.855453	0.615385	0.857654	1	6061	tags=60%, list=41%, signal=102%
REACTOME_HSF1_DEPENDENT_TRANSACTIVATION	35	0.124138	0.8548	0.621339	0.858346	1	7416	tags=63%, list=50%, signal=127%
IVANOVA_HEMATOPOIESIS_MATURE_CELL	256	0.0463748	0.854766	0.621359	0.857822	1	9260	tags=68%, list=63%, signal=180%
GNATENKO_PLATELET_SIGNATURE	35	0.1229	0.854642	0.642857	0.857468	1	10793	tags=86%, list=73%, signal=322%
AIGNER_ZEB1_TARGETS	33	0.126489	0.854333	0.635052	0.857473	1	9277	tags=76%, list=63%, signal=205%
NIKOLSKY_BREAST_CANCER_8P12_P11_AMPLICON	48	0.104027	0.853939	0.65762	0.857635	1	10415	tags=81%, list=71%, signal=278%
REACTOME_MITOCHONDRIAL_CALCIUM_ION_TRANSPORT	22	0.149049	0.852039	0.638298	0.860786	1	12507	tags=100%, list=85%, signal=671%
MCBRYAN_PUBERTAL_BREAST_6_7WK_DN	69	0.0868446	0.851645	0.649606	0.860968	1	4692	tags=41%, list=32%, signal=59%
BILD_E2F3_ONCOGENIC_SIGNATURE	229	0.0486637	0.851596	0.664016	0.860466	1	7573	tags=56%, list=52%, signal=114%
WINTER_HYPOXIA_METAGENE	220	0.0502402	0.851468	0.609037	0.860133	1	1810	tags=17%, list=12%, signal=19%
HOFFMANN_SMALL_PRE_BII_TO_IMMATURE_B_LYMPHOCYTE_DN	34	0.123629	0.851343	0.621951	0.859774	1	7695	tags=65%, list=52%, signal=136%
IGARASHI_ATF4_TARGETS_DN	86	0.0772142	0.849839	0.650391	0.862053	1	12199	tags=91%, list=83%, signal=531%
NIKOLSKY_BREAST_CANCER_5P15_AMPLICON	21	0.155461	0.848452	0.656189	0.864107	1	11713	tags=95%, list=80%, signal=469%
REACTOME_RESOLUTION_OF_ABASIC_SITES_AP_SITES	38	0.116878	0.84798	0.643426	0.864409	1	4860	tags=45%, list=33%, signal=67%
HOLLMANN_APOPTOSIS_VIA_CD40_DN	225	0.0485894	0.846758	0.655102	0.866108	1	3933	tags=32%, list=27%, signal=42%
PID_WNT_CANONICAL_PATHWAY	19	0.162679	0.846606	0.644309	0.865805	1	7666	tags=68%, list=52%, signal=143%
SMID_BREAST_CANCER_RELAPSE_IN_BRAIN_UP	32	0.125367	0.846573	0.668675	0.86526	1	9182	tags=75%, list=62%, signal=199%
WANG_RESPONSE_TO_BEXAROTENE_UP	29	0.131545	0.8462	0.648485	0.865368	1	3137	tags=34%, list=21%, signal=44%
REACTOME_REGULATION_OF_CHOLESTEROL_BIOSYNTHESIS_BY_SREBP_SREBF	55	0.098758	0.844884	0.664047	0.867277	1	10042	tags=78%, list=68%, signal=246%
VERNELL_RETINOBLASTOMA_PATHWAY_DN	19	0.162058	0.84473	0.65748	0.866976	1	3808	tags=42%, list=26%, signal=57%
PID_FCER1_PATHWAY	56	0.0951092	0.844413	0.649193	0.867023	1	10940	tags=84%, list=74%, signal=327%
SCHMIDT_POR_TARGETS_IN_LIMB_BUD_UP	26	0.136526	0.843781	0.666667	0.867572	1	5909	tags=54%, list=40%, signal=90%
PID_ANGIOPOIETIN_RECEPTOR_PATHWAY	45	0.105446	0.842718	0.649193	0.869012	1	8904	tags=71%, list=61%, signal=180%
DOANE_BREAST_CANCER_ESR1_UP	90	0.0754384	0.842299	0.666667	0.869215	1	9347	tags=71%, list=64%, signal=194%
HASLINGER_B_CLL_WITH_17P13_DELETION	22	0.146816	0.841436	0.67002	0.870279	1	9200	tags=77%, list=63%, signal=206%
REACTOME_SIGNALING_BY_ERBB4	56	0.0964095	0.841168	0.658301	0.870195	1	1999	tags=23%, list=14%, signal=27%
GAVIN_FOXP3_TARGETS_CLUSTER_P2	61	0.0906747	0.840903	0.654545	0.870086	1	3731	tags=34%, list=25%, signal=46%
CERVERA_SDHB_TARGETS_2	91	0.0756507	0.840735	0.654832	0.869818	1	832	tags=13%, list=6%, signal=14%
SIMBULAN_UV_RESPONSE_IMMORTALIZED_DN	30	0.126696	0.840718	0.651252	0.869266	1	4019	tags=40%, list=27%, signal=55%
MCCLUNG_DELTA_FOSB_TARGETS_8WK	47	0.105	0.840279	0.627572	0.869549	1	11280	tags=87%, list=77%, signal=374%
MARSON_FOXP3_TARGETS_STIMULATED_UP	23	0.148816	0.839868	0.637765	0.869753	1	9316	tags=78%, list=63%, signal=213%
KAAB_HEART_ATRIUM_VS_VENTRICLE_DN	240	0.0467529	0.839658	0.673546	0.869548	1	3548	tags=29%, list=24%, signal=37%
QI_PLASMACYTOMA_UP	214	0.0491269	0.838785	0.622951	0.870629	1	2515	tags=22%, list=17%, signal=26%
PID_IL8_CXCR1_PATHWAY	26	0.135485	0.837855	0.652344	0.871823	1	11011	tags=88%, list=75%, signal=352%
KEGG_LEISHMANIA_INFECTION	57	0.092487	0.837806	0.639535	0.871332	1	6895	tags=56%, list=47%, signal=105%
EBAUER_MYOGENIC_TARGETS_OF_PAX3_FOXO1_FUSION	44	0.10816	0.837782	0.654	0.870792	1	3424	tags=34%, list=23%, signal=44%
REACTOME_IMMUNOREGULATORY_INTERACTIONS_BETWEEN_A_LYMPHOID_AND_A_NON_LYMPHOID_CELL	55	0.096032	0.837709	0.656627	0.870352	1	2868	tags=29%, list=20%, signal=36%
REACTOME_RET_SIGNALING	38	0.11574	0.836763	0.649505	0.871556	1	1783	tags=24%, list=12%, signal=27%
LANDIS_ERBB2_BREAST_TUMORS_65_UP	20	0.154617	0.835367	0.681467	0.87357	1	3608	tags=40%, list=25%, signal=53%
WANG_BARRETTS_ESOPHAGUS_AND_ESOPHAGUS_CANCER_UP	18	0.164922	0.835303	0.67835	0.87309	1	844	tags=22%, list=6%, signal=24%
APPIERTO_RESPONSE_TO_FENRETINIDE_DN	48	0.10236	0.834596	0.666667	0.873848	1	11664	tags=90%, list=79%, signal=433%
REACTOME_SUMOYLATION_OF_DNA_REPLICATION_PROTEINS	43	0.106408	0.831256	0.660156	0.879491	1	7667	tags=63%, list=52%, signal=131%
PID_IL23_PATHWAY	20	0.152283	0.831033	0.671429	0.87932	1	10255	tags=85%, list=70%, signal=281%
BOYAULT_LIVER_CANCER_SUBCLASS_G6_UP	61	0.0918991	0.830947	0.670168	0.878865	1	6363	tags=52%, list=43%, signal=92%
BIOCARTA_CARDIACEGF_PATHWAY	18	0.160951	0.829974	0.640657	0.880101	1	6617	tags=61%, list=45%, signal=111%
REACTOME_CYTOSOLIC_SULFONATION_OF_SMALL_MOLECULES	15	0.178906	0.829732	0.651072	0.879938	1	5210	tags=53%, list=35%, signal=83%
KYNG_NORMAL_AGING_UP	15	0.177066	0.829301	0.678068	0.880179	1	11115	tags=93%, list=76%, signal=383%
REACTOME_CONVERSION_FROM_APC_C:CDC20_TO_APC_C:CDH1_IN_LATE_ANAPHASE	19	0.161198	0.82874	0.653768	0.880606	1	10008	tags=84%, list=68%, signal=264%
BIOCARTA_IL2_PATHWAY	21	0.150048	0.828523	0.679012	0.880399	1	1296	tags=24%, list=9%, signal=26%
YAUCH_HEDGEHOG_SIGNALING_PARACRINE_DN	179	0.0541137	0.828357	0.652259	0.880129	1	2251	tags=21%, list=15%, signal=24%
GYORFFY_MITOXANTRONE_RESISTANCE	31	0.123735	0.828257	0.680171	0.879727	1	4821	tags=45%, list=33%, signal=67%
REACTOME_APC_CDC20_MEDIATED_DEGRADATION_OF_NEK2A	25	0.141691	0.827828	0.670412	0.879918	1	10852	tags=88%, list=74%, signal=336%
LUI_THYROID_CANCER_CLUSTER_2	41	0.11048	0.827476	0.679834	0.879968	1	2681	tags=29%, list=18%, signal=36%
REACTOME_PI_3K_CASCADE:FGFR3	15	0.177044	0.827445	0.663244	0.879453	1	3278	tags=40%, list=22%, signal=51%
MCMURRAY_TP53_HRAS_COOPERATION_RESPONSE_UP	22	0.144647	0.827379	0.653101	0.879002	1	6560	tags=59%, list=45%, signal=107%
PID_RHOA_PATHWAY	43	0.108814	0.826937	0.66996	0.879226	1	7290	tags=60%, list=50%, signal=120%
REACTOME_SEMA4D_IN_SEMAPHORIN_SIGNALING	24	0.141146	0.826356	0.691684	0.879732	1	1602	tags=25%, list=11%, signal=28%
FARMER_BREAST_CANCER_BASAL_VS_LULMINAL	292	0.0423378	0.826251	0.655172	0.879355	1	9102	tags=66%, list=62%, signal=170%
BOYAULT_LIVER_CANCER_SUBCLASS_G123_UP	45	0.104831	0.825887	0.674651	0.879456	1	11852	tags=91%, list=81%, signal=469%
VALK_AML_WITH_11Q23_REARRANGED	19	0.153688	0.825795	0.670659	0.879056	1	2384	tags=32%, list=16%, signal=38%
NIKOLSKY_BREAST_CANCER_16P13_AMPLICON	97	0.0704312	0.825685	0.694672	0.878695	1	9121	tags=69%, list=62%, signal=181%
LENAOUR_DENDRITIC_CELL_MATURATION_DN	109	0.0684243	0.825535	0.696907	0.878391	1	10730	tags=80%, list=73%, signal=294%
REACTOME_ACTIVATION_OF_THE_PRE_REPLICATIVE_COMPLEX	32	0.122948	0.824968	0.704453	0.878899	1	12432	tags=97%, list=85%, signal=628%
LEE_LIVER_CANCER_MYC_UP	48	0.099938	0.824931	0.666012	0.878371	1	6495	tags=54%, list=44%, signal=97%
AMIT_SERUM_RESPONSE_240_MCF10A	47	0.100772	0.824472	0.676171	0.878636	1	8528	tags=68%, list=58%, signal=162%
MAGRANGEAS_MULTIPLE_MYELOMA_IGLL_VS_IGLK_DN	21	0.152878	0.824154	0.643863	0.878629	1	2654	tags=33%, list=18%, signal=41%
WILCOX_RESPONSE_TO_PROGESTERONE_DN	54	0.095861	0.824152	0.70334	0.878053	1	5943	tags=50%, list=40%, signal=84%
GAUSSMANN_MLL_AF4_FUSION_TARGETS_C_DN	17	0.166688	0.823999	0.684848	0.877768	1	1010	tags=24%, list=7%, signal=25%
LIM_MAMMARY_LUMINAL_PROGENITOR_UP	46	0.101823	0.823917	0.676471	0.877356	1	8730	tags=70%, list=59%, signal=171%
REACTOME_ENDOGENOUS_STEROLS	20	0.151687	0.823839	0.678571	0.876913	1	12468	tags=100%, list=85%, signal=659%
REACTOME_MET_PROMOTES_CELL_MOTILITY	41	0.108711	0.823812	0.688889	0.876383	1	4499	tags=41%, list=31%, signal=60%
FRIDMAN_SENESCENCE_UP	71	0.0832463	0.822673	0.655303	0.87786	1	10579	tags=80%, list=72%, signal=285%
PID_PTP1B_PATHWAY	47	0.0998582	0.821987	0.663265	0.878542	1	10730	tags=83%, list=73%, signal=307%
MATTIOLI_MULTIPLE_MYELOMA_WITH_14Q32_TRANSLOCATIONS	32	0.121381	0.821931	0.681159	0.878054	1	8322	tags=69%, list=57%, signal=158%
HUMMERICH_SKIN_CANCER_PROGRESSION_UP	73	0.0804127	0.821837	0.696429	0.877638	1	12713	tags=95%, list=87%, signal=697%
CHAUHAN_RESPONSE_TO_METHOXYESTRADIOL_DN	96	0.0725278	0.821493	0.6714	0.877695	1	11186	tags=83%, list=76%, signal=347%
REACTOME_PKA_ACTIVATION_IN_GLUCAGON_SIGNALLING	16	0.170201	0.821222	0.650826	0.87763	1	6685	tags=63%, list=45%, signal=115%
MORI_MATURE_B_LYMPHOCYTE_DN	66	0.0855524	0.82079	0.694497	0.877818	1	5427	tags=45%, list=37%, signal=72%
REACTOME_SIGNALING_BY_HIPPO	20	0.149864	0.820752	0.702648	0.877307	1	2943	tags=35%, list=20%, signal=44%
FERRANDO_T_ALL_WITH_MLL_ENL_FUSION_DN	83	0.0777311	0.820462	0.670659	0.877265	1	12850	tags=95%, list=87%, signal=754%
ELLWOOD_MYC_TARGETS_DN	39	0.113539	0.820075	0.703557	0.87738	1	11146	tags=87%, list=76%, signal=360%
SHIPP_DLBCL_CURED_VS_FATAL_UP	30	0.127174	0.819715	0.688	0.877464	1	6951	tags=60%, list=47%, signal=114%
JIANG_VHL_TARGETS	77	0.0790291	0.81903	0.682	0.878166	1	12012	tags=90%, list=82%, signal=488%
THEILGAARD_NEUTROPHIL_AT_SKIN_WOUND_DN	215	0.0480117	0.818548	0.676087	0.878478	1	10513	tags=76%, list=72%, signal=264%
CAIRO_PML_TARGETS_BOUND_BY_MYC_UP	20	0.150119	0.818456	0.679089	0.878072	1	6613	tags=60%, list=45%, signal=109%
REACTOME_REGULATION_OF_TP53_ACTIVITY_THROUGH_ACETYLATION	30	0.123457	0.817417	0.696177	0.879325	1	8475	tags=70%, list=58%, signal=165%
REACTOME_GABA_B_RECEPTOR_ACTIVATION	35	0.116722	0.817081	0.700201	0.879408	1	6685	tags=57%, list=45%, signal=105%
KEGG_TYROSINE_METABOLISM	30	0.127253	0.816846	0.681542	0.879274	1	3521	tags=37%, list=24%, signal=48%
REACTOME_METABOLIC_DISORDERS_OF_BIOLOGICAL_OXIDATION_ENZYMES	23	0.14262	0.815022	0.701721	0.882009	1	8768	tags=74%, list=60%, signal=183%
LEONARD_HYPOXIA	42	0.106222	0.814982	0.698969	0.881497	1	11738	tags=90%, list=80%, signal=448%
HWANG_PROSTATE_CANCER_MARKERS	24	0.136866	0.814967	0.688742	0.880944	1	8400	tags=71%, list=57%, signal=165%
NGUYEN_NOTCH1_TARGETS_DN	79	0.0780937	0.814359	0.708861	0.881438	1	4996	tags=42%, list=34%, signal=63%
MAGRANGEAS_MULTIPLE_MYELOMA_IGLL_VS_IGLK_UP	37	0.110299	0.814307	0.697211	0.880953	1	5134	tags=46%, list=35%, signal=70%
KLEIN_PRIMARY_EFFUSION_LYMPHOMA_UP	44	0.104396	0.814125	0.73428	0.880713	1	5817	tags=50%, list=40%, signal=83%
CHIN_BREAST_CANCER_COPY_NUMBER_UP	23	0.144131	0.813073	0.712644	0.882102	1	7468	tags=65%, list=51%, signal=132%
KEGG_NOD_LIKE_RECEPTOR_SIGNALING_PATHWAY	46	0.102988	0.812425	0.703777	0.882645	1	4560	tags=41%, list=31%, signal=60%
GU_PDEF_TARGETS_DN	28	0.128707	0.81225	0.693182	0.882405	1	1785	tags=25%, list=12%, signal=28%
LIN_MELANOMA_COPY_NUMBER_UP	62	0.0876674	0.811633	0.717949	0.882934	1	11041	tags=84%, list=75%, signal=336%
REACTOME_THROMBIN_SIGNALLING_THROUGH_PROTEINASE_ACTIVATED_RECEPTORS_PARS	29	0.127746	0.811518	0.686475	0.882584	1	2686	tags=31%, list=18%, signal=38%
PID_PI3K_PLC_TRK_PATHWAY	36	0.115841	0.811287	0.698077	0.882424	1	4832	tags=44%, list=33%, signal=66%
MODY_HIPPOCAMPUS_POSTNATAL	55	0.0932687	0.811154	0.69962	0.882073	1	12527	tags=95%, list=85%, signal=638%
MUELLER_COMMON_TARGETS_OF_AML_FUSIONS_DN	24	0.142714	0.811076	0.641548	0.881613	1	1579	tags=25%, list=11%, signal=28%
PHONG_TNF_RESPONSE_NOT_VIA_P38	314	0.0398046	0.810917	0.70099	0.881331	1	11922	tags=85%, list=81%, signal=441%
CHANG_IMMORTALIZED_BY_HPV31_DN	44	0.101209	0.810004	0.711111	0.88239	1	1188	tags=18%, list=8%, signal=20%
SCHLOSSER_MYC_AND_SERUM_RESPONSE_SYNERGY	30	0.123253	0.809794	0.714286	0.882222	1	5539	tags=50%, list=38%, signal=80%
GAVIN_PDE3B_TARGETS	19	0.155926	0.80928	0.701903	0.882554	1	3898	tags=42%, list=27%, signal=57%
MAHADEVAN_IMATINIB_RESISTANCE_UP	17	0.159743	0.808355	0.708249	0.883674	1	5434	tags=53%, list=37%, signal=84%
BURTON_ADIPOGENESIS_2	65	0.085667	0.808336	0.709163	0.883134	1	5528	tags=46%, list=38%, signal=74%
FONTAINE_FOLLICULAR_THYROID_ADENOMA_DN	63	0.0872225	0.806877	0.695378	0.885163	1	12718	tags=95%, list=87%, signal=705%
CERIBELLI_PROMOTERS_INACTIVE_AND_BOUND_BY_NFY	19	0.153498	0.806486	0.711155	0.885313	1	10121	tags=84%, list=69%, signal=270%
REACTOME_KINESINS	48	0.0990874	0.806256	0.723711	0.885172	1	3446	tags=33%, list=23%, signal=43%
REACTOME_MUSCLE_CONTRACTION	183	0.0516712	0.805451	0.7182	0.886006	1	6958	tags=52%, list=47%, signal=98%
HOWLIN_CITED1_TARGETS_1_UP	28	0.125763	0.80511	0.696858	0.886033	1	2353	tags=29%, list=16%, signal=34%
PID_IL2_PI3K_PATHWAY	33	0.116705	0.804807	0.695146	0.88598	1	1405	tags=21%, list=10%, signal=23%
REACTOME_PYRUVATE_METABOLISM	27	0.127579	0.804625	0.708812	0.885707	1	3026	tags=33%, list=21%, signal=42%
HOLLERN_MICROACINAR_BREAST_TUMOR_UP	42	0.104258	0.802294	0.688976	0.889281	1	2320	tags=26%, list=16%, signal=31%
DANG_MYC_TARGETS_DN	28	0.12907	0.801428	0.715116	0.890232	1	9652	tags=79%, list=66%, signal=229%
KIM_MYCN_AMPLIFICATION_TARGETS_DN	93	0.072377	0.801174	0.730845	0.890111	1	11425	tags=85%, list=78%, signal=379%
REACTOME_SIGNALING_BY_MET	78	0.0756469	0.801053	0.724753	0.889768	1	3980	tags=35%, list=27%, signal=47%
MORI_EMU_MYC_LYMPHOMA_BY_ONSET_TIME_UP	104	0.0673749	0.800702	0.7249	0.889823	1	1418	tags=16%, list=10%, signal=18%
SASSON_RESPONSE_TO_FORSKOLIN_DN	82	0.0752654	0.800651	0.701403	0.889358	1	10010	tags=76%, list=68%, signal=236%
REACTOME_G0_AND_EARLY_G1	27	0.127264	0.800458	0.732673	0.889119	1	10106	tags=81%, list=69%, signal=260%
CADWELL_ATG16L1_TARGETS_UP	72	0.0809294	0.800095	0.709611	0.889181	1	3918	tags=35%, list=27%, signal=47%
WU_HBX_TARGETS_2_UP	21	0.145031	0.799534	0.72211	0.889581	1	9067	tags=76%, list=62%, signal=199%
SENESE_HDAC3_TARGETS_DN	479	0.0325126	0.798088	0.730994	0.891636	1	6102	tags=45%, list=42%, signal=74%
FONTAINE_PAPILLARY_THYROID_CARCINOMA_UP	62	0.0838725	0.797409	0.723447	0.892253	1	3275	tags=31%, list=22%, signal=39%
NOJIMA_SFRP2_TARGETS_UP	27	0.127824	0.795674	0.718147	0.894692	1	8465	tags=70%, list=58%, signal=166%
REACTOME_MOLECULES_ASSOCIATED_WITH_ELASTIC_FIBRES	35	0.11412	0.795606	0.70217	0.894248	1	1265	tags=20%, list=9%, signal=22%
DACOSTA_UV_RESPONSE_VIA_ERCC3_COMMON_UP	68	0.0801369	0.795369	0.746781	0.894091	1	3365	tags=31%, list=23%, signal=40%
BRUECKNER_TARGETS_OF_MIRLET7A3_DN	66	0.0828336	0.795312	0.712909	0.893629	1	2127	tags=23%, list=14%, signal=26%
DITTMER_PTHLH_TARGETS_DN	63	0.0867604	0.795142	0.738956	0.89336	1	12025	tags=90%, list=82%, signal=496%
REACTOME_RIP_MEDIATED_NFKB_ACTIVATION_VIA_ZBP1	15	0.172616	0.794383	0.729207	0.894117	1	12160	tags=100%, list=83%, signal=579%
YORDY_RECIPROCAL_REGULATION_BY_ETS1_AND_SP100_UP	22	0.141568	0.793684	0.734252	0.894749	1	9277	tags=77%, list=63%, signal=209%
REACTOME_PCNA_DEPENDENT_LONG_PATCH_BASE_EXCISION_REPAIR	21	0.14483	0.793522	0.725773	0.894454	1	11869	tags=95%, list=81%, signal=495%
QI_HYPOXIA_TARGETS_OF_HIF1A_AND_FOXA2	32	0.116204	0.792447	0.72179	0.895769	1	10694	tags=84%, list=73%, signal=309%
KEGG_GLYCOSYLPHOSPHATIDYLINOSITOL_GPI_ANCHOR_BIOSYNTHESIS	25	0.131575	0.791832	0.719262	0.896245	1	12176	tags=96%, list=83%, signal=559%
YIH_RESPONSE_TO_ARSENITE_C4	16	0.160885	0.791106	0.724551	0.896957	1	3148	tags=38%, list=21%, signal=48%
REACTOME_PKA_MEDIATED_PHOSPHORYLATION_OF_CREB	18	0.156318	0.790507	0.724359	0.89741	1	6685	tags=61%, list=45%, signal=112%
REACTOME_OVARIAN_TUMOR_DOMAIN_PROTEASES	37	0.10794	0.788355	0.7182	0.900551	1	11126	tags=86%, list=76%, signal=355%
GROSS_HYPOXIA_VIA_ELK3_UP	195	0.0490805	0.78758	0.728195	0.901306	1	6145	tags=47%, list=42%, signal=79%
KEGG_N_GLYCAN_BIOSYNTHESIS	45	0.0998786	0.787304	0.731092	0.901206	1	8659	tags=69%, list=59%, signal=167%
LEE_LIVER_CANCER_CIPROFIBRATE_DN	35	0.113876	0.787235	0.709812	0.900762	1	5887	tags=51%, list=40%, signal=86%
UEDA_PERIFERAL_CLOCK	150	0.0555059	0.787188	0.734496	0.900281	1	7029	tags=53%, list=48%, signal=101%
LU_IL4_SIGNALING	83	0.0738302	0.787066	0.747554	0.89994	1	12907	tags=95%, list=88%, signal=778%
RODRIGUES_NTN1_AND_DCC_TARGETS	28	0.125885	0.786989	0.709234	0.899502	1	11798	tags=93%, list=80%, signal=470%
VANOEVELEN_MYOGENESIS_SIN3A_TARGETS	204	0.0476425	0.78698	0.717092	0.898955	1	10618	tags=77%, list=72%, signal=274%
PARENT_MTOR_SIGNALING_DN	38	0.107806	0.786568	0.692929	0.899104	1	2286	tags=26%, list=16%, signal=31%
KEGG_ANTIGEN_PROCESSING_AND_PRESENTATION	43	0.100483	0.785832	0.746479	0.899783	1	11513	tags=88%, list=78%, signal=407%
DAVICIONI_PAX_FOXO1_SIGNATURE_IN_ARMS_UP	55	0.0902819	0.785111	0.751012	0.900445	1	8563	tags=67%, list=58%, signal=161%
CREIGHTON_ENDOCRINE_THERAPY_RESISTANCE_1	478	0.0319215	0.784873	0.719665	0.900308	1	4464	tags=33%, list=30%, signal=47%
WALLACE_JAK2_TARGETS_UP	19	0.149324	0.784851	0.724346	0.899787	1	7862	tags=68%, list=54%, signal=147%
SHEDDEN_LUNG_CANCER_GOOD_SURVIVAL_A12	215	0.0454629	0.784714	0.742455	0.89945	1	10960	tags=79%, list=75%, signal=307%
KAMMINGA_SENESCENCE	38	0.107098	0.784512	0.732143	0.899236	1	10804	tags=84%, list=74%, signal=317%
OLSSON_E2F3_TARGETS_UP	22	0.140075	0.784331	0.752049	0.898992	1	7963	tags=68%, list=54%, signal=149%
BILANGES_SERUM_SENSITIVE_VIA_TSC1	18	0.15181	0.783199	0.737154	0.900279	1	4302	tags=44%, list=29%, signal=63%
REACTOME_ACTIVATION_OF_GENE_EXPRESSION_BY_SREBF_SREBP	42	0.102578	0.782609	0.742063	0.900705	1	10042	tags=79%, list=68%, signal=247%
REACTOME_CITRIC_ACID_CYCLE_TCA_CYCLE	22	0.142308	0.782416	0.730693	0.900493	1	11270	tags=91%, list=77%, signal=389%
PID_IL1_PATHWAY	33	0.11439	0.781764	0.745935	0.901029	1	10345	tags=82%, list=70%, signal=276%
MATZUK_IMPLANTATION_AND_UTERINE	18	0.156303	0.781569	0.720472	0.900795	1	8318	tags=72%, list=57%, signal=166%
REACTOME_REGULATION_OF_INSULIN_LIKE_GROWTH_FACTOR_IGF_TRANSPORT_AND_UPTAKE_BY_INSULIN_LIKE_GROWTH_FACTOR_BINDING_PROTEINS_IGFBPS	91	0.0703217	0.78109	0.76386	0.901036	1	8984	tags=68%, list=61%, signal=174%
YAGI_AML_WITH_INV_16_TRANSLOCATION	352	0.0360035	0.78042	0.731801	0.901586	1	8333	tags=60%, list=57%, signal=136%
POOLA_INVASIVE_BREAST_CANCER_DN	115	0.0612453	0.779681	0.72541	0.902236	1	3834	tags=32%, list=26%, signal=43%
LEE_DOUBLE_POLAR_THYMOCYTE	22	0.134849	0.779476	0.738866	0.902008	1	3364	tags=36%, list=23%, signal=47%
LIN_SILENCED_BY_TUMOR_MICROENVIRONMENT	69	0.0800936	0.778687	0.717132	0.902759	1	2874	tags=28%, list=20%, signal=34%
HOLLERN_PAPILLARY_BREAST_TUMOR	17	0.160504	0.778439	0.735484	0.902595	1	3694	tags=41%, list=25%, signal=55%
CHEOK_RESPONSE_TO_MERCAPTOPURINE_DN	18	0.153233	0.776986	0.764706	0.904448	1	12445	tags=100%, list=85%, signal=652%
KEGG_HEDGEHOG_SIGNALING_PATHWAY	50	0.0939911	0.776904	0.773469	0.904022	1	5970	tags=50%, list=41%, signal=84%
REACTOME_CYTOCHROME_P450_ARRANGED_BY_SUBSTRATE_TYPE	34	0.1148	0.776736	0.742633	0.90375	1	4799	tags=44%, list=33%, signal=65%
BASSO_CD40_SIGNALING_UP	88	0.0691838	0.776605	0.75969	0.903405	1	5334	tags=43%, list=36%, signal=67%
IKEDA_MIR30_TARGETS_DN	24	0.132191	0.77628	0.763314	0.903377	1	7244	tags=63%, list=49%, signal=123%
FLOTHO_PEDIATRIC_ALL_THERAPY_RESPONSE_DN	26	0.129465	0.775676	0.758836	0.903831	1	4317	tags=42%, list=29%, signal=60%
MOOTHA_TCA	15	0.167847	0.775376	0.745211	0.903766	1	12230	tags=100%, list=83%, signal=596%
ZHOU_INFLAMMATORY_RESPONSE_LIVE_UP	352	0.0356925	0.774509	0.746589	0.904617	1	7753	tags=56%, list=53%, signal=116%
KYNG_WERNER_SYNDROM_DN	16	0.161528	0.774325	0.734127	0.904369	1	4057	tags=44%, list=28%, signal=60%
REACTOME_SIGNALING_BY_RETINOIC_ACID	36	0.108377	0.774179	0.730539	0.904062	1	6166	tags=53%, list=42%, signal=91%
REACTOME_PYRUVATE_METABOLISM_AND_CITRIC_ACID_TCA_CYCLE	51	0.0912145	0.772748	0.752988	0.905875	1	4426	tags=39%, list=30%, signal=56%
FLECHNER_PBL_KIDNEY_TRANSPLANT_OK_VS_DONOR_UP	144	0.0551237	0.772327	0.724951	0.906013	1	9912	tags=73%, list=67%, signal=222%
GAVIN_FOXP3_TARGETS_CLUSTER_P7	81	0.0745497	0.771686	0.747968	0.906501	1	6892	tags=54%, list=47%, signal=102%
PID_IGF1_PATHWAY	29	0.122611	0.77129	0.731313	0.906584	1	8842	tags=72%, list=60%, signal=181%
MCBRYAN_PUBERTAL_TGFB1_TARGETS_UP	155	0.0520832	0.77108	0.75498	0.906357	1	3508	tags=29%, list=24%, signal=38%
XU_HGF_SIGNALING_NOT_VIA_AKT1_6HR	23	0.13501	0.767585	0.726908	0.911662	1	6324	tags=57%, list=43%, signal=99%
SUNG_METASTASIS_STROMA_UP	103	0.0642559	0.76747	0.759834	0.91129	1	11759	tags=86%, list=80%, signal=429%
SMID_BREAST_CANCER_LUMINAL_A_DN	16	0.160301	0.767067	0.762646	0.911369	1	4075	tags=44%, list=28%, signal=60%
GARGALOVIC_RESPONSE_TO_OXIDIZED_PHOSPHOLIPIDS_RED_UP	15	0.163124	0.766838	0.727612	0.911206	1	10340	tags=87%, list=70%, signal=292%
KEGG_GLYCOLYSIS_GLUCONEOGENESIS	45	0.0975047	0.766763	0.768173	0.910763	1	7061	tags=58%, list=48%, signal=111%
GREENBAUM_E2A_TARGETS_UP	30	0.118104	0.765946	0.736626	0.911518	1	10023	tags=80%, list=68%, signal=251%
CORRE_MULTIPLE_MYELOMA_UP	53	0.0879172	0.765781	0.761134	0.911241	1	4257	tags=38%, list=29%, signal=53%
KEGG_GLYCOSPHINGOLIPID_BIOSYNTHESIS_LACTO_AND_NEOLACTO_SERIES	21	0.138531	0.764821	0.782692	0.912239	1	1465	tags=24%, list=10%, signal=26%
GROSS_HYPOXIA_VIA_ELK3_AND_HIF1A_UP	134	0.0570159	0.764427	0.784736	0.91232	1	4652	tags=37%, list=32%, signal=54%
SCHLINGEMANN_SKIN_CARCINOGENESIS_TPA_UP	30	0.116934	0.764179	0.769539	0.91217	1	7591	tags=63%, list=52%, signal=131%
CHANGOLKAR_H2AFY_TARGETS_DN	35	0.109063	0.763984	0.764228	0.911947	1	7637	tags=63%, list=52%, signal=131%
REACTOME_DAP12_INTERACTIONS	27	0.1221	0.763801	0.781496	0.911672	1	10726	tags=85%, list=73%, signal=315%
REACTOME_NON_INTEGRIN_MEMBRANE_ECM_INTERACTIONS	59	0.0854047	0.761923	0.772201	0.914069	1	9708	tags=75%, list=66%, signal=219%
PID_NFKAPPAB_CANONICAL_PATHWAY	22	0.132182	0.760788	0.759674	0.915351	1	5407	tags=50%, list=37%, signal=79%
KUMAR_TARGETS_OF_MLL_AF9_FUSION	341	0.0354356	0.759152	0.775258	0.917384	1	7592	tags=55%, list=52%, signal=111%
REACTOME_CD209_DC_SIGN_SIGNALING	18	0.148096	0.757844	0.79	0.918875	1	11704	tags=94%, list=80%, signal=463%
BIOCARTA_P38MAPK_PATHWAY	36	0.108303	0.757192	0.773663	0.919323	1	12290	tags=94%, list=84%, signal=576%
BRACHAT_RESPONSE_TO_CAMPTOTHECIN_UP	24	0.127567	0.757189	0.762089	0.918769	1	9761	tags=79%, list=66%, signal=235%
REACTOME_CELL_DEATH_SIGNALLING_VIA_NRAGE_NRIF_AND_NADE	75	0.0737665	0.756761	0.803181	0.918874	1	488	tags=11%, list=3%, signal=11%
BROWNE_HCMV_INFECTION_20HR_UP	209	0.0441769	0.756172	0.799591	0.919287	1	4773	tags=37%, list=32%, signal=54%
CHIANG_LIVER_CANCER_SUBCLASS_PROLIFERATION_UP	161	0.0506108	0.755836	0.78629	0.919263	1	4466	tags=35%, list=30%, signal=50%
JEON_SMAD6_TARGETS_UP	20	0.142692	0.755649	0.78937	0.919	1	844	tags=20%, list=6%, signal=21%
GOZGIT_ESR1_TARGETS_UP	124	0.0587092	0.755223	0.78937	0.919129	1	5780	tags=45%, list=39%, signal=74%
ZAMORA_NOS2_TARGETS_UP	48	0.0929528	0.754928	0.769857	0.919047	1	3842	tags=35%, list=26%, signal=48%
STEIN_ESTROGEN_RESPONSE_NOT_VIA_ESRRA	18	0.147937	0.754814	0.79802	0.918664	1	6808	tags=61%, list=46%, signal=114%
BOYAULT_LIVER_CANCER_SUBCLASS_G56_DN	15	0.160627	0.754752	0.782353	0.918201	1	6458	tags=60%, list=44%, signal=107%
GARGALOVIC_RESPONSE_TO_OXIDIZED_PHOSPHOLIPIDS_YELLOW_DN	22	0.139458	0.754467	0.770138	0.918085	1	8640	tags=73%, list=59%, signal=176%
HOLLMANN_APOPTOSIS_VIA_CD40_UP	188	0.0464016	0.754272	0.787819	0.917829	1	7455	tags=55%, list=51%, signal=111%
BURTON_ADIPOGENESIS_PEAK_AT_8HR	33	0.110314	0.753873	0.771429	0.917884	1	1944	tags=24%, list=13%, signal=28%
REACTOME_LAGGING_STRAND_SYNTHESIS	20	0.142436	0.753599	0.759842	0.917765	1	11869	tags=95%, list=81%, signal=493%
LEE_LIVER_CANCER_ACOX1_UP	55	0.0860531	0.752177	0.782609	0.919486	1	4350	tags=38%, list=30%, signal=54%
PID_IL4_2PATHWAY	49	0.0899653	0.751455	0.760246	0.920047	1	8578	tags=67%, list=58%, signal=161%
REACTOME_ASSEMBLY_OF_THE_HIV_VIRION	16	0.156354	0.751001	0.772177	0.920212	1	10562	tags=88%, list=72%, signal=311%
REACTOME_DOWNREGULATION_OF_ERBB2_SIGNALING	27	0.120507	0.749452	0.797521	0.922071	1	3674	tags=37%, list=25%, signal=49%
GENTILE_UV_RESPONSE_CLUSTER_D6	34	0.107514	0.748679	0.802875	0.922779	1	3177	tags=32%, list=22%, signal=41%
REACTOME_TRANSCRIPTIONAL_REGULATION_BY_THE_AP_2_TFAP2_FAMILY_OF_TRANSCRIPTION_FACTORS	33	0.110407	0.748524	0.769076	0.922474	1	11294	tags=88%, list=77%, signal=379%
REACTOME_APC_C:CDC20_MEDIATED_DEGRADATION_OF_CYCLIN_B	23	0.13122	0.748279	0.772102	0.922295	1	10852	tags=87%, list=74%, signal=332%
REACTOME_IKK_COMPLEX_RECRUITMENT_MEDIATED_BY_RIP1	22	0.134195	0.747733	0.786372	0.922597	1	12057	tags=95%, list=82%, signal=531%
REACTOME_HSF1_ACTIVATION	28	0.11952	0.747599	0.804255	0.922263	1	12941	tags=100%, list=88%, signal=836%
THUM_SYSTOLIC_HEART_FAILURE_UP	377	0.033449	0.746559	0.794872	0.923317	1	5172	tags=38%, list=35%, signal=58%
VANTVEER_BREAST_CANCER_ESR1_DN	241	0.0416726	0.746296	0.801961	0.923155	1	5921	tags=44%, list=40%, signal=73%
KEGG_GLUTATHIONE_METABOLISM	42	0.0981954	0.746247	0.774704	0.922677	1	4858	tags=43%, list=33%, signal=64%
MIKKELSEN_NPC_ICP_WITH_H3K4ME3	405	0.0326958	0.74524	0.799197	0.923713	1	6716	tags=49%, list=46%, signal=88%
STEIN_ESRRA_TARGETS_DN	94	0.0665285	0.7449	0.764331	0.923688	1	11534	tags=85%, list=78%, signal=393%
SILIGAN_BOUND_BY_EWS_FLT1_FUSION	41	0.096033	0.74489	0.816327	0.923151	1	10061	tags=78%, list=68%, signal=247%
FONTAINE_THYROID_TUMOR_UNCERTAIN_MALIGNANCY_DN	23	0.13095	0.7442	0.795276	0.923631	1	3189	tags=35%, list=22%, signal=44%
SAGIV_CD24_TARGETS_UP	21	0.134329	0.744066	0.797665	0.923288	1	6425	tags=57%, list=44%, signal=101%
SCHLINGEMANN_SKIN_CARCINOGENESIS_TPA_DN	23	0.129086	0.744018	0.797414	0.922803	1	5772	tags=52%, list=39%, signal=86%
SCHLESINGER_H3K27ME3_IN_NORMAL_AND_METHYLATED_IN_CANCER	23	0.128624	0.743862	0.793878	0.922485	1	11529	tags=91%, list=78%, signal=423%
IVANOVA_HEMATOPOIESIS_STEM_CELL	161	0.0515745	0.743328	0.826804	0.922736	1	5456	tags=42%, list=37%, signal=66%
ONDER_CDH1_TARGETS_3_DN	33	0.109134	0.742904	0.783673	0.922845	1	1516	tags=21%, list=10%, signal=24%
BIOCARTA_SPPA_PATHWAY	15	0.160422	0.742563	0.765873	0.922819	1	9400	tags=80%, list=64%, signal=222%
HOLLEMAN_PREDNISOLONE_RESISTANCE_ALL_UP	17	0.145548	0.742433	0.808795	0.92247	1	9100	tags=76%, list=62%, signal=201%
BILD_MYC_ONCOGENIC_SIGNATURE	182	0.0465793	0.742391	0.808383	0.921991	1	11515	tags=83%, list=78%, signal=379%
BIOCARTA_GSK3_PATHWAY	20	0.139063	0.742313	0.818725	0.921559	1	4571	tags=45%, list=31%, signal=65%
ALONSO_METASTASIS_DN	18	0.149622	0.741157	0.787356	0.922777	1	12498	tags=100%, list=85%, signal=668%
REACTOME_N_GLYCAN_ANTENNAE_ELONGATION_IN_THE_MEDIAL_TRANS_GOLGI	23	0.129632	0.740051	0.801282	0.923846	1	5764	tags=52%, list=39%, signal=86%
GUTIERREZ_CHRONIC_LYMPHOCYTIC_LEUKEMIA_DN	50	0.0877705	0.739429	0.820833	0.924249	1	6355	tags=52%, list=43%, signal=91%
PID_ECADHERIN_KERATINOCYTE_PATHWAY	21	0.135474	0.739221	0.778656	0.924024	1	9907	tags=81%, list=67%, signal=248%
PEDRIOLI_MIR31_TARGETS_UP	160	0.0507246	0.738678	0.778	0.924277	1	6150	tags=47%, list=42%, signal=80%
LIM_MAMMARY_LUMINAL_MATURE_DN	92	0.0660027	0.73844	0.766129	0.924089	1	2070	tags=21%, list=14%, signal=24%
MODY_HIPPOCAMPUS_PRENATAL	36	0.105396	0.738239	0.830266	0.923839	1	13149	tags=100%, list=89%, signal=948%
GENTILE_UV_HIGH_DOSE_UP	18	0.145799	0.738212	0.795066	0.923327	1	6023	tags=56%, list=41%, signal=94%
WAKABAYASHI_ADIPOGENESIS_PPARG_BOUND_36HR	28	0.115848	0.737205	0.792157	0.924324	1	6697	tags=57%, list=46%, signal=105%
MEISSNER_BRAIN_HCP_WITH_H3K4ME2	17	0.149111	0.736913	0.811475	0.924236	1	1268	tags=24%, list=9%, signal=26%
SMIRNOV_RESPONSE_TO_IR_2HR_UP	45	0.0945923	0.73522	0.784067	0.926191	1	3185	tags=31%, list=22%, signal=40%
INGA_TP53_TARGETS	15	0.155949	0.734896	0.784736	0.926126	1	5547	tags=53%, list=38%, signal=86%
REACTOME_ION_CHANNEL_TRANSPORT	156	0.0510374	0.734007	0.790456	0.92691	1	11597	tags=84%, list=79%, signal=394%
MASRI_RESISTANCE_TO_TAMOXIFEN_AND_AROMATASE_INHIBITORS_UP	15	0.153724	0.733437	0.814741	0.927193	1	7539	tags=67%, list=51%, signal=137%
BIOCARTA_MAPK_PATHWAY	81	0.0701129	0.732483	0.801205	0.928029	1	6594	tags=52%, list=45%, signal=94%
OZANNE_AP1_TARGETS_UP	15	0.155677	0.732353	0.828402	0.927662	1	8490	tags=73%, list=58%, signal=173%
PETROVA_PROX1_TARGETS_UP	25	0.119536	0.731438	0.840726	0.928504	1	2360	tags=28%, list=16%, signal=33%
BASSO_HAIRY_CELL_LEUKEMIA_UP	72	0.0748003	0.73087	0.79604	0.928772	1	13192	tags=97%, list=90%, signal=946%
KEGG_STEROID_BIOSYNTHESIS	15	0.160445	0.730859	0.795635	0.928247	1	5481	tags=53%, list=37%, signal=85%
REACTOME_NEGATIVE_REGULATION_OF_MET_ACTIVITY	21	0.133991	0.730734	0.804574	0.927875	1	9229	tags=76%, list=63%, signal=205%
HOLLERN_SOLID_NODULAR_BREAST_TUMOR_DN	30	0.112411	0.729904	0.772636	0.928508	1	11576	tags=90%, list=79%, signal=423%
BIOCARTA_AGR_PATHWAY	33	0.109349	0.729857	0.80083	0.928023	1	9083	tags=73%, list=62%, signal=190%
REACTOME_INTERFERON_GAMMA_SIGNALING	71	0.0735834	0.729846	0.824903	0.927498	1	12997	tags=96%, list=88%, signal=825%
REACTOME_FOXO_MEDIATED_TRANSCRIPTION_OF_OXIDATIVE_STRESS_METABOLIC_AND_NEURONAL_GENES	27	0.117146	0.72926	0.797189	0.927806	1	1002	tags=19%, list=7%, signal=20%
REACTOME_NOTCH3_ACTIVATION_AND_TRANSMISSION_OF_SIGNAL_TO_THE_NUCLEUS	25	0.122536	0.728681	0.816901	0.928137	1	2316	tags=28%, list=16%, signal=33%
NADERI_BREAST_CANCER_PROGNOSIS_UP	46	0.093823	0.728397	0.792157	0.928002	1	6611	tags=54%, list=45%, signal=98%
REACTOME_NEPHRIN_FAMILY_INTERACTIONS	23	0.130112	0.727306	0.797688	0.929079	1	12785	tags=100%, list=87%, signal=768%
REACTOME_ATTENUATION_PHASE	25	0.119496	0.72672	0.822612	0.929385	1	12941	tags=100%, list=88%, signal=836%
HOEBEKE_LYMPHOID_STEM_CELL_DN	85	0.0679148	0.72593	0.818548	0.930016	1	7478	tags=58%, list=51%, signal=117%
TAKADA_GASTRIC_CANCER_COPY_NUMBER_DN	27	0.117499	0.725045	0.812371	0.93079	1	11882	tags=93%, list=81%, signal=483%
PACHER_TARGETS_OF_IGF1_AND_IGF2_UP	33	0.105536	0.724666	0.805169	0.930781	1	7803	tags=64%, list=53%, signal=135%
JAEGER_METASTASIS_UP	40	0.0974667	0.724451	0.802632	0.930547	1	10694	tags=83%, list=73%, signal=302%
PID_ARF6_TRAFFICKING_PATHWAY	47	0.0888074	0.724287	0.797595	0.930235	1	5264	tags=45%, list=36%, signal=69%
WU_ALZHEIMER_DISEASE_DN	17	0.14659	0.72381	0.805221	0.930414	1	1305	tags=24%, list=9%, signal=26%
DORSAM_HOXA9_TARGETS_DN	30	0.110706	0.723776	0.821569	0.929912	1	8662	tags=70%, list=59%, signal=170%
REACTOME_HS_GAG_DEGRADATION	22	0.130137	0.72364	0.8389	0.929547	1	5437	tags=50%, list=37%, signal=79%
REACTOME_SIALIC_ACID_METABOLISM	32	0.108138	0.721885	0.825911	0.931541	1	3924	tags=38%, list=27%, signal=51%
DARWICHE_PAPILLOMA_RISK_HIGH_UP	122	0.0556998	0.72115	0.825147	0.932	1	8462	tags=63%, list=58%, signal=148%
HOWLIN_CITED1_TARGETS_2_DN	15	0.155654	0.720493	0.810976	0.932371	1	3592	tags=40%, list=24%, signal=53%
AMIT_EGF_RESPONSE_240_MCF10A	20	0.131107	0.719684	0.813142	0.933005	1	9831	tags=80%, list=67%, signal=241%
REACTOME_DISORDERS_OF_TRANSMEMBRANE_TRANSPORTERS	157	0.0494487	0.719368	0.816901	0.932922	1	7704	tags=57%, list=52%, signal=119%
KEGG_GLYCOSPHINGOLIPID_BIOSYNTHESIS_GANGLIO_SERIES	15	0.154723	0.718181	0.842803	0.934096	1	5565	tags=53%, list=38%, signal=86%
MURATA_VIRULENCE_OF_H_PILORI	15	0.150908	0.716826	0.830409	0.935489	1	11499	tags=93%, list=78%, signal=429%
REACTOME_DAP12_SIGNALING	26	0.116384	0.716733	0.830986	0.935081	1	10726	tags=85%, list=73%, signal=313%
ELVIDGE_HYPOXIA_DN	143	0.0516364	0.716322	0.829875	0.935101	1	9010	tags=66%, list=61%, signal=170%
PID_AVB3_OPN_PATHWAY	31	0.108519	0.715452	0.818882	0.935769	1	3148	tags=32%, list=21%, signal=41%
JI_CARCINOGENESIS_BY_KRAS_AND_STK11_DN	16	0.148188	0.714239	0.794606	0.936962	1	8845	tags=75%, list=60%, signal=188%
CAFFAREL_RESPONSE_TO_THC_24HR_5_DN	52	0.0843236	0.713724	0.829746	0.937097	1	2438	tags=25%, list=17%, signal=30%
BURTON_ADIPOGENESIS_PEAK_AT_16HR	38	0.0986667	0.712819	0.814583	0.937816	1	11701	tags=89%, list=80%, signal=438%
GARGALOVIC_RESPONSE_TO_OXIDIZED_PHOSPHOLIPIDS_BLUE_DN	59	0.0776632	0.710383	0.843373	0.940676	1	1353	tags=17%, list=9%, signal=19%
KONDO_COLON_CANCER_HCP_WITH_H3K27ME1	25	0.117955	0.709661	0.83195	0.941127	1	2971	tags=32%, list=20%, signal=40%
TSENG_IRS1_TARGETS_UP	102	0.0592864	0.709039	0.861284	0.941498	1	1583	tags=17%, list=11%, signal=19%
REACTOME_TRANSPORT_OF_VITAMINS_NUCLEOSIDES_AND_RELATED_MOLECULES	34	0.100892	0.70821	0.850195	0.942037	1	11486	tags=88%, list=78%, signal=403%
AMIT_EGF_RESPONSE_40_MCF10A	16	0.146813	0.70807	0.857955	0.941691	1	4273	tags=44%, list=29%, signal=62%
REACTOME_ACTIVATED_NOTCH1_TRANSMITS_SIGNAL_TO_THE_NUCLEUS	31	0.108119	0.707242	0.808853	0.942261	1	5050	tags=45%, list=34%, signal=69%
GRADE_COLON_VS_RECTAL_CANCER_DN	50	0.0850051	0.706526	0.840996	0.942674	1	10804	tags=82%, list=74%, signal=309%
VALK_AML_CLUSTER_11	37	0.0997445	0.706088	0.824635	0.942689	1	8466	tags=68%, list=58%, signal=159%
BIOCARTA_MET_PATHWAY	33	0.104122	0.704002	0.828866	0.94503	1	3816	tags=36%, list=26%, signal=49%
BIOCARTA_TEL_PATHWAY	17	0.141709	0.702042	0.836032	0.94709	1	12614	tags=100%, list=86%, signal=705%
WANG_RESPONSE_TO_FORSKOLIN_UP	19	0.139246	0.699913	0.830928	0.949388	1	11877	tags=95%, list=81%, signal=493%
REACTOME_TRANSCRIPTIONAL_REGULATION_OF_PLURIPOTENT_STEM_CELLS	21	0.125567	0.699525	0.847525	0.949365	1	2355	tags=29%, list=16%, signal=34%
YAO_TEMPORAL_RESPONSE_TO_PROGESTERONE_CLUSTER_16	73	0.071284	0.698936	0.854806	0.94963	1	1171	tags=15%, list=8%, signal=16%
FINETTI_BREAST_CANCERS_KINOME_BLUE	21	0.12756	0.698802	0.848659	0.949261	1	1626	tags=24%, list=11%, signal=27%
GAJATE_RESPONSE_TO_TRABECTEDIN_DN	17	0.141023	0.697741	0.843373	0.950116	1	8302	tags=71%, list=56%, signal=162%
BENPORATH_PROLIFERATION	140	0.0502626	0.697237	0.846457	0.95023	1	3466	tags=29%, list=24%, signal=37%
FRASOR_RESPONSE_TO_SERM_OR_FULVESTRANT_DN	46	0.085842	0.696937	0.831014	0.950075	1	6089	tags=50%, list=41%, signal=85%
KORKOLA_EMBRYONIC_CARCINOMA_VS_SEMINOMA_DN	18	0.137691	0.69664	0.81	0.949924	1	6142	tags=56%, list=42%, signal=95%
HOSHIDA_LIVER_CANCER_SUBCLASS_S1	220	0.040639	0.696599	0.828402	0.949431	1	4554	tags=35%, list=31%, signal=50%
IIZUKA_LIVER_CANCER_PROGRESSION_L0_L1_DN	15	0.148774	0.696391	0.856016	0.949171	1	9571	tags=80%, list=65%, signal=229%
REACTOME_EGFR_DOWNREGULATION	28	0.112429	0.696156	0.835644	0.948928	1	13045	tags=100%, list=89%, signal=889%
REACTOME_SYNTHESIS_OF_BILE_ACIDS_AND_BILE_SALTS	24	0.121086	0.69613	0.851406	0.948416	1	1284	tags=21%, list=9%, signal=23%
REACTOME_REGULATION_OF_BETA_CELL_DEVELOPMENT	28	0.110669	0.696007	0.843299	0.948029	1	12546	tags=96%, list=85%, signal=658%
MULLIGHAN_MLL_SIGNATURE_2_DN	239	0.0387455	0.695795	0.852295	0.947772	1	1099	tags=11%, list=7%, signal=12%
BURTON_ADIPOGENESIS_10	29	0.109923	0.694151	0.844898	0.949447	1	5481	tags=48%, list=37%, signal=77%
CERVERA_SDHB_TARGETS_1_UP	94	0.0610167	0.693498	0.845041	0.949752	1	3329	tags=29%, list=23%, signal=37%
VECCHI_GASTRIC_CANCER_EARLY_UP	376	0.0315924	0.692021	0.873932	0.951082	1	12522	tags=88%, list=85%, signal=582%
REACTOME_GLYCOSPHINGOLIPID_METABOLISM	39	0.093652	0.691823	0.879346	0.950798	1	1264	tags=18%, list=9%, signal=20%
NAKAMURA_ADIPOGENESIS_LATE_UP	93	0.0622488	0.690515	0.860835	0.951947	1	13153	tags=96%, list=90%, signal=906%
SIMBULAN_UV_RESPONSE_NORMAL_DN	33	0.102487	0.689794	0.835073	0.952346	1	8293	tags=67%, list=56%, signal=153%
RODWELL_AGING_KIDNEY_NO_BLOOD_UP	191	0.0436901	0.6893	0.855042	0.952428	1	981	tags=11%, list=7%, signal=12%
PID_HDAC_CLASSIII_PATHWAY	22	0.124514	0.688404	0.855397	0.952974	1	12867	tags=100%, list=88%, signal=803%
KUNINGER_IGF1_VS_PDGFB_TARGETS_UP	73	0.0690272	0.687446	0.873684	0.953641	1	1204	tags=15%, list=8%, signal=16%
JIANG_HYPOXIA_NORMAL	191	0.0422938	0.687322	0.885375	0.953277	1	1309	tags=13%, list=9%, signal=14%
REACTOME_TRANSCRIPTION_OF_E2F_TARGETS_UNDER_NEGATIVE_CONTROL_BY_DREAM_COMPLEX	19	0.12814	0.687315	0.879518	0.952747	1	12040	tags=95%, list=82%, signal=524%
REACTOME_PLATELET_AGGREGATION_PLUG_FORMATION	35	0.0954103	0.686381	0.848303	0.953421	1	5318	tags=46%, list=36%, signal=71%
VANHARANTA_UTERINE_FIBROID_WITH_7Q_DELETION_UP	62	0.0739711	0.685285	0.881002	0.954211	1	5079	tags=42%, list=35%, signal=64%
NEMETH_INFLAMMATORY_RESPONSE_LPS_UP	76	0.0668957	0.684831	0.884536	0.954195	1	4435	tags=37%, list=30%, signal=52%
ZHAN_MULTIPLE_MYELOMA_LB_UP	42	0.0885387	0.684432	0.878296	0.954143	1	12347	tags=93%, list=84%, signal=579%
CREIGHTON_ENDOCRINE_THERAPY_RESISTANCE_5	431	0.0288631	0.684267	0.840491	0.953823	1	3065	tags=24%, list=21%, signal=29%
JEPSEN_SMRT_TARGETS	33	0.0985624	0.683107	0.867589	0.954722	1	1671	tags=21%, list=11%, signal=24%
LEE_LIVER_CANCER_MYC_TGFA_UP	57	0.0772826	0.682889	0.881288	0.954447	1	1188	tags=16%, list=8%, signal=17%
DELACROIX_RAR_TARGETS_DN	22	0.121689	0.682522	0.871287	0.954328	1	4893	tags=45%, list=33%, signal=68%
BOGNI_TREATMENT_RELATED_MYELOID_LEUKEMIA_DN	28	0.109091	0.681152	0.850716	0.955504	1	4172	tags=39%, list=28%, signal=55%
REACTOME_PI3K_AKT_SIGNALING_IN_CANCER	91	0.0608466	0.679871	0.900609	0.95655	1	2986	tags=26%, list=20%, signal=33%
HESS_TARGETS_OF_HOXA9_AND_MEIS1_UP	61	0.0724374	0.679434	0.878243	0.956558	1	6166	tags=49%, list=42%, signal=84%
REACTOME_SUMOYLATION_OF_CHROMATIN_ORGANIZATION_PROTEINS	53	0.0787126	0.678934	0.874494	0.956658	1	8828	tags=68%, list=60%, signal=170%
REACTOME_CHAPERONE_MEDIATED_AUTOPHAGY	16	0.145335	0.678649	0.846311	0.95645	1	7050	tags=63%, list=48%, signal=120%
HENDRICKS_SMARCA4_TARGETS_UP	44	0.0875104	0.677729	0.873727	0.957025	1	11742	tags=89%, list=80%, signal=440%
MOOTHA_GLYCOLYSIS	18	0.13514	0.67736	0.869141	0.956918	1	9445	tags=78%, list=64%, signal=217%
ZHAN_MULTIPLE_MYELOMA_CD2_DN	43	0.0869506	0.677327	0.886792	0.956409	1	13420	tags=100%, list=91%, signal=1149%
ANDERSEN_CHOLANGIOCARCINOMA_CLASS2	130	0.0509599	0.676975	0.882114	0.956276	1	2874	tags=25%, list=20%, signal=30%
SAKAI_TUMOR_INFILTRATING_MONOCYTES_UP	27	0.106723	0.675688	0.89117	0.95731	1	7686	tags=63%, list=52%, signal=132%
WANG_SMARCE1_TARGETS_UP	268	0.0359103	0.675569	0.875	0.956908	1	3374	tags=26%, list=23%, signal=34%
ODONNELL_TARGETS_OF_MYC_AND_TFRC_UP	62	0.0739788	0.67463	0.863544	0.957507	1	6738	tags=53%, list=46%, signal=98%
REACTOME_INTERLEUKIN_37_SIGNALING	19	0.128843	0.674045	0.852295	0.957658	1	8936	tags=74%, list=61%, signal=188%
REACTOME_NRAGE_SIGNALS_DEATH_THROUGH_JNK	58	0.0745489	0.673655	0.863014	0.957544	1	428	tags=10%, list=3%, signal=11%
MIYAGAWA_TARGETS_OF_EWSR1_ETS_FUSIONS_UP	242	0.0372195	0.673184	0.87524	0.957559	1	9784	tags=70%, list=67%, signal=207%
GOLUB_ALL_VS_AML_UP	24	0.113787	0.670685	0.886179	0.959994	1	7514	tags=63%, list=51%, signal=128%
REACTOME_SIGNALING_BY_TYPE_1_INSULIN_LIKE_GROWTH_FACTOR_1_RECEPTOR_IGF1R	48	0.0812567	0.66994	0.883817	0.960342	1	1258	tags=17%, list=9%, signal=18%
TONKS_TARGETS_OF_RUNX1_RUNX1T1_FUSION_MONOCYTE_UP	183	0.0418666	0.669199	0.879684	0.960696	1	9429	tags=68%, list=64%, signal=188%
GROSS_HYPOXIA_VIA_ELK3_ONLY_UP	28	0.108368	0.668265	0.893443	0.961281	1	8906	tags=71%, list=61%, signal=181%
REACTOME_SIGNALING_BY_LIGAND_RESPONSIVE_EGFR_VARIANTS_IN_CANCER	18	0.132161	0.668095	0.862869	0.960933	1	3774	tags=39%, list=26%, signal=52%
REACTOME_RHO_GTPASE_CYCLE	136	0.0487772	0.667879	0.884615	0.960627	1	10094	tags=74%, list=69%, signal=233%
KEGG_HOMOLOGOUS_RECOMBINATION	26	0.105002	0.667259	0.906433	0.960794	1	8067	tags=65%, list=55%, signal=145%
BOQUEST_STEM_CELL_CULTURED_VS_FRESH_DN	25	0.111561	0.667077	0.889597	0.960474	1	2477	tags=28%, list=17%, signal=34%
PID_ILK_PATHWAY	45	0.083466	0.665157	0.870183	0.962085	1	12165	tags=91%, list=83%, signal=528%
OUELLET_CULTURED_OVARIAN_CANCER_INVASIVE_VS_LMP_DN	25	0.111166	0.664629	0.891841	0.962173	1	1895	tags=24%, list=13%, signal=28%
REACTOME_OTHER_SEMAPHORIN_INTERACTIONS	19	0.123478	0.664391	0.905738	0.961914	1	11335	tags=89%, list=77%, signal=391%
REACTOME_TIE2_SIGNALING	18	0.132081	0.664213	0.890244	0.961587	1	1326	tags=22%, list=9%, signal=24%
PID_ER_NONGENOMIC_PATHWAY	40	0.0902508	0.66373	0.892578	0.961598	1	4187	tags=38%, list=28%, signal=52%
FOURNIER_ACINAR_DEVELOPMENT_EARLY_UP	19	0.126239	0.663234	0.872211	0.961617	1	1240	tags=21%, list=8%, signal=23%
CUI_GLUCOSE_DEPRIVATION	55	0.0776018	0.663046	0.872	0.961294	1	3405	tags=31%, list=23%, signal=40%
REACTOME_POTASSIUM_CHANNELS	88	0.0596235	0.66269	0.914122	0.961129	1	297	tags=8%, list=2%, signal=8%
PID_TAP63_PATHWAY	48	0.0810348	0.662571	0.875984	0.960733	1	4935	tags=42%, list=34%, signal=63%
KYNG_ENVIRONMENTAL_STRESS_RESPONSE_NOT_BY_GAMMA_IN_OLD	29	0.103444	0.662352	0.888016	0.960445	1	11150	tags=86%, list=76%, signal=357%
BEGUM_TARGETS_OF_PAX3_FOXO1_FUSION_DN	44	0.084276	0.66205	0.883399	0.960255	1	2772	tags=27%, list=19%, signal=34%
GUO_TARGETS_OF_IRS1_AND_IRS2	83	0.063563	0.661582	0.90625	0.960217	1	5621	tags=45%, list=38%, signal=72%
HEIDENBLAD_AMPLICON_8Q24_UP	34	0.0954252	0.658274	0.892	0.96329	1	761	tags=15%, list=5%, signal=15%
FOURNIER_ACINAR_DEVELOPMENT_LATE_DN	21	0.119392	0.657173	0.890244	0.96397	1	10143	tags=81%, list=69%, signal=261%
ZHAN_MULTIPLE_MYELOMA_CD2_UP	42	0.0862118	0.655986	0.884298	0.964761	1	6783	tags=55%, list=46%, signal=101%
OHGUCHI_LIVER_HNF4A_TARGETS_UP	38	0.0882567	0.655656	0.878327	0.964598	1	12627	tags=95%, list=86%, signal=671%
VANTVEER_BREAST_CANCER_BRCA1_DN	45	0.0822677	0.65508	0.905222	0.964687	1	5978	tags=49%, list=41%, signal=82%
RAMASWAMY_METASTASIS_DN	54	0.0757867	0.654601	0.909449	0.964672	1	4332	tags=37%, list=29%, signal=52%
LIU_BREAST_CANCER	27	0.108139	0.654118	0.905433	0.964684	1	9298	tags=74%, list=63%, signal=201%
REACTOME_REGULATION_OF_RUNX1_EXPRESSION_AND_ACTIVITY	17	0.130912	0.650024	0.914286	0.968477	1	7586	tags=65%, list=52%, signal=134%
REACTOME_SIGNALING_BY_VEGF	103	0.0559869	0.649729	0.895238	0.968234	1	12165	tags=88%, list=83%, signal=510%
WANG_RESPONSE_TO_GSK3_INHIBITOR_SB216763_UP	298	0.0327655	0.648955	0.901381	0.96849	1	2486	tags=20%, list=17%, signal=24%
CREIGHTON_ENDOCRINE_THERAPY_RESISTANCE_4	272	0.0347617	0.648334	0.897917	0.968595	1	4468	tags=34%, list=30%, signal=48%
KEGG_TIGHT_JUNCTION	120	0.0505918	0.646404	0.887526	0.970097	1	2568	tags=23%, list=17%, signal=27%
LUI_THYROID_CANCER_PAX8_PPARG_DN	45	0.0791809	0.645674	0.914046	0.970305	1	10595	tags=80%, list=72%, signal=286%
HOSHIDA_LIVER_CANCER_LATE_RECURRENCE_UP	54	0.0755691	0.645653	0.88972	0.969793	1	8145	tags=63%, list=55%, signal=141%
BAKER_HEMATOPOIESIS_STAT3_TARGETS	16	0.134904	0.645394	0.894231	0.969519	1	9040	tags=75%, list=62%, signal=195%
REACTOME_SIGNALING_BY_NOTCH1_HD_DOMAIN_MUTANTS_IN_CANCER	15	0.138556	0.645284	0.894422	0.969087	1	12660	tags=100%, list=86%, signal=721%
KEGG_DNA_REPLICATION	35	0.0917755	0.643891	0.907787	0.970047	1	3272	tags=31%, list=22%, signal=40%
KEGG_VASCULAR_SMOOTH_MUSCLE_CONTRACTION	95	0.0562185	0.641644	0.89	0.971752	1	3200	tags=27%, list=22%, signal=35%
LIEN_BREAST_CARCINOMA_METAPLASTIC	30	0.0962496	0.641359	0.928118	0.971532	1	8874	tags=70%, list=60%, signal=176%
GAUSSMANN_MLL_AF4_FUSION_TARGETS_E_DN	21	0.118577	0.64068	0.884921	0.971661	1	12954	tags=100%, list=88%, signal=843%
LA_MEN1_TARGETS	22	0.109682	0.637709	0.936634	0.974109	1	7741	tags=64%, list=53%, signal=134%
REACTOME_INTRINSIC_PATHWAY_OF_FIBRIN_CLOT_FORMATION	15	0.136262	0.637325	0.930418	0.973957	1	8775	tags=73%, list=60%, signal=182%
REACTOME_INHIBITION_OF_THE_PROTEOLYTIC_ACTIVITY_OF_APC_C_REQUIRED_FOR_THE_ONSET_OF_ANAPHASE_BY_MITOTIC_SPINDLE_CHECKPOINT_COMPONENTS	20	0.119046	0.637179	0.909457	0.973578	1	10008	tags=80%, list=68%, signal=250%
FONTAINE_FOLLICULAR_THYROID_ADENOMA_UP	71	0.0644946	0.634307	0.924303	0.975829	1	12509	tags=92%, list=85%, signal=612%
ROSS_AML_WITH_MLL_FUSIONS	65	0.0674799	0.633993	0.921105	0.975581	1	8507	tags=65%, list=58%, signal=153%
BIOCARTA_EIF_PATHWAY	15	0.132539	0.633221	0.920732	0.975785	1	4911	tags=47%, list=33%, signal=70%
UZONYI_RESPONSE_TO_LEUKOTRIENE_AND_THROMBIN	32	0.0920237	0.63293	0.903614	0.975532	1	11967	tags=91%, list=81%, signal=487%
SCIAN_CELL_CYCLE_TARGETS_OF_TP53_AND_TP73_DN	21	0.115238	0.632874	0.894837	0.975057	1	13003	tags=100%, list=88%, signal=867%
PID_INTEGRIN_A4B1_PATHWAY	31	0.0949461	0.632729	0.915289	0.97466	1	2873	tags=29%, list=20%, signal=36%
REACTOME_SUMOYLATION_OF_RNA_BINDING_PROTEINS	43	0.0800811	0.63235	0.912602	0.974472	1	7711	tags=60%, list=52%, signal=127%
DELASERNA_MYOD_TARGETS_UP	76	0.0623549	0.632329	0.893701	0.973959	1	7015	tags=54%, list=48%, signal=103%
MCGARVEY_SILENCED_BY_METHYLATION_IN_COLON_CANCER	33	0.0935319	0.631813	0.913333	0.973933	1	7979	tags=64%, list=54%, signal=139%
REACTOME_TP53_REGULATES_TRANSCRIPTION_OF_GENES_INVOLVED_IN_G2_CELL_CYCLE_ARREST	18	0.122607	0.630466	0.914563	0.97462	1	5547	tags=50%, list=38%, signal=80%
NIKOLSKY_BREAST_CANCER_22Q13_AMPLICON	15	0.137193	0.630272	0.914339	0.97429	1	12680	tags=100%, list=86%, signal=729%
REACTOME_TRANSLESION_SYNTHESIS_BY_POLK	17	0.1264	0.629093	0.912381	0.974852	1	5059	tags=47%, list=34%, signal=72%
KIM_LIVER_CANCER_POOR_SURVIVAL_UP	20	0.116371	0.628804	0.916497	0.974601	1	4904	tags=45%, list=33%, signal=67%
PID_TCPTP_PATHWAY	41	0.0831971	0.628374	0.914634	0.974471	1	12758	tags=95%, list=87%, signal=720%
MACLACHLAN_BRCA1_TARGETS_UP	21	0.115481	0.627725	0.91	0.974521	1	2503	tags=29%, list=17%, signal=34%
SENGUPTA_NASOPHARYNGEAL_CARCINOMA_WITH_LMP1_DN	110	0.049559	0.626324	0.916501	0.975229	1	1948	tags=18%, list=13%, signal=21%
IZADPANAH_STEM_CELL_ADIPOSE_VS_BONE_UP	108	0.0508247	0.625178	0.917757	0.975768	1	10551	tags=77%, list=72%, signal=271%
YAO_TEMPORAL_RESPONSE_TO_PROGESTERONE_CLUSTER_5	24	0.105918	0.625029	0.917526	0.975358	1	4568	tags=42%, list=31%, signal=60%
TIMOFEEVA_GROWTH_STRESS_VIA_STAT1_DN	16	0.1289	0.624976	0.929688	0.974874	1	10965	tags=88%, list=75%, signal=344%
WANG_METASTASIS_OF_BREAST_CANCER_ESR1_UP	20	0.117632	0.624763	0.93159	0.974531	1	12233	tags=95%, list=83%, signal=566%
RHODES_UNDIFFERENTIATED_CANCER	64	0.0639556	0.62372	0.927451	0.974948	1	12151	tags=89%, list=83%, signal=512%
REACTOME_BIOSYNTHESIS_OF_THE_N_GLYCAN_PRECURSOR_DOLICHOL_LIPID_LINKED_OLIGOSACCHARIDE_LLO_AND_TRANSFER_TO_A_NASCENT_PROTEIN	75	0.0610899	0.62232	0.940476	0.97569	1	7531	tags=57%, list=51%, signal=117%
XU_HGF_SIGNALING_NOT_VIA_AKT1_48HR_UP	33	0.09106	0.621131	0.938144	0.976222	1	1781	tags=21%, list=12%, signal=24%
MISSIAGLIA_REGULATED_BY_METHYLATION_UP	104	0.0495321	0.618571	0.95098	0.97793	1	12417	tags=89%, list=84%, signal=573%
PETRETTO_HEART_MASS_QTL_CIS_UP	32	0.0911712	0.617696	0.933333	0.978133	1	4632	tags=41%, list=32%, signal=59%
HENDRICKS_SMARCA4_TARGETS_DN	40	0.0815933	0.614946	0.928433	0.979965	1	11294	tags=85%, list=77%, signal=366%
INGRAM_SHH_TARGETS_DN	58	0.0687947	0.610776	0.923868	0.982952	1	7353	tags=57%, list=50%, signal=113%
PID_LYMPH_ANGIOGENESIS_PATHWAY	25	0.104622	0.610582	0.949416	0.982579	1	4930	tags=44%, list=34%, signal=66%
BRUINS_UVC_RESPONSE_VIA_TP53_GROUP_B	469	0.0237851	0.610528	0.946612	0.982098	1	12883	tags=90%, list=88%, signal=706%
KANG_IMMORTALIZED_BY_TERT_DN	86	0.0557533	0.60998	0.941176	0.981984	1	6532	tags=50%, list=44%, signal=89%
SA_B_CELL_RECEPTOR_COMPLEXES	24	0.106466	0.609701	0.929524	0.981698	1	8846	tags=71%, list=60%, signal=178%
PEDERSEN_METASTASIS_BY_ERBB2_ISOFORM_6	25	0.0992911	0.608106	0.943888	0.982498	1	8535	tags=68%, list=58%, signal=162%
CHEOK_RESPONSE_TO_HD_MTX_DN	21	0.11038	0.608008	0.93712	0.982044	1	10975	tags=86%, list=75%, signal=338%
LAU_APOPTOSIS_CDKN2A_UP	54	0.0709006	0.607482	0.946429	0.981939	1	9574	tags=72%, list=65%, signal=206%
LINDGREN_BLADDER_CANCER_CLUSTER_3_DN	204	0.036725	0.607443	0.928118	0.981443	1	10344	tags=74%, list=70%, signal=247%
REACTOME_REGULATION_OF_GENE_EXPRESSION_IN_LATE_STAGE_BRANCHING_MORPHOGENESIS_PANCREATIC_BUD_PRECURSOR_CELLS	15	0.129655	0.605716	0.923237	0.982285	1	11811	tags=93%, list=80%, signal=475%
HILLION_HMGA1_TARGETS	77	0.0578988	0.603091	0.947581	0.983813	1	8504	tags=64%, list=58%, signal=150%
REACTOME_BILE_ACID_AND_BILE_SALT_METABOLISM	27	0.0979204	0.602646	0.928862	0.98363	1	1284	tags=19%, list=9%, signal=20%
FLECHNER_PBL_KIDNEY_TRANSPLANT_REJECTED_VS_OK_DN	49	0.0725391	0.601669	0.927126	0.98387	1	12432	tags=92%, list=85%, signal=594%
KEGG_PYRIMIDINE_METABOLISM	92	0.0528197	0.597799	0.945032	0.986189	1	7853	tags=59%, list=53%, signal=125%
SMID_BREAST_CANCER_RELAPSE_IN_LUNG_UP	16	0.125852	0.59619	0.943723	0.986813	1	7336	tags=63%, list=50%, signal=125%
ACEVEDO_LIVER_CANCER_WITH_H3K27ME3_DN	122	0.0474811	0.595203	0.948515	0.987003	1	12918	tags=93%, list=88%, signal=760%
REACTOME_LDL_CLEARANCE	16	0.123156	0.594663	0.956693	0.98688	1	8294	tags=69%, list=56%, signal=158%
REACTOME_VEGFR2_MEDIATED_CELL_PROLIFERATION	19	0.113784	0.593757	0.950397	0.986986	1	9157	tags=74%, list=62%, signal=195%
HOWLIN_CITED1_TARGETS_1_DN	37	0.0821985	0.592758	0.936382	0.987188	1	10709	tags=81%, list=73%, signal=298%
CAVARD_LIVER_CANCER_MALIGNANT_VS_BENIGN	20	0.108296	0.592204	0.935849	0.987047	1	6492	tags=55%, list=44%, signal=98%
NELSON_RESPONSE_TO_ANDROGEN_DN	16	0.12305	0.591363	0.935872	0.987128	1	9214	tags=75%, list=63%, signal=201%
CAFFAREL_RESPONSE_TO_THC_24HR_5_UP	31	0.0900405	0.591183	0.947475	0.986722	1	3893	tags=35%, list=26%, signal=48%
KEGG_BUTANOATE_METABOLISM	28	0.0941862	0.590822	0.956848	0.986464	1	9114	tags=71%, list=62%, signal=188%
REACTOME_DISEASES_ASSOCIATED_WITH_GLYCOSYLATION_PRECURSOR_BIOSYNTHESIS	18	0.11624	0.589888	0.959759	0.986567	1	8906	tags=72%, list=61%, signal=183%
PROVENZANI_METASTASIS_UP	179	0.037482	0.589398	0.960499	0.986355	1	1261	tags=12%, list=9%, signal=13%
JIANG_AGING_CEREBRAL_CORTEX_UP	28	0.0942105	0.58898	0.930328	0.986114	1	8064	tags=64%, list=55%, signal=142%
NADERI_BREAST_CANCER_PROGNOSIS_DN	17	0.118877	0.587504	0.958416	0.986603	1	4305	tags=41%, list=29%, signal=58%
BURTON_ADIPOGENESIS_3	98	0.050868	0.586766	0.959538	0.986579	1	3605	tags=30%, list=25%, signal=39%
PID_RET_PATHWAY	39	0.0792604	0.584727	0.938856	0.987428	1	10518	tags=79%, list=72%, signal=279%
PID_MYC_ACTIV_PATHWAY	75	0.0578888	0.584213	0.961303	0.98725	1	12868	tags=93%, list=88%, signal=747%
BROWNE_HCMV_INFECTION_10HR_UP	76	0.0556477	0.583327	0.961771	0.987295	1	12527	tags=91%, list=85%, signal=612%
PID_RETINOIC_ACID_PATHWAY	30	0.0887146	0.582402	0.960159	0.987352	1	10454	tags=80%, list=71%, signal=277%
PEDERSEN_METASTASIS_BY_ERBB2_ISOFORM_3	17	0.115347	0.582335	0.9499	0.986869	1	2628	tags=29%, list=18%, signal=36%
REACTOME_METABOLISM_OF_NON_CODING_RNA	50	0.0697166	0.582205	0.955166	0.986438	1	7795	tags=60%, list=53%, signal=127%
PID_IFNG_PATHWAY	39	0.0778398	0.580817	0.955975	0.986807	1	12046	tags=90%, list=82%, signal=497%
REACTOME_NEURODEGENERATIVE_DISEASES	22	0.105568	0.580562	0.946392	0.986448	1	13145	tags=100%, list=89%, signal=947%
WANG_HCP_PROSTATE_CANCER	91	0.0517659	0.580017	0.954635	0.986289	1	4249	tags=34%, list=29%, signal=48%
REACTOME_REGULATION_OF_HSF1_MEDIATED_HEAT_SHOCK_RESPONSE	76	0.0574343	0.579972	0.950943	0.9858	1	7667	tags=58%, list=52%, signal=120%
REACTOME_COPI_DEPENDENT_GOLGI_TO_ER_RETROGRADE_TRAFFIC	87	0.0513842	0.578701	0.965795	0.986105	1	1782	tags=17%, list=12%, signal=20%
LEE_TARGETS_OF_PTCH1_AND_SUFU_UP	50	0.0688494	0.575075	0.954365	0.987794	1	12804	tags=94%, list=87%, signal=728%
WATANABE_RECTAL_CANCER_RADIOTHERAPY_RESPONSIVE_UP	99	0.0496525	0.574654	0.964706	0.987528	1	3282	tags=27%, list=22%, signal=35%
DORSAM_HOXA9_TARGETS_UP	34	0.0828208	0.574544	0.957661	0.987071	1	1378	tags=18%, list=9%, signal=19%
REACTOME_CELLULAR_RESPONSE_TO_HEAT_STRESS	95	0.050584	0.573646	0.960938	0.987105	1	12718	tags=92%, list=87%, signal=676%
SESTO_RESPONSE_TO_UV_C2	52	0.068099	0.573354	0.955823	0.986759	1	980	tags=13%, list=7%, signal=14%
ABDELMOHSEN_ELAVL4_TARGETS	16	0.114862	0.56995	0.961464	0.988219	1	4742	tags=44%, list=32%, signal=65%
WANG_RESPONSE_TO_GSK3_INHIBITOR_SB216763_DN	333	0.027431	0.56983	0.963783	0.987761	1	12579	tags=88%, list=86%, signal=599%
GAVIN_FOXP3_TARGETS_CLUSTER_P4	94	0.0503113	0.567143	0.954455	0.988794	1	2391	tags=21%, list=16%, signal=25%
REACTOME_NUCLEOTIDE_BINDING_DOMAIN_LEUCINE_RICH_REPEAT_CONTAINING_RECEPTOR_NLR_SIGNALING_PATHWAYS	52	0.0674214	0.565731	0.959839	0.989048	1	10033	tags=75%, list=68%, signal=236%
REACTOME_SIGNALING_BY_NODAL	17	0.110998	0.561948	0.96988	0.990596	1	963	tags=18%, list=7%, signal=19%
SASSON_RESPONSE_TO_FORSKOLIN_UP	81	0.0542098	0.560844	0.960377	0.990664	1	12269	tags=89%, list=83%, signal=535%
REACTOME_ESTROGEN_DEPENDENT_NUCLEAR_EVENTS_DOWNSTREAM_OF_ESR_MEMBRANE_SIGNALING	21	0.102981	0.558602	0.953668	0.991331	1	6885	tags=57%, list=47%, signal=107%
KEGG_THYROID_CANCER	29	0.0881114	0.558142	0.961145	0.991037	1	3774	tags=34%, list=26%, signal=46%
KEGG_PANCREATIC_CANCER	69	0.0564223	0.553001	0.981891	0.993165	1	12165	tags=88%, list=83%, signal=511%
PASINI_SUZ12_TARGETS_UP	89	0.051388	0.552895	0.969758	0.992707	1	1560	tags=16%, list=11%, signal=17%
REACTOME_APOPTOTIC_CLEAVAGE_OF_CELLULAR_PROTEINS	37	0.0778028	0.5524	0.953291	0.992429	1	4816	tags=41%, list=33%, signal=60%
LI_WILMS_TUMOR_VS_FETAL_KIDNEY_1_DN	156	0.0379849	0.551618	0.967213	0.992256	1	9526	tags=69%, list=65%, signal=193%
FARMER_BREAST_CANCER_CLUSTER_7	18	0.107137	0.550866	0.983333	0.9921	1	9856	tags=78%, list=67%, signal=236%
CREIGHTON_AKT1_SIGNALING_VIA_MTOR_UP	32	0.0832026	0.550329	0.975207	0.991841	1	13474	tags=100%, list=92%, signal=1201%
SCHOEN_NFKB_SIGNALING	28	0.0881352	0.547302	0.969171	0.992723	1	5529	tags=46%, list=38%, signal=74%
BOHN_PRIMARY_IMMUNODEFICIENCY_SYNDROM_UP	41	0.0735835	0.542152	0.972816	0.994419	1	6089	tags=49%, list=41%, signal=83%
RASHI_RESPONSE_TO_IONIZING_RADIATION_4	42	0.0694186	0.541985	0.963115	0.993972	1	10178	tags=76%, list=69%, signal=247%
MCMURRAY_TP53_HRAS_COOPERATION_RESPONSE_DN	62	0.0586599	0.541811	0.983437	0.993529	1	4592	tags=37%, list=31%, signal=54%
KEGG_LONG_TERM_DEPRESSION	61	0.0592713	0.541421	0.959839	0.993168	1	10454	tags=77%, list=71%, signal=266%
CONCANNON_APOPTOSIS_BY_EPOXOMICIN_DN	161	0.0358166	0.540664	0.972387	0.992957	1	1669	tags=15%, list=11%, signal=17%
KIM_ALL_DISORDERS_CALB1_CORR_DN	23	0.0939471	0.540592	0.982592	0.992462	1	3093	tags=30%, list=21%, signal=38%
REACTOME_ZINC_TRANSPORTERS	16	0.113742	0.536053	0.972656	0.993804	1	3840	tags=38%, list=26%, signal=51%
IWANAGA_CARCINOGENESIS_BY_KRAS_DN	107	0.0441946	0.535654	0.975052	0.993458	1	1277	tags=13%, list=9%, signal=14%
DELPUECH_FOXO3_TARGETS_DN	37	0.0761046	0.535176	0.980431	0.993116	1	10004	tags=76%, list=68%, signal=236%
FLORIO_NEOCORTEX_BASAL_RADIAL_GLIA_UP	243	0.0292622	0.535163	0.979757	0.992605	1	6591	tags=48%, list=45%, signal=85%
WOOD_EBV_EBNA1_TARGETS_UP	101	0.0457919	0.533251	0.974206	0.992806	1	5587	tags=43%, list=38%, signal=68%
NUMATA_CSF3_SIGNALING_VIA_STAT3	19	0.103524	0.532861	0.980315	0.99245	1	10081	tags=79%, list=69%, signal=251%
CHIARETTI_T_ALL_RELAPSE_PROGNOSIS	16	0.111039	0.532767	0.981595	0.991972	1	6635	tags=56%, list=45%, signal=102%
PID_AR_PATHWAY	57	0.0593996	0.5282	0.980315	0.993108	1	2481	tags=23%, list=17%, signal=27%
LIM_MAMMARY_LUMINAL_MATURE_UP	97	0.0454151	0.524529	0.988281	0.993916	1	245	tags=6%, list=2%, signal=6%
SIMBULAN_PARP1_TARGETS_DN	16	0.109749	0.520827	0.984	0.994666	1	13083	tags=100%, list=89%, signal=911%
LOPEZ_MBD_TARGETS_IMPRINTED_AND_X_LINKED	15	0.108424	0.519632	0.975904	0.994553	1	11143	tags=87%, list=76%, signal=358%
RIZKI_TUMOR_INVASIVENESS_2D_DN	55	0.0581718	0.519129	0.978967	0.994213	1	10369	tags=76%, list=71%, signal=258%
SARTIPY_NORMAL_AT_INSULIN_RESISTANCE_DN	19	0.099163	0.514113	0.987474	0.995229	1	10145	tags=79%, list=69%, signal=255%
KEGG_INTESTINAL_IMMUNE_NETWORK_FOR_IGA_PRODUCTION	30	0.0782589	0.511042	0.988304	0.995672	1	8648	tags=67%, list=59%, signal=162%
REACTOME_CTLA4_INHIBITORY_SIGNALING	20	0.0954345	0.510575	0.985075	0.995296	1	8885	tags=70%, list=60%, signal=177%
ROVERSI_GLIOMA_COPY_NUMBER_DN	44	0.0655308	0.509697	0.982072	0.995023	1	12398	tags=91%, list=84%, signal=580%
REACTOME_CHONDROITIN_SULFATE_BIOSYNTHESIS	19	0.0981947	0.504308	0.984314	0.995917	1	2425	tags=26%, list=17%, signal=31%
REACTOME_BUTYRATE_RESPONSE_FACTOR_1_BRF1_BINDS_AND_DESTABILIZES_MRNA	16	0.106479	0.502449	0.980354	0.995872	1	13131	tags=100%, list=89%, signal=939%
REACTOME_DOWNREGULATION_OF_SMAD2_3:SMAD4_TRANSCRIPTIONAL_ACTIVITY	23	0.0876233	0.496657	0.991935	0.996732	1	8936	tags=70%, list=61%, signal=177%
NIKOLSKY_BREAST_CANCER_1Q21_AMPLICON	35	0.0694894	0.494632	0.988095	0.996668	1	2759	tags=26%, list=19%, signal=32%
MIKKELSEN_IPS_ICP_WITH_H3K4ME3_AND_H327ME3	95	0.0415177	0.487601	0.984314	0.997624	1	12541	tags=89%, list=85%, signal=606%
WHITFIELD_CELL_CYCLE_M_G1	122	0.0384677	0.485008	0.988743	0.997588	1	12688	tags=90%, list=86%, signal=655%
FARMER_BREAST_CANCER_CLUSTER_5	19	0.0906421	0.470392	1	0.999421	1	989	tags=16%, list=7%, signal=17%
REACTOME_SIGNALING_BY_NON_RECEPTOR_TYROSINE_KINASES	52	0.0536526	0.469744	1	0.998978	1	11365	tags=83%, list=77%, signal=364%
ONO_AML1_TARGETS_UP	16	0.0983165	0.46682	0.992032	0.998873	1	3148	tags=31%, list=21%, signal=40%
HAHTOLA_MYCOSIS_FUNGOIDES_SKIN_DN	23	0.0805142	0.460992	0.997886	0.999052	1	3929	tags=35%, list=27%, signal=47%
BROWNE_HCMV_INFECTION_1HR_DN	176	0.0299146	0.452977	1	0.999382	1	9417	tags=67%, list=64%, signal=184%
REACTOME_TRIGLYCERIDE_METABOLISM	24	0.0779315	0.450695	1	0.999082	1	3754	tags=33%, list=26%, signal=45%
LAIHO_COLORECTAL_CANCER_SERRATED_DN	77	0.0421932	0.439247	0.995893	0.999463	1	13123	tags=94%, list=89%, signal=870%
SHARMA_PILOCYTIC_ASTROCYTOMA_LOCATION_UP	25	0.0723381	0.429704	1	0.999511	1	1289	tags=16%, list=9%, signal=18%
ZHAN_MULTIPLE_MYELOMA_HP_DN	46	0.0523496	0.414736	1	0.999643	1	7538	tags=57%, list=51%, signal=116%
WEIGEL_OXIDATIVE_STRESS_BY_HNE_AND_H2O2	36	0.0563173	0.409958	0.997992	0.999289	1	2439	tags=22%, list=17%, signal=27%

## Sheet: P21_Down_C2All
NAME	SIZE	ES	NES	NOM p-val	FDR q-val	FWER p-val	RANK AT MAX	LEADING EDGE
MILI_PSEUDOPODIA_HAPTOTAXIS_UP	474	-0.175707	-4.50401	0	0	0	8229	tags=73%, list=56%, signal=161%
SHEN_SMARCA2_TARGETS_UP	408	-0.145059	-3.34817	0	0	0	7293	tags=64%, list=50%, signal=123%
LU_AGING_BRAIN_DN	148	-0.216608	-3.09927	0	0.00101419	0.003	8467	tags=79%, list=58%, signal=185%
DEBIASI_APOPTOSIS_BY_REOVIRUS_INFECTION_UP	266	-0.154649	-2.90303	0	0.00349919	0.014	5780	tags=55%, list=39%, signal=88%
REACTOME_MRNA_SPLICING	185	-0.177607	-2.79117	0	0.00557457	0.028	7909	tags=71%, list=54%, signal=153%
GARY_CD5_TARGETS_DN	409	-0.117759	-2.69782	0	0.00943109	0.056	9313	tags=75%, list=63%, signal=199%
PUJANA_XPRSS_INT_NETWORK	161	-0.181922	-2.66592	0	0.0115	0.077	6393	tags=61%, list=44%, signal=108%
VERHAAK_GLIOBLASTOMA_PRONEURAL	161	-0.177143	-2.62325	0	0.0162568	0.124	5641	tags=56%, list=38%, signal=90%
ZHANG_BREAST_CANCER_PROGENITORS_UP	406	-0.11178	-2.60724	0	0.0166476	0.139	7561	tags=62%, list=51%, signal=125%
DACOSTA_UV_RESPONSE_VIA_ERCC3_COMMON_DN	449	-0.106781	-2.59872	0	0.0163756	0.149	7971	tags=65%, list=54%, signal=137%
BIDUS_METASTASIS_UP	204	-0.158558	-2.5921	0	0.0156969	0.156	7500	tags=67%, list=51%, signal=134%
REACTOME_PROCESSING_OF_CAPPED_INTRON_CONTAINING_PRE_MRNA	233	-0.142224	-2.55742	0	0.0198522	0.209	7909	tags=68%, list=54%, signal=145%
MARTINEZ_RESPONSE_TO_TRABECTEDIN_DN	258	-0.133635	-2.5142	0	0.0248267	0.279	5704	tags=52%, list=39%, signal=83%
MOSERLE_IFNA_RESPONSE	21	-0.43941	-2.3995	0	0.0536044	0.527	2650	tags=62%, list=18%, signal=75%
PUJANA_BRCA2_PCC_NETWORK	393	-0.10109	-2.37477	0	0.0597025	0.592	7791	tags=63%, list=53%, signal=130%
REACTOME_REGULATION_OF_RUNX2_EXPRESSION_AND_ACTIVITY	70	-0.23685	-2.32851	0	0.0757432	0.711	8503	tags=81%, list=58%, signal=192%
MARKEY_RB1_ACUTE_LOF_UP	221	-0.135077	-2.29399	0.0020202	0.0906377	0.79	6823	tags=60%, list=46%, signal=110%
NOUZOVA_TRETINOIN_AND_H4_ACETYLATION	123	-0.175135	-2.27454	0.00204082	0.0970701	0.838	5573	tags=55%, list=38%, signal=88%
REACTOME_RNA_POLYMERASE_II_TRANSCRIPTION_TERMINATION	65	-0.235717	-2.23434	0.00198413	0.117063	0.892	6952	tags=71%, list=47%, signal=134%
ENK_UV_RESPONSE_KERATINOCYTE_DN	452	-0.0916243	-2.19046	0.00420168	0.149129	0.951	10465	tags=80%, list=71%, signal=270%
REACTOME_DEGRADATION_OF_BETA_CATENIN_BY_THE_DESTRUCTION_COMPLEX	81	-0.204135	-2.17064	0	0.163135	0.964	10080	tags=89%, list=69%, signal=281%
REACTOME_TRANSCRIPTIONAL_REGULATION_BY_E2F6	33	-0.314294	-2.14999	0.002	0.176284	0.976	7416	tags=82%, list=50%, signal=165%
REACTOME_PTEN_REGULATION	134	-0.156291	-2.14788	0.0020284	0.170815	0.976	8582	tags=74%, list=58%, signal=176%
SCHAEFFER_SOX9_TARGETS_IN_PROSTATE_DEVELOPMENT_DN	42	-0.277668	-2.13504	0	0.17771	0.981	5729	tags=67%, list=39%, signal=109%
GRADE_COLON_VS_RECTAL_CANCER_UP	37	-0.296257	-2.13367	0.00205761	0.171678	0.982	6779	tags=76%, list=46%, signal=140%
MMS_MOUSE_LYMPH_HIGH_4HRS_UP	35	-0.304297	-2.11322	0.00616016	0.188647	0.99	7296	tags=80%, list=50%, signal=159%
LIANG_SILENCED_BY_METHYLATION_2	30	-0.324571	-2.10978	0.00982318	0.185891	0.992	4548	tags=63%, list=31%, signal=92%
REACTOME_HIV_INFECTION	217	-0.119046	-2.10764	0.00205761	0.181796	0.992	8503	tags=70%, list=58%, signal=163%
REACTOME_RUNX1_INTERACTS_WITH_CO_FACTORS_WHOSE_PRECISE_EFFECT_ON_RUNX1_TARGETS_IS_NOT_KNOWN	36	-0.291308	-2.10089	0.00207039	0.183919	0.994	4711	tags=61%, list=32%, signal=90%
HATADA_METHYLATED_IN_LUNG_CANCER_UP	301	-0.105337	-2.09366	0.006	0.18593	0.995	4685	tags=42%, list=32%, signal=61%
KEGG_SPLICEOSOME	121	-0.163601	-2.08714	0.00607287	0.187374	0.995	11583	tags=95%, list=79%, signal=445%
REACTOME_INFECTIOUS_DISEASE	356	-0.0971382	-2.0802	0.00571429	0.18903	0.996	10166	tags=79%, list=69%, signal=249%
REACTOME_SIGNALING_BY_WNT	258	-0.110076	-2.07535	0	0.18928	0.997	10202	tags=80%, list=69%, signal=258%
NICK_RESPONSE_TO_PROC_TREATMENT_DN	22	-0.373834	-2.07367	0.00196078	0.185903	0.997	5203	tags=73%, list=35%, signal=112%
JOHNSTONE_PARVB_TARGETS_2_DN	318	-0.0995333	-2.07222	0.00384615	0.182203	0.997	10631	tags=82%, list=72%, signal=290%
REACTOME_NEDDYLATION	220	-0.118667	-2.0701	0.00194932	0.17932	0.998	8503	tags=70%, list=58%, signal=163%
REACTOME_HEDGEHOG_OFF_STATE	107	-0.169977	-2.06753	0.00200803	0.176992	0.998	10019	tags=85%, list=68%, signal=265%
BIOCARTA_PPARA_PATHWAY	49	-0.245795	-2.06422	0.00414079	0.176181	0.999	8397	tags=82%, list=57%, signal=190%
SCHLOSSER_MYC_TARGETS_REPRESSED_BY_SERUM	152	-0.144009	-2.0535	0.00414938	0.183476	1	9508	tags=79%, list=65%, signal=221%
PID_TRAIL_PATHWAY	24	-0.348539	-2.04961	0.00416667	0.183161	1	8358	tags=92%, list=57%, signal=212%
DORN_ADENOVIRUS_INFECTION_12HR_UP	23	-0.362637	-2.04607	0.00403226	0.183081	1	4903	tags=70%, list=33%, signal=104%
REACTOME_SIGNALING_BY_ROBO_RECEPTORS	208	-0.123976	-2.04274	0.00607287	0.182594	1	10074	tags=81%, list=69%, signal=253%
REACTOME_REGULATION_OF_EXPRESSION_OF_SLITS_AND_ROBOS	163	-0.140576	-2.03697	0	0.184534	1	11391	tags=91%, list=78%, signal=402%
MIKKELSEN_MEF_HCP_WITH_H3_UNMETHYLATED	177	-0.132204	-2.02953	0.00630252	0.188323	1	2980	tags=33%, list=20%, signal=41%
GOLDRATH_HOMEOSTATIC_PROLIFERATION	136	-0.148592	-2.02532	0.00379507	0.18895	1	9075	tags=76%, list=62%, signal=198%
STARK_PREFRONTAL_CORTEX_22Q11_DELETION_DN	485	-0.0789483	-2.01474	0	0.197577	1	11938	tags=89%, list=81%, signal=458%
NAGASHIMA_EGF_SIGNALING_UP	52	-0.233632	-2.01422	0.00595238	0.194027	1	5623	tags=62%, list=38%, signal=99%
REACTOME_ORGANELLE_BIOGENESIS_AND_MAINTENANCE	281	-0.102114	-2.01174	0.00207039	0.192819	1	10191	tags=79%, list=69%, signal=254%
REACTOME_MITOTIC_METAPHASE_AND_ANAPHASE	185	-0.12737	-2.00987	0.00206186	0.191399	1	6811	tags=59%, list=46%, signal=108%
CHEN_HOXA5_TARGETS_9HR_UP	191	-0.124863	-2.00833	0.00801603	0.189297	1	9192	tags=75%, list=63%, signal=197%
BURTON_ADIPOGENESIS_11	49	-0.244541	-2.00656	0.00213675	0.187549	1	3617	tags=49%, list=25%, signal=65%
JISON_SICKLE_CELL_DISEASE_DN	162	-0.134625	-2.00525	0.00205761	0.185336	1	8204	tags=69%, list=56%, signal=155%
PID_NFAT_TFPATHWAY	34	-0.29569	-2.00417	0.0128205	0.183082	1	4310	tags=59%, list=29%, signal=83%
REACTOME_REGULATION_OF_PTEN_STABILITY_AND_ACTIVITY	67	-0.208053	-2.00307	0.00606061	0.180814	1	8582	tags=79%, list=58%, signal=189%
EINAV_INTERFERON_SIGNATURE_IN_CANCER	21	-0.354514	-1.99958	0.00826446	0.181228	1	3196	tags=57%, list=22%, signal=73%
HADDAD_B_LYMPHOCYTE_PROGENITOR	229	-0.11187	-1.99955	0.00401606	0.178044	1	3773	tags=37%, list=26%, signal=49%
LASTOWSKA_COAMPLIFIED_WITH_MYCN	35	-0.292419	-1.99191	0.00613497	0.183095	1	4951	tags=63%, list=34%, signal=95%
REACTOME_NEGATIVE_REGULATION_OF_NOTCH4_SIGNALING	53	-0.233599	-1.98649	0.00401606	0.186204	1	8503	tags=81%, list=58%, signal=192%
WATANABE_RECTAL_CANCER_RADIOTHERAPY_RESPONSIVE_DN	88	-0.182538	-1.9815	0.00408163	0.188419	1	7187	tags=67%, list=49%, signal=130%
REACTOME_UB_SPECIFIC_PROCESSING_PROTEASES	158	-0.13398	-1.97888	0.00422833	0.188357	1	7819	tags=66%, list=53%, signal=140%
REACTOME_RAB_GERANYLGERANYLATION	59	-0.21861	-1.97803	0.0162933	0.18613	1	6266	tags=64%, list=43%, signal=112%
RICKMAN_METASTASIS_UP	303	-0.0971916	-1.97513	0.00978474	0.186651	1	5004	tags=44%, list=34%, signal=65%
REACTOME_PROGRAMMED_CELL_DEATH	164	-0.132573	-1.97256	0.00967118	0.186837	1	8379	tags=70%, list=57%, signal=161%
REACTOME_TRANSCRIPTIONAL_REGULATION_BY_RUNX2	114	-0.159891	-1.97181	0.00194175	0.184849	1	7853	tags=69%, list=53%, signal=148%
MARTIN_INTERACT_WITH_HDAC	38	-0.262599	-1.96892	0.00865801	0.185104	1	4273	tags=55%, list=29%, signal=78%
KEGG_OXIDATIVE_PHOSPHORYLATION	120	-0.151961	-1.96165	0.00401606	0.190635	1	10032	tags=83%, list=68%, signal=260%
REACTOME_REPRODUCTION	68	-0.20227	-1.95935	0.00619835	0.190425	1	4606	tags=51%, list=31%, signal=75%
MIKKELSEN_MEF_ICP_WITH_H3K4ME3_AND_H3K27ME3	35	-0.277967	-1.95295	0.004158	0.194704	1	4743	tags=60%, list=32%, signal=88%
VANHARANTA_UTERINE_FIBROID_UP	40	-0.258854	-1.94491	0.00994036	0.201422	1	6494	tags=70%, list=44%, signal=125%
SENESE_HDAC3_TARGETS_UP	430	-0.0832049	-1.94157	0.00636943	0.202659	1	5068	tags=43%, list=34%, signal=63%
REACTOME_REGULATION_OF_RUNX3_EXPRESSION_AND_ACTIVITY	52	-0.229942	-1.94134	0.00796813	0.200042	1	8503	tags=81%, list=58%, signal=191%
REACTOME_STABILIZATION_OF_P53	53	-0.224742	-1.93837	0.00610998	0.200652	1	10019	tags=91%, list=68%, signal=284%
REACTOME_BETA_CATENIN_INDEPENDENT_WNT_SIGNALING	139	-0.141691	-1.93382	0.0039604	0.203349	1	10202	tags=83%, list=69%, signal=270%
SU_TESTIS	58	-0.213906	-1.93198	0.0124481	0.202853	1	5231	tags=57%, list=36%, signal=88%
REACTOME_CROSS_PRESENTATION_OF_SOLUBLE_EXOGENOUS_ANTIGENS_ENDOSOMES	45	-0.244407	-1.92692	0.00829876	0.206042	1	8503	tags=82%, list=58%, signal=195%
SENGUPTA_NASOPHARYNGEAL_CARCINOMA_WITH_LMP1_UP	338	-0.0905031	-1.92664	0.0119048	0.203658	1	4484	tags=39%, list=31%, signal=55%
HAN_JNK_SINGALING_UP	30	-0.298523	-1.92059	0.00998004	0.207681	1	4930	tags=63%, list=34%, signal=95%
BRUINS_UVC_RESPONSE_MIDDLE	87	-0.176569	-1.91958	0.00606061	0.206022	1	4178	tags=46%, list=28%, signal=64%
OSMAN_BLADDER_CANCER_UP	368	-0.0866337	-1.91466	0.0078125	0.209232	1	9222	tags=71%, list=63%, signal=186%
PURBEY_TARGETS_OF_CTBP1_AND_SATB1_UP	70	-0.194359	-1.90931	0.00589391	0.21293	1	10384	tags=90%, list=71%, signal=305%
BIOCARTA_VIP_PATHWAY	25	-0.330048	-1.90127	0.00826446	0.21996	1	4564	tags=64%, list=31%, signal=93%
ZHAN_MULTIPLE_MYELOMA_LB_DN	33	-0.282013	-1.90043	0.00833333	0.218247	1	7444	tags=79%, list=51%, signal=159%
DEN_INTERACT_WITH_LCA5	26	-0.313088	-1.89575	0.00394477	0.22078	1	3321	tags=54%, list=23%, signal=69%
DOANE_BREAST_CANCER_CLASSES_DN	30	-0.296522	-1.89442	0.0059761	0.219653	1	5939	tags=70%, list=40%, signal=117%
REACTOME_PCP_CE_PATHWAY	90	-0.173548	-1.8937	0.0102249	0.217933	1	10202	tags=87%, list=69%, signal=282%
BILBAN_B_CLL_LPL_DN	35	-0.275356	-1.89248	0.010661	0.216841	1	5621	tags=66%, list=38%, signal=106%
REACTOME_CLASS_I_MHC_MEDIATED_ANTIGEN_PROCESSING_PRESENTATION	340	-0.0914203	-1.89128	0.00787402	0.215763	1	10315	tags=79%, list=70%, signal=259%
STARK_PREFRONTAL_CORTEX_22Q11_DELETION_UP	190	-0.119418	-1.88966	0.00657895	0.215292	1	11417	tags=89%, list=78%, signal=396%
REACTOME_ANTIGEN_PROCESSING:_UBIQUITINATION_PROTEASOME_DEGRADATION	286	-0.0950457	-1.88419	0.00202429	0.219705	1	10295	tags=79%, list=70%, signal=260%
KAMMINGA_EZH2_TARGETS	39	-0.25246	-1.88068	0.0120482	0.221277	1	7228	tags=74%, list=49%, signal=146%
BLALOCK_ALZHEIMERS_DISEASE_INCIPIENT_DN	155	-0.129895	-1.87977	0.0213592	0.219914	1	8067	tags=68%, list=55%, signal=149%
KEGG_PROTEASOME	41	-0.251406	-1.87643	0.00785855	0.221553	1	8503	tags=83%, list=58%, signal=196%
CLASPER_LYMPHATIC_VESSELS_DURING_METASTASIS_DN	35	-0.269743	-1.87592	0.0141129	0.219757	1	3604	tags=51%, list=25%, signal=68%
LIN_NPAS4_TARGETS_DN	63	-0.200423	-1.87377	0.00205761	0.22009	1	2200	tags=35%, list=15%, signal=41%
PUIFFE_INVASION_INHIBITED_BY_ASCITES_DN	134	-0.140063	-1.86537	0.00591716	0.228135	1	7283	tags=63%, list=50%, signal=125%
KIM_MYC_AMPLIFICATION_TARGETS_DN	88	-0.172469	-1.86452	0.0116505	0.226834	1	8336	tags=74%, list=57%, signal=170%
REACTOME_SIGNALING_BY_NTRK3_TRKC	17	-0.376261	-1.86188	0.0116279	0.227557	1	6580	tags=82%, list=45%, signal=149%
REACTOME_M_PHASE	317	-0.0911173	-1.85868	0.00790514	0.229141	1	7545	tags=60%, list=51%, signal=121%
REACTOME_DEGRADATION_OF_GLI1_BY_THE_PROTEASOME	57	-0.213838	-1.8559	0.0179283	0.230157	1	10019	tags=89%, list=68%, signal=280%
FIGUEROA_AML_METHYLATION_CLUSTER_7_UP	93	-0.160432	-1.85217	0.0140845	0.232223	1	6981	tags=63%, list=48%, signal=120%
REACTOME_G1_S_DNA_DAMAGE_CHECKPOINTS	64	-0.194117	-1.84886	0.0115385	0.233975	1	10019	tags=88%, list=68%, signal=274%
IKEDA_MIR30_TARGETS_UP	113	-0.148165	-1.84794	0.0116959	0.23284	1	8244	tags=71%, list=56%, signal=160%
GABRIELY_MIR21_TARGETS	277	-0.0960497	-1.84673	0.021611	0.232168	1	7900	tags=63%, list=54%, signal=134%
REACTOME_DEFECTIVE_CFTR_CAUSES_CYSTIC_FIBROSIS	59	-0.201908	-1.84358	0.0200401	0.23392	1	8503	tags=78%, list=58%, signal=184%
BOYAULT_LIVER_CANCER_SUBCLASS_G12_UP	37	-0.261022	-1.83925	0.017341	0.237276	1	6104	tags=68%, list=42%, signal=115%
REACTOME_AUF1_HNRNP_D0_BINDS_AND_DESTABILIZES_MRNA	53	-0.210497	-1.83789	0.011583	0.23687	1	8564	tags=79%, list=58%, signal=189%
REACTOME_SIGNALING_BY_NOTCH4	81	-0.17549	-1.8365	0.0137525	0.236402	1	8503	tags=75%, list=58%, signal=178%
BROWNE_HCMV_INFECTION_30MIN_DN	109	-0.151526	-1.83373	0.0202429	0.238059	1	7228	tags=64%, list=49%, signal=125%
BIOCARTA_NFAT_PATHWAY	44	-0.228954	-1.8319	0.0126582	0.238281	1	5330	tags=59%, list=36%, signal=92%
MODY_HIPPOCAMPUS_NEONATAL	32	-0.263923	-1.8317	0.0189076	0.236368	1	8530	tags=84%, list=58%, signal=201%
REACTOME_REGULATION_OF_MITOTIC_CELL_CYCLE	84	-0.165304	-1.8297	0.0147992	0.236968	1	8607	tags=75%, list=59%, signal=180%
CHANDRAN_METASTASIS_UP	171	-0.119601	-1.82891	0.0147679	0.235835	1	8834	tags=72%, list=60%, signal=178%
HU_ANGIOGENESIS_DN	33	-0.263791	-1.82755	0.00409836	0.235556	1	10383	tags=97%, list=71%, signal=330%
REACTOME_CYCLIN_A:CDK2_ASSOCIATED_EVENTS_AT_S_PHASE_ENTRY	83	-0.169381	-1.82738	0.0145833	0.233672	1	8503	tags=75%, list=58%, signal=176%
ABRAMSON_INTERACT_WITH_AIRE	41	-0.238794	-1.82254	0.0235294	0.238074	1	3670	tags=49%, list=25%, signal=65%
RODRIGUES_NTN1_TARGETS_UP	15	-0.386217	-1.81522	0.0185567	0.24594	1	4128	tags=67%, list=28%, signal=93%
REACTOME_ASSEMBLY_AND_CELL_SURFACE_PRESENTATION_OF_NMDA_RECEPTORS	35	-0.260885	-1.81342	0.0114723	0.24629	1	6253	tags=69%, list=43%, signal=119%
HSIAO_HOUSEKEEPING_GENES	379	-0.0823443	-1.80779	0.0322581	0.251838	1	11152	tags=84%, list=76%, signal=339%
KEGG_ACUTE_MYELOID_LEUKEMIA	57	-0.204269	-1.80636	0.0194553	0.251714	1	7581	tags=72%, list=52%, signal=148%
TAYLOR_METHYLATED_IN_ACUTE_LYMPHOBLASTIC_LEUKEMIA	70	-0.183175	-1.80347	0.0158103	0.253346	1	3410	tags=41%, list=23%, signal=54%
JAATINEN_HEMATOPOIETIC_STEM_CELL_UP	278	-0.0902885	-1.80168	0.0152964	0.253603	1	4091	tags=37%, list=28%, signal=50%
KEGG_VIBRIO_CHOLERAE_INFECTION	49	-0.21212	-1.79911	0.0141414	0.254934	1	9490	tags=86%, list=65%, signal=241%
KEGG_PARKINSONS_DISEASE	118	-0.140549	-1.79442	0.0229446	0.259458	1	10032	tags=82%, list=68%, signal=257%
MARTORIATI_MDM4_TARGETS_FETAL_LIVER_DN	471	-0.0719829	-1.79174	0.0123203	0.260957	1	7401	tags=57%, list=50%, signal=112%
LEIN_NEURON_MARKERS	65	-0.186676	-1.79073	0.0150094	0.260291	1	9252	tags=82%, list=63%, signal=219%
TIEN_INTESTINE_PROBIOTICS_24HR_DN	197	-0.10954	-1.79061	0.0292398	0.258343	1	9229	tags=74%, list=63%, signal=195%
KEGG_COLORECTAL_CANCER	62	-0.192553	-1.78976	0.0198413	0.257474	1	6427	tags=63%, list=44%, signal=111%
VECCHI_GASTRIC_CANCER_ADVANCED_VS_EARLY_UP	155	-0.121553	-1.78943	0.0189753	0.255866	1	6861	tags=59%, list=47%, signal=109%
REACTOME_FBXL7_DOWN_REGULATES_AURKA_DURING_MITOTIC_ENTRY_AND_IN_EARLY_MITOSIS	53	-0.205806	-1.78736	0.0122699	0.2568	1	10019	tags=89%, list=68%, signal=278%
KEGG_UBIQUITIN_MEDIATED_PROTEOLYSIS	129	-0.134933	-1.78693	0.0120724	0.255361	1	6807	tags=60%, list=46%, signal=110%
REACTOME_SIGNALING_BY_HEDGEHOG	144	-0.125053	-1.78511	0.00614754	0.255685	1	10019	tags=81%, list=68%, signal=251%
RADAEVA_RESPONSE_TO_IFNA1_UP	38	-0.237444	-1.78289	0.0239521	0.25672	1	4255	tags=53%, list=29%, signal=74%
BOYAULT_LIVER_CANCER_SUBCLASS_G3_UP	186	-0.112453	-1.78275	0.00596422	0.255006	1	6823	tags=58%, list=46%, signal=106%
REACTOME_CRMPS_IN_SEMA3A_SIGNALING	16	-0.364287	-1.78202	0.0179641	0.253976	1	3838	tags=63%, list=26%, signal=85%
BIOCARTA_PML_PATHWAY	16	-0.371266	-1.78078	0.0244898	0.253705	1	4654	tags=69%, list=32%, signal=101%
BIOCARTA_NOS1_PATHWAY	20	-0.323135	-1.77912	0.0157171	0.253833	1	9954	tags=100%, list=68%, signal=310%
WANG_CLIM2_TARGETS_DN	166	-0.117908	-1.77772	0.0127389	0.25387	1	9619	tags=77%, list=65%, signal=221%
BIOCARTA_FAS_PATHWAY	29	-0.278564	-1.77684	0.0219124	0.253188	1	2503	tags=45%, list=17%, signal=54%
LEE_NEURAL_CREST_STEM_CELL_DN	109	-0.145678	-1.77629	0.0219124	0.252082	1	1651	tags=26%, list=11%, signal=29%
REACTOME_SCF_SKP2_MEDIATED_DEGRADATION_OF_P27_P21	58	-0.19808	-1.77625	0.0256917	0.250367	1	8503	tags=78%, list=58%, signal=183%
REACTOME_REGULATION_OF_APOPTOSIS	51	-0.206466	-1.77614	0.015625	0.248803	1	8503	tags=78%, list=58%, signal=185%
PUJANA_BRCA_CENTERED_NETWORK	117	-0.14119	-1.77425	0.0178218	0.24952	1	7237	tags=63%, list=49%, signal=124%
BIOCARTA_EDG1_PATHWAY	22	-0.311134	-1.77381	0.0136719	0.248427	1	6123	tags=73%, list=42%, signal=124%
GRAESSMANN_RESPONSE_TO_MC_AND_SERUM_DEPRIVATION_UP	185	-0.111871	-1.77128	0.0195652	0.249842	1	3382	tags=34%, list=23%, signal=44%
REACTOME_BBSOME_MEDIATED_CARGO_TARGETING_TO_CILIUM	23	-0.311273	-1.76919	0.0283401	0.250901	1	10129	tags=100%, list=69%, signal=321%
REACTOME_MITOTIC_PROMETAPHASE	183	-0.111739	-1.76811	0.0242424	0.250508	1	6811	tags=57%, list=46%, signal=106%
REACTOME_VIF_MEDIATED_DEGRADATION_OF_APOBEC3G	51	-0.206466	-1.76089	0.02	0.25828	1	8503	tags=78%, list=58%, signal=185%
SCHAEFFER_PROSTATE_DEVELOPMENT_12HR_DN	45	-0.224429	-1.76084	0.019802	0.256589	1	4877	tags=56%, list=33%, signal=83%
REACTOME_NEUROTRANSMITTER_RECEPTORS_AND_POSTSYNAPTIC_SIGNAL_TRANSMISSION	183	-0.111741	-1.7603	0.0264228	0.255482	1	10023	tags=79%, list=68%, signal=246%
TURASHVILI_BREAST_DUCTAL_CARCINOMA_VS_LOBULAR_NORMAL_UP	68	-0.181616	-1.75945	0.0265306	0.255022	1	4692	tags=50%, list=32%, signal=73%
REACTOME_TCF_DEPENDENT_SIGNALING_IN_RESPONSE_TO_WNT	168	-0.113713	-1.751	0.0205761	0.264984	1	7446	tags=62%, list=51%, signal=124%
BENPORATH_ES_1	345	-0.0818118	-1.74875	0.0238095	0.266287	1	4705	tags=40%, list=32%, signal=57%
WANG_TUMOR_INVASIVENESS_DN	195	-0.107153	-1.74549	0.0190476	0.269053	1	4476	tags=41%, list=30%, signal=58%
REACTOME_FGFR2_ALTERNATIVE_SPLICING	25	-0.296851	-1.73887	0.0214844	0.277032	1	7990	tags=84%, list=54%, signal=184%
GARCIA_TARGETS_OF_FLI1_AND_DAX1_DN	146	-0.125536	-1.73748	0.0176471	0.277141	1	8139	tags=68%, list=55%, signal=150%
DAVICIONI_TARGETS_OF_PAX_FOXO1_FUSIONS_DN	60	-0.193338	-1.73614	0.0227743	0.277282	1	4519	tags=50%, list=31%, signal=72%
REACTOME_RNA_POLYMERASE_II_TRANSCRIPTION_ELONGATION	56	-0.196165	-1.73592	0.0247423	0.275826	1	8413	tags=77%, list=57%, signal=179%
IWANAGA_E2F1_TARGETS_INDUCED_BY_SERUM	22	-0.313588	-1.73567	0.0261044	0.274458	1	6087	tags=73%, list=41%, signal=124%
REACTOME_MITOTIC_G1_G1_S_PHASES	144	-0.12404	-1.7338	0.0227273	0.275493	1	8503	tags=70%, list=58%, signal=165%
PID_CD8_TCR_DOWNSTREAM_PATHWAY	41	-0.229246	-1.73304	0.0251451	0.274745	1	5602	tags=61%, list=38%, signal=98%
DEURIG_T_CELL_PROLYMPHOCYTIC_LEUKEMIA_DN	257	-0.0947861	-1.73216	0.0209205	0.274215	1	6466	tags=53%, list=44%, signal=94%
REACTOME_REGULATION_OF_RAS_BY_GAPS	65	-0.187618	-1.7287	0.0218688	0.277464	1	8560	tags=77%, list=58%, signal=183%
HECKER_IFNB1_TARGETS	64	-0.181712	-1.7286	0.0247934	0.275889	1	2853	tags=38%, list=19%, signal=46%
REACTOME_SIGNALING_BY_BRAF_AND_RAF_FUSIONS	60	-0.185742	-1.72539	0.0175439	0.279003	1	10998	tags=93%, list=75%, signal=369%
REACTOME_INTERFERON_ALPHA_BETA_SIGNALING	46	-0.214929	-1.72504	0.0350195	0.277752	1	4200	tags=50%, list=29%, signal=70%
HEIDENBLAD_AMPLIFIED_IN_PANCREATIC_CANCER	54	-0.194775	-1.71973	0.0313725	0.283355	1	9123	tags=81%, list=62%, signal=214%
TONKS_TARGETS_OF_RUNX1_RUNX1T1_FUSION_HSC_UP	162	-0.114743	-1.71965	0.0315582	0.281771	1	4411	tags=41%, list=30%, signal=58%
BIOCARTA_TNFR1_PATHWAY	28	-0.272706	-1.71781	0.033264	0.282723	1	5448	tags=64%, list=37%, signal=102%
ONDER_CDH1_TARGETS_1_DN	135	-0.129098	-1.71625	0.0191571	0.283147	1	7918	tags=67%, list=54%, signal=143%
HAHTOLA_MYCOSIS_FUNGOIDES_CD4_DN	105	-0.141914	-1.71597	0.030303	0.281902	1	8147	tags=70%, list=55%, signal=155%
REACTOME_CDK_MEDIATED_PHOSPHORYLATION_AND_REMOVAL_OF_CDC6	70	-0.176254	-1.71283	0.0318091	0.285041	1	10019	tags=86%, list=68%, signal=268%
KEGG_AXON_GUIDANCE	129	-0.128738	-1.71134	0.032882	0.285703	1	5872	tags=53%, list=40%, signal=87%
REACTOME_CELL_CYCLE_CHECKPOINTS	245	-0.0953718	-1.70614	0.0290456	0.291372	1	10019	tags=78%, list=68%, signal=240%
KEGG_LONG_TERM_POTENTIATION	66	-0.174074	-1.70357	0.0193424	0.293577	1	9255	tags=80%, list=63%, signal=216%
KRIEG_KDM3A_TARGETS_NOT_HYPOXIA	176	-0.111796	-1.7035	0.0326531	0.291967	1	10568	tags=83%, list=72%, signal=292%
REACTOME_DEGRADATION_OF_AXIN	53	-0.20164	-1.70288	0.0159681	0.29128	1	10080	tags=89%, list=69%, signal=281%
SEIDEN_MET_SIGNALING	18	-0.338587	-1.70121	0.03	0.292007	1	6461	tags=78%, list=44%, signal=139%
LUI_THYROID_CANCER_CLUSTER_1	47	-0.211212	-1.70018	0.015534	0.29203	1	4411	tags=51%, list=30%, signal=73%
TAKEDA_TARGETS_OF_NUP98_HOXA9_FUSION_3D_UP	142	-0.122507	-1.6999	0.0403226	0.290787	1	3082	tags=33%, list=21%, signal=41%
REACTOME_MRNA_SPLICING_MINOR_PATHWAY	51	-0.202145	-1.69657	0.034413	0.293856	1	7990	tags=75%, list=54%, signal=163%
KENNY_CTNNB1_TARGETS_UP	48	-0.203713	-1.69054	0.0215686	0.301447	1	4977	tags=54%, list=34%, signal=82%
REACTOME_ANTIGEN_PROCESSING_CROSS_PRESENTATION	90	-0.149355	-1.68987	0.0272374	0.300805	1	8596	tags=73%, list=58%, signal=176%
REACTOME_MYD88_CASCADE_INITIATED_ON_PLASMA_MEMBRANE	81	-0.156437	-1.68947	0.0386847	0.299786	1	2976	tags=36%, list=20%, signal=45%
REACTOME_DEADENYLATION_DEPENDENT_MRNA_DECAY	52	-0.199975	-1.6885	0.0435606	0.299596	1	9507	tags=85%, list=65%, signal=239%
REACTOME_CRISTAE_FORMATION	27	-0.271185	-1.68828	0.025641	0.298309	1	10174	tags=96%, list=69%, signal=312%
TONKS_TARGETS_OF_RUNX1_RUNX1T1_FUSION_SUSTAINDED_IN_ERYTHROCYTE_UP	40	-0.228796	-1.68507	0.0342052	0.301581	1	5465	tags=60%, list=37%, signal=95%
REACTOME_REGULATION_OF_MRNA_STABILITY_BY_PROTEINS_THAT_BIND_AU_RICH_ELEMENTS	84	-0.156273	-1.68427	0.0339321	0.301233	1	8564	tags=74%, list=58%, signal=176%
MATZUK_SPERMATOZOA	91	-0.153848	-1.68353	0.0294118	0.300825	1	4698	tags=47%, list=32%, signal=69%
REACTOME_MAPK_TARGETS_NUCLEAR_EVENTS_MEDIATED_BY_MAP_KINASES	31	-0.24969	-1.68352	0.0264228	0.299249	1	2976	tags=45%, list=20%, signal=57%
STARK_HYPPOCAMPUS_22Q11_DELETION_DN	18	-0.329325	-1.68291	0.0342052	0.298568	1	2515	tags=50%, list=17%, signal=60%
REACTOME_TNFR2_NON_CANONICAL_NF_KB_PATHWAY	86	-0.154901	-1.68239	0.0137525	0.297838	1	8503	tags=73%, list=58%, signal=173%
BROWNE_HCMV_INFECTION_14HR_UP	135	-0.123782	-1.68152	0.0253906	0.297553	1	4621	tags=44%, list=31%, signal=63%
HAHTOLA_SEZARY_SYNDROM_DN	26	-0.273413	-1.67649	0.0421687	0.303736	1	3903	tags=54%, list=27%, signal=73%
REACTOME_ACTIVATION_OF_NMDA_RECEPTORS_AND_POSTSYNAPTIC_EVENTS	84	-0.156925	-1.67485	0.0441459	0.304569	1	9954	tags=83%, list=68%, signal=257%
STEARMAN_LUNG_CANCER_EARLY_VS_LATE_UP	118	-0.129974	-1.67176	0.0337302	0.307641	1	5952	tags=53%, list=41%, signal=89%
EPPERT_PROGENITOR	130	-0.128775	-1.67175	0.036	0.306077	1	5812	tags=52%, list=40%, signal=86%
KEGG_MTOR_SIGNALING_PATHWAY	50	-0.197153	-1.6686	0.0217391	0.309656	1	7988	tags=74%, list=54%, signal=162%
PARK_HSC_AND_MULTIPOTENT_PROGENITORS	40	-0.219243	-1.66595	0.0407332	0.312277	1	8544	tags=80%, list=58%, signal=191%
REACTOME_ACTIVATION_OF_NF_KAPPAB_IN_B_CELLS	65	-0.174284	-1.66486	0.045098	0.31242	1	8529	tags=75%, list=58%, signal=179%
REACTOME_DARPP_32_EVENTS	22	-0.298105	-1.66474	0.0335306	0.311012	1	8986	tags=91%, list=61%, signal=234%
REACTOME_FCERI_MEDIATED_NF_KB_ACTIVATION	77	-0.162547	-1.66456	0.0448598	0.309737	1	8503	tags=74%, list=58%, signal=175%
BROWNE_INTERFERON_RESPONSIVE_GENES	55	-0.190027	-1.66279	0.0361446	0.310913	1	3097	tags=40%, list=21%, signal=50%
REACTOME_MITOCHONDRIAL_TRANSLATION	96	-0.142852	-1.66009	0.0338983	0.313523	1	11539	tags=93%, list=79%, signal=429%
ACEVEDO_LIVER_CANCER_WITH_H3K27ME3_UP	191	-0.10178	-1.65892	0.0299786	0.313784	1	5603	tags=48%, list=38%, signal=77%
PECE_MAMMARY_STEM_CELL_DN	129	-0.125082	-1.65804	0.0458333	0.313488	1	6267	tags=55%, list=43%, signal=95%
TURASHVILI_BREAST_NORMAL_DUCTAL_VS_LOBULAR_UP	57	-0.18483	-1.65753	0.035503	0.312796	1	9928	tags=86%, list=68%, signal=264%
REACTOME_ERCC6_CSB_AND_EHMT2_G9A_POSITIVELY_REGULATE_RRNA_EXPRESSION	20	-0.306065	-1.65567	0.0342052	0.313995	1	2857	tags=50%, list=19%, signal=62%
PAL_PRMT5_TARGETS_UP	187	-0.103629	-1.65497	0.0371901	0.31362	1	6513	tags=55%, list=44%, signal=97%
ASGHARZADEH_NEUROBLASTOMA_POOR_SURVIVAL_DN	36	-0.231411	-1.65473	0.0337302	0.31249	1	7630	tags=75%, list=52%, signal=156%
BLUM_RESPONSE_TO_SALIRASIB_DN	327	-0.079105	-1.65354	0.0343511	0.312825	1	5785	tags=47%, list=39%, signal=76%
LEE_INTRATHYMIC_T_PROGENITOR	15	-0.358288	-1.64713	0.0337302	0.321126	1	7477	tags=87%, list=51%, signal=176%
WEST_ADRENOCORTICAL_TUMOR_UP	283	-0.0860122	-1.64562	0.0374753	0.321942	1	7433	tags=59%, list=51%, signal=117%
REACTOME_CELL_CYCLE_MITOTIC	456	-0.0667376	-1.64546	0.0290698	0.320724	1	7365	tags=57%, list=50%, signal=110%
GAZDA_DIAMOND_BLACKFAN_ANEMIA_PROGENITOR_DN	59	-0.184238	-1.64448	0.0351562	0.320686	1	6520	tags=63%, list=44%, signal=112%
REACTOME_ACTIVATION_OF_APC_C_AND_APC_C:CDC20_MEDIATED_DEGRADATION_OF_MITOTIC_PROTEINS	74	-0.158399	-1.64215	0.0308008	0.322757	1	8607	tags=74%, list=59%, signal=178%
RHEIN_ALL_GLUCOCORTICOID_THERAPY_DN	352	-0.0773021	-1.64003	0.0286299	0.324718	1	9997	tags=76%, list=68%, signal=231%
WINNEPENNINCKX_MELANOMA_METASTASIS_UP	154	-0.113106	-1.63759	0.0416667	0.327101	1	7326	tags=61%, list=50%, signal=120%
DAWSON_METHYLATED_IN_LYMPHOMA_TCL1	55	-0.189829	-1.63476	0.0380762	0.330226	1	7642	tags=71%, list=52%, signal=147%
DER_IFN_ALPHA_RESPONSE_UP	64	-0.173962	-1.63399	0.0356436	0.329928	1	3196	tags=39%, list=22%, signal=50%
REACTOME_DECTIN_1_MEDIATED_NONCANONICAL_NF_KB_SIGNALING	60	-0.177702	-1.63388	0.0470588	0.328586	1	10136	tags=87%, list=69%, signal=278%
LI_INDUCED_T_TO_NATURAL_KILLER_DN	125	-0.127154	-1.63358	0.0402299	0.327571	1	6260	tags=55%, list=43%, signal=95%
WENDT_COHESIN_TARGETS_UP	30	-0.245721	-1.63347	0.039916	0.326274	1	6684	tags=70%, list=45%, signal=128%
REACTOME_DEUBIQUITINATION	229	-0.0951117	-1.63304	0.0411523	0.3255	1	8379	tags=66%, list=57%, signal=152%
REACTOME_INSULIN_RECEPTOR_RECYCLING	21	-0.298604	-1.63096	0.0439122	0.327436	1	8215	tags=86%, list=56%, signal=194%
REACTOME_RNA_POLYMERASE_II_PRE_TRANSCRIPTION_EVENTS	77	-0.155649	-1.61853	0.0490196	0.346065	1	8413	tags=73%, list=57%, signal=169%
REACTOME_OTHER_INTERLEUKIN_SIGNALING	263	-0.0872841	-1.61641	0.0529532	0.348004	1	6452	tags=52%, list=44%, signal=92%
RIGGI_EWING_SARCOMA_PROGENITOR_UP	377	-0.0715769	-1.61582	0.0461847	0.347507	1	4784	tags=40%, list=33%, signal=57%
PID_ERBB1_DOWNSTREAM_PATHWAY	104	-0.139008	-1.61523	0.0376238	0.346912	1	7581	tags=65%, list=52%, signal=134%
GENTILE_UV_RESPONSE_CLUSTER_D1	16	-0.331958	-1.61439	0.0538793	0.346936	1	5231	tags=69%, list=36%, signal=107%
REACTOME_TRANSCRIPTIONAL_REGULATION_BY_RUNX1	167	-0.106918	-1.61403	0.0422265	0.346025	1	8743	tags=70%, list=59%, signal=171%
REACTOME_HOST_INTERACTIONS_OF_HIV_FACTORS	122	-0.122568	-1.61349	0.034413	0.345477	1	10019	tags=80%, list=68%, signal=250%
MIKKELSEN_IPS_HCP_WITH_H3_UNMETHYLATED	57	-0.184787	-1.61043	0.0469667	0.348954	1	1421	tags=28%, list=10%, signal=31%
REACTOME_DOWNSTREAM_SIGNALING_EVENTS_OF_B_CELL_RECEPTOR_BCR	79	-0.154675	-1.61028	0.0349794	0.347699	1	8529	tags=73%, list=58%, signal=174%
REACTOME_NEGATIVE_REGULATION_OF_FGFR3_SIGNALING	26	-0.260376	-1.60896	0.035503	0.348251	1	6355	tags=69%, list=43%, signal=122%
TAKEDA_TARGETS_OF_NUP98_HOXA9_FUSION_16D_UP	126	-0.124353	-1.60818	0.0256881	0.348139	1	2971	tags=33%, list=20%, signal=40%
REACTOME_NITRIC_OXIDE_STIMULATES_GUANYLATE_CYCLASE	19	-0.308416	-1.60793	0.0571992	0.346996	1	7076	tags=79%, list=48%, signal=152%
REACTOME_TRANSCRIPTIONAL_REGULATION_BY_TP53	345	-0.07493	-1.60752	0.0335306	0.346226	1	10341	tags=78%, list=70%, signal=256%
NATSUME_RESPONSE_TO_INTERFERON_BETA_UP	62	-0.176138	-1.60685	0.0381526	0.345856	1	3586	tags=42%, list=24%, signal=55%
CROONQUIST_STROMAL_STIMULATION_UP	46	-0.197001	-1.60509	0.0434783	0.347216	1	5421	tags=57%, list=37%, signal=89%
REACTOME_NEGATIVE_REGULATION_OF_MAPK_PATHWAY	40	-0.214816	-1.60301	0.0289855	0.349038	1	6772	tags=68%, list=46%, signal=125%
NAKAYAMA_SOFT_TISSUE_TUMORS_PCA2_UP	80	-0.153147	-1.59991	0.0400802	0.352574	1	5845	tags=55%, list=40%, signal=91%
DE_YY1_TARGETS_DN	88	-0.145316	-1.59859	0.0470588	0.353242	1	3222	tags=36%, list=22%, signal=46%
FIGUEROA_AML_METHYLATION_CLUSTER_4_UP	89	-0.144322	-1.59842	0.0434783	0.352083	1	8130	tags=70%, list=55%, signal=155%
REACTOME_DEGRADATION_OF_DVL	55	-0.179216	-1.59754	0.0332681	0.352155	1	10202	tags=87%, list=69%, signal=284%
REACTOME_SIGNALING_BY_FGFR4	35	-0.225287	-1.59666	0.0310078	0.352048	1	6355	tags=66%, list=43%, signal=116%
REACTOME_HEDGEHOG_ON_STATE	84	-0.14399	-1.59207	0.054878	0.358396	1	10143	tags=83%, list=69%, signal=267%
RAO_BOUND_BY_SALL4_ISOFORM_B	433	-0.0677086	-1.59091	0.050813	0.359063	1	7384	tags=57%, list=50%, signal=111%
RAMPON_ENRICHED_LEARNING_ENVIRONMENT_LATE_UP	21	-0.286694	-1.59068	0.0442308	0.357923	1	7690	tags=81%, list=52%, signal=170%
DITTMER_PTHLH_TARGETS_UP	109	-0.130825	-1.58989	0.043659	0.357754	1	9687	tags=79%, list=66%, signal=230%
REACTOME_TRANSLOCATION_OF_SLC2A4_GLUT4_TO_THE_PLASMA_MEMBRANE	64	-0.170249	-1.58952	0.0531697	0.356886	1	9909	tags=84%, list=67%, signal=258%
KOBAYASHI_EGFR_SIGNALING_24HR_DN	235	-0.0907081	-1.58925	0.0367505	0.356062	1	5818	tags=49%, list=40%, signal=79%
DUTERTRE_ESTRADIOL_RESPONSE_24HR_DN	473	-0.0638777	-1.58918	0.0466531	0.354775	1	7574	tags=58%, list=52%, signal=115%
SEITZ_NEOPLASTIC_TRANSFORMATION_BY_8P_DELETION_UP	56	-0.181584	-1.58829	0.054902	0.354769	1	2591	tags=36%, list=18%, signal=43%
GRAHAM_CML_QUIESCENT_VS_NORMAL_DIVIDING_UP	37	-0.223475	-1.58754	0.0570265	0.354518	1	8243	tags=78%, list=56%, signal=178%
WANG_LMO4_TARGETS_DN	332	-0.0755799	-1.5862	0.048	0.355253	1	8299	tags=64%, list=56%, signal=143%
AMIT_EGF_RESPONSE_40_HELA	41	-0.208837	-1.58597	0.0466926	0.354211	1	4109	tags=49%, list=28%, signal=68%
KEGG_HUNTINGTONS_DISEASE	168	-0.104293	-1.58494	0.0426357	0.354679	1	10032	tags=79%, list=68%, signal=245%
REACTOME_GOLGI_ASSOCIATED_VESICLE_BIOGENESIS	54	-0.181831	-1.58473	0.0588235	0.353669	1	8224	tags=74%, list=56%, signal=168%
PYEON_CANCER_HEAD_AND_NECK_VS_CERVICAL_UP	172	-0.105862	-1.58411	0.0526316	0.353455	1	9912	tags=78%, list=67%, signal=237%
BIOCARTA_IL2RB_PATHWAY	36	-0.219501	-1.58287	0.0387755	0.354101	1	6580	tags=67%, list=45%, signal=120%
PID_NECTIN_PATHWAY	29	-0.239374	-1.5823	0.0453649	0.353714	1	8145	tags=79%, list=55%, signal=178%
LIU_CDX2_TARGETS_UP	24	-0.267412	-1.58138	0.0555556	0.353879	1	2813	tags=46%, list=19%, signal=57%
REACTOME_TRANSPORT_OF_MATURE_TRANSCRIPT_TO_CYTOPLASM	78	-0.15398	-1.58117	0.054326	0.352882	1	2837	tags=35%, list=19%, signal=43%
REACTOME_TNFS_BIND_THEIR_PHYSIOLOGICAL_RECEPTORS	19	-0.295793	-1.5799	0.0422535	0.353799	1	4941	tags=63%, list=34%, signal=95%
TAKEDA_TARGETS_OF_NUP98_HOXA9_FUSION_8D_UP	120	-0.125809	-1.57543	0.0466019	0.359704	1	2086	tags=27%, list=14%, signal=31%
HOELZEL_NF1_TARGETS_UP	122	-0.12321	-1.57266	0.0574949	0.362969	1	4228	tags=41%, list=29%, signal=57%
VILLANUEVA_LIVER_CANCER_KRT19_UP	163	-0.10462	-1.5721	0.0463158	0.362468	1	6324	tags=53%, list=43%, signal=93%
REACTOME_PHASE_0_RAPID_DEPOLARISATION	42	-0.206681	-1.57099	0.0576541	0.362939	1	4320	tags=50%, list=29%, signal=71%
WONG_EMBRYONIC_STEM_CELL_CORE	330	-0.0750583	-1.57	0.0536398	0.363267	1	9521	tags=72%, list=65%, signal=200%
OUELLET_CULTURED_OVARIAN_CANCER_INVASIVE_VS_LMP_UP	66	-0.162606	-1.56993	0.0517598	0.362032	1	6083	tags=58%, list=41%, signal=98%
REACTOME_ROS_AND_RNS_PRODUCTION_IN_PHAGOCYTES	31	-0.236348	-1.56865	0.0507812	0.362833	1	8386	tags=81%, list=57%, signal=187%
REACTOME_NEGATIVE_REGULATION_OF_NMDA_RECEPTOR_MEDIATED_NEURONAL_TRANSMISSION	21	-0.275469	-1.56746	0.0542798	0.363532	1	9954	tags=95%, list=68%, signal=295%
CARD_MIR302A_TARGETS	76	-0.150386	-1.56624	0.0621359	0.364219	1	5150	tags=50%, list=35%, signal=77%
MOLENAAR_TARGETS_OF_CCND1_AND_CDK4_UP	56	-0.176455	-1.566	0.0423387	0.363325	1	10276	tags=88%, list=70%, signal=290%
WAMUNYOKOLI_OVARIAN_CANCER_GRADES_1_2_DN	60	-0.169998	-1.56302	0.0534653	0.366966	1	3636	tags=42%, list=25%, signal=55%
GAUSSMANN_MLL_AF4_FUSION_TARGETS_B_UP	22	-0.277876	-1.56136	0.0442656	0.368453	1	6611	tags=73%, list=45%, signal=132%
KARLSSON_TGFB1_TARGETS_UP	116	-0.123359	-1.56012	0.0718336	0.369222	1	5170	tags=47%, list=35%, signal=73%
JIANG_AGING_CEREBRAL_CORTEX_DN	47	-0.191957	-1.55874	0.0451745	0.370134	1	6569	tags=64%, list=45%, signal=115%
REACTOME_THE_ROLE_OF_GTSE1_IN_G2_M_PROGRESSION_AFTER_G2_CHECKPOINT	69	-0.159601	-1.55625	0.0454545	0.373034	1	10019	tags=84%, list=68%, signal=263%
SEIDEN_ONCOGENESIS_BY_MET	84	-0.145134	-1.55494	0.037037	0.373969	1	8027	tags=69%, list=55%, signal=151%
REACTOME_METABOLISM_OF_POLYAMINES	57	-0.176506	-1.55475	0.0601942	0.373048	1	8503	tags=75%, list=58%, signal=178%
YAO_TEMPORAL_RESPONSE_TO_PROGESTERONE_CLUSTER_11	93	-0.13604	-1.5543	0.0561122	0.372476	1	4651	tags=45%, list=32%, signal=66%
GAZIN_EPIGENETIC_SILENCING_BY_KRAS	22	-0.280329	-1.55224	0.0581395	0.37455	1	6575	tags=73%, list=45%, signal=131%
REACTOME_CASPASE_ACTIVATION_VIA_EXTRINSIC_APOPTOTIC_SIGNALLING_PATHWAY	24	-0.265069	-1.55164	0.0625	0.374287	1	8358	tags=83%, list=57%, signal=193%
REACTOME_SIGNALING_BY_FGFR3	37	-0.216803	-1.55115	0.0592885	0.37375	1	6355	tags=65%, list=43%, signal=114%
ONKEN_UVEAL_MELANOMA_DN	491	-0.0620894	-1.54814	0.0499002	0.37754	1	11749	tags=86%, list=80%, signal=414%
REACTOME_KERATINIZATION	42	-0.198532	-1.5449	0.0555556	0.382118	1	2690	tags=38%, list=18%, signal=46%
LEE_RECENT_THYMIC_EMIGRANT	194	-0.0950678	-1.54433	0.0653061	0.381858	1	11045	tags=85%, list=75%, signal=336%
BIOCARTA_MTOR_PATHWAY	21	-0.28172	-1.54358	0.0645793	0.38179	1	7763	tags=81%, list=53%, signal=171%
REACTOME_RAB_GEFS_EXCHANGE_GTP_FOR_GDP_ON_RABS	87	-0.139751	-1.54068	0.0777311	0.38556	1	8094	tags=69%, list=55%, signal=153%
REACTOME_PHASE_2_PLATEAU_PHASE	24	-0.266819	-1.5392	0.0547667	0.386914	1	3434	tags=50%, list=23%, signal=65%
KAYO_AGING_MUSCLE_DN	113	-0.122916	-1.53887	0.0636183	0.386234	1	8092	tags=67%, list=55%, signal=149%
REACTOME_SPRY_REGULATION_OF_FGF_SIGNALING	16	-0.317954	-1.53835	0.0705882	0.38585	1	6355	tags=75%, list=43%, signal=132%
REACTOME_TRAFFICKING_OF_GLUR2_CONTAINING_AMPA_RECEPTORS	17	-0.315001	-1.53748	0.0653061	0.386161	1	9208	tags=94%, list=63%, signal=252%
GENTILE_UV_LOW_DOSE_UP	23	-0.2657	-1.53615	0.0610526	0.387114	1	8242	tags=83%, list=56%, signal=188%
REACTOME_CHROMATIN_ORGANIZATION	201	-0.095012	-1.53519	0.054902	0.38748	1	8713	tags=69%, list=59%, signal=166%
KYNG_ENVIRONMENTAL_STRESS_RESPONSE_UP	50	-0.181113	-1.53496	0.0570265	0.386651	1	2051	tags=32%, list=14%, signal=37%
MIKKELSEN_ES_HCP_WITH_H3_UNMETHYLATED	46	-0.189174	-1.53425	0.059761	0.386628	1	2980	tags=39%, list=20%, signal=49%
REACTOME_CELLULAR_RESPONSE_TO_HYPOXIA	72	-0.158323	-1.5339	0.0737705	0.386043	1	8503	tags=74%, list=58%, signal=174%
KEGG_SNARE_INTERACTIONS_IN_VESICULAR_TRANSPORT	35	-0.21717	-1.53361	0.0544355	0.385255	1	9413	tags=86%, list=64%, signal=238%
REACTOME_MITOTIC_G2_G2_M_PHASES	187	-0.0996315	-1.53224	0.0613497	0.386341	1	6571	tags=55%, list=45%, signal=97%
ZHOU_INFLAMMATORY_RESPONSE_LPS_UP	284	-0.0782288	-1.53118	0.0616016	0.386958	1	5445	tags=45%, list=37%, signal=70%
WONG_PROTEASOME_GENE_MODULE	49	-0.187568	-1.53024	0.056	0.387342	1	8650	tags=78%, list=59%, signal=188%
WEINMANN_ADAPTATION_TO_HYPOXIA_DN	34	-0.217889	-1.52699	0.0648855	0.391877	1	1993	tags=35%, list=14%, signal=41%
SIG_CHEMOTAXIS	43	-0.196768	-1.52679	0.0618956	0.390993	1	9079	tags=81%, list=62%, signal=212%
DING_LUNG_CANCER_MUTATED_SIGNIFICANTLY	24	-0.257356	-1.52664	0.0643275	0.389926	1	6022	tags=67%, list=41%, signal=113%
REACTOME_VEGFR2_MEDIATED_VASCULAR_PERMEABILITY	27	-0.246162	-1.52616	0.0675676	0.389458	1	8364	tags=81%, list=57%, signal=189%
FULCHER_INFLAMMATORY_RESPONSE_LECTIN_VS_LPS_DN	376	-0.0702172	-1.52528	0.0652591	0.389708	1	5366	tags=43%, list=37%, signal=67%
REACTOME_FORMATION_OF_THE_CORNIFIED_ENVELOPE	42	-0.198532	-1.52267	0.0666667	0.393251	1	2690	tags=38%, list=18%, signal=46%
GAVIN_IL2_RESPONSIVE_FOXP3_TARGETS_UP	17	-0.307912	-1.52148	0.0664137	0.394019	1	4990	tags=65%, list=34%, signal=98%
REACTOME_ASSOCIATION_OF_TRIC_CCT_WITH_TARGET_PROTEINS_DURING_BIOSYNTHESIS	37	-0.209785	-1.52111	0.0666667	0.393372	1	9238	tags=84%, list=63%, signal=225%
BIOCARTA_PTDINS_PATHWAY	23	-0.26153	-1.52086	0.0751445	0.392541	1	9581	tags=91%, list=65%, signal=262%
SAKAI_CHRONIC_HEPATITIS_VS_LIVER_CANCER_UP	78	-0.146727	-1.51904	0.0677618	0.394622	1	4827	tags=47%, list=33%, signal=70%
DER_IFN_GAMMA_RESPONSE_UP	64	-0.161392	-1.51724	0.0552268	0.396482	1	5676	tags=55%, list=39%, signal=89%
REACTOME_CARGO_TRAFFICKING_TO_THE_PERICILIARY_MEMBRANE	51	-0.181119	-1.51688	0.0651731	0.395908	1	10603	tags=90%, list=72%, signal=323%
REACTOME_CGMP_EFFECTS	15	-0.323388	-1.51635	0.0665323	0.395515	1	6030	tags=73%, list=41%, signal=124%
REACTOME_G2_M_CHECKPOINTS	131	-0.113678	-1.51618	0.072549	0.39453	1	10236	tags=81%, list=70%, signal=264%
CHIARADONNA_NEOPLASTIC_TRANSFORMATION_CDC25_UP	112	-0.124724	-1.51568	0.0659794	0.394132	1	4480	tags=43%, list=30%, signal=61%
REACTOME_TCR_SIGNALING	103	-0.126159	-1.51544	0.0590717	0.393309	1	9003	tags=74%, list=61%, signal=189%
DANG_MYC_TARGETS_UP	124	-0.115497	-1.5121	0.0683594	0.397933	1	11591	tags=90%, list=79%, signal=424%
PUJANA_BREAST_CANCER_WITH_BRCA1_MUTATED_UP	55	-0.176329	-1.51191	0.0909091	0.397018	1	5435	tags=55%, list=37%, signal=86%
REACTOME_APC_C:CDH1_MEDIATED_DEGRADATION_OF_CDC20_AND_OTHER_APC_C:CDH1_TARGETED_PROTEINS_IN_LATE_MITOSIS_EARLY_G1	70	-0.152801	-1.51151	0.0640777	0.396442	1	10362	tags=86%, list=71%, signal=289%
REACTOME_ADHERENS_JUNCTIONS_INTERACTIONS	31	-0.227331	-1.50708	0.0855397	0.403236	1	5200	tags=58%, list=35%, signal=90%
REACTOME_MEIOSIS	56	-0.169417	-1.50615	0.0618956	0.40357	1	4606	tags=48%, list=31%, signal=70%
PID_EPHA_FWDPATHWAY	33	-0.220419	-1.50475	0.0715706	0.404703	1	9683	tags=88%, list=66%, signal=257%
SHAFFER_IRF4_MULTIPLE_MYELOMA_PROGRAM	33	-0.224437	-1.50311	0.0715746	0.406373	1	10960	tags=97%, list=75%, signal=381%
WEST_ADRENOCORTICAL_TUMOR_MARKERS_DN	16	-0.316775	-1.50057	0.0711382	0.409736	1	3617	tags=56%, list=25%, signal=75%
KUMAR_PATHOGEN_LOAD_BY_MACROPHAGES	203	-0.0919916	-1.50056	0.0641283	0.408515	1	7065	tags=57%, list=48%, signal=109%
KEGG_OOCYTE_MEIOSIS	101	-0.128419	-1.49976	0.0654762	0.408701	1	8457	tags=70%, list=58%, signal=164%
MCCLUNG_DELTA_FOSB_TARGETS_2WK	43	-0.195767	-1.49893	0.0576923	0.408947	1	4651	tags=51%, list=32%, signal=75%
TOMLINS_METASTASIS_DN	17	-0.297829	-1.4986	0.0726577	0.408318	1	5138	tags=65%, list=35%, signal=99%
RAHMAN_TP53_TARGETS_PHOSPHORYLATED	21	-0.271991	-1.49842	0.088632	0.407411	1	7206	tags=76%, list=49%, signal=149%
MULLIGAN_NTF3_SIGNALING_VIA_INSR_AND_IGF1R_UP	20	-0.28356	-1.49381	0.0873984	0.414794	1	6861	tags=75%, list=47%, signal=140%
REACTOME_UNBLOCKING_OF_NMDA_RECEPTORS_GLUTAMATE_BINDING_AND_ACTIVATION	21	-0.275469	-1.49369	0.0854369	0.413731	1	9954	tags=95%, list=68%, signal=295%
BENPORATH_OCT4_TARGETS	267	-0.0796648	-1.49368	0.0621242	0.412502	1	8263	tags=64%, list=56%, signal=144%
REACTOME_MITOCHONDRIAL_BIOGENESIS	88	-0.136932	-1.49236	0.0633397	0.413733	1	10191	tags=83%, list=69%, signal=269%
KUMAR_AUTOPHAGY_NETWORK	54	-0.171541	-1.49201	0.0841487	0.413186	1	7014	tags=65%, list=48%, signal=124%
REACTOME_ONCOGENIC_MAPK_SIGNALING	75	-0.145727	-1.49134	0.08	0.413291	1	10998	tags=89%, list=75%, signal=353%
SETLUR_PROSTATE_CANCER_TMPRSS2_ERG_FUSION_UP	65	-0.159761	-1.49058	0.0701031	0.413487	1	7385	tags=66%, list=50%, signal=132%
REACTOME_GLUTAMATE_BINDING_ACTIVATION_OF_AMPA_RECEPTORS_AND_SYNAPTIC_PLASTICITY	31	-0.221693	-1.48934	0.0744467	0.414605	1	10023	tags=90%, list=68%, signal=283%
REACTOME_INTRINSIC_PATHWAY_FOR_APOPTOSIS	48	-0.183261	-1.48832	0.0806452	0.415243	1	6195	tags=60%, list=42%, signal=104%
REACTOME_FGFR2_LIGAND_BINDING_AND_ACTIVATION	15	-0.31753	-1.48831	0.0914397	0.414044	1	3177	tags=53%, list=22%, signal=68%
REACTOME_ESTROGEN_DEPENDENT_GENE_EXPRESSION	91	-0.134661	-1.48691	0.0747126	0.415445	1	11922	tags=95%, list=81%, signal=498%
REACTOME_NOREPINEPHRINE_NEUROTRANSMITTER_RELEASE_CYCLE	16	-0.297351	-1.48627	0.0818363	0.415507	1	5739	tags=69%, list=39%, signal=113%
JOHANSSON_GLIOMAGENESIS_BY_PDGFB_DN	22	-0.263291	-1.48593	0.074856	0.414949	1	6825	tags=73%, list=46%, signal=136%
BIOCARTA_CASPASE_PATHWAY	19	-0.285066	-1.48528	0.0752033	0.414873	1	4325	tags=58%, list=29%, signal=82%
REACTOME_EPHA_MEDIATED_GROWTH_CONE_COLLAPSE	29	-0.238158	-1.48412	0.0635246	0.415782	1	9683	tags=90%, list=66%, signal=262%
BAELDE_DIABETIC_NEPHROPATHY_DN	408	-0.0632297	-1.48152	0.0610998	0.419281	1	6157	tags=48%, list=42%, signal=80%
PELLICCIOTTA_HDAC_IN_ANTIGEN_PRESENTATION_UP	61	-0.167034	-1.48107	0.0952381	0.418807	1	8879	tags=77%, list=60%, signal=194%
REACTOME_NUCLEAR_EVENTS_KINASE_AND_TRANSCRIPTION_FACTOR_ACTIVATION	25	-0.244867	-1.48088	0.0632184	0.417928	1	4638	tags=56%, list=32%, signal=82%
PETROVA_PROX1_TARGETS_DN	51	-0.176105	-1.4802	0.0840336	0.418047	1	3473	tags=41%, list=24%, signal=54%
LANDIS_BREAST_CANCER_PROGRESSION_UP	38	-0.204793	-1.47962	0.0773931	0.417808	1	2800	tags=39%, list=19%, signal=49%
REACTOME_SIGNALING_BY_FGFR	77	-0.14543	-1.47953	0.0775348	0.41678	1	7799	tags=68%, list=53%, signal=143%
REACTOME_REGULATION_OF_INSULIN_SECRETION	71	-0.149679	-1.47889	0.0697211	0.416809	1	5884	tags=55%, list=40%, signal=91%
REACTOME_ASYMMETRIC_LOCALIZATION_OF_PCP_PROTEINS	62	-0.161953	-1.47872	0.0846774	0.415946	1	10193	tags=85%, list=69%, signal=278%
REACTOME_SIGNALING_BY_FGFR2	66	-0.154007	-1.47796	0.0591837	0.416085	1	7990	tags=70%, list=54%, signal=152%
REACTOME_NEGATIVE_REGULATORS_OF_DDX58_IFIH1_SIGNALING	33	-0.219183	-1.47739	0.0714286	0.415917	1	6584	tags=67%, list=45%, signal=121%
REACTOME_SIGNALING_BY_NOTCH	175	-0.0972177	-1.47622	0.0780952	0.416812	1	8582	tags=68%, list=58%, signal=162%
TAKEDA_TARGETS_OF_NUP98_HOXA9_FUSION_10D_UP	148	-0.103117	-1.47061	0.0649606	0.425755	1	2274	tags=26%, list=15%, signal=30%
REACTOME_RHO_GTPASE_EFFECTORS	246	-0.0793478	-1.47054	0.0727969	0.424683	1	9368	tags=72%, list=64%, signal=194%
REACTOME_NEGATIVE_REGULATION_OF_FGFR4_SIGNALING	25	-0.24803	-1.47052	0.0851064	0.423556	1	6355	tags=68%, list=43%, signal=120%
WORSCHECH_TUMOR_REJECTION_UP	39	-0.197329	-1.46882	0.0666667	0.425592	1	8036	tags=74%, list=55%, signal=164%
REACTOME_DEADENYLATION_OF_MRNA	22	-0.262597	-1.46653	0.0785855	0.428794	1	9507	tags=91%, list=65%, signal=257%
WATANABE_COLON_CANCER_MSI_VS_MSS_DN	50	-0.177364	-1.46612	0.0721649	0.428426	1	4751	tags=50%, list=32%, signal=74%
OUELLET_OVARIAN_CANCER_INVASIVE_VS_LMP_UP	112	-0.118281	-1.46498	0.0666667	0.429348	1	10347	tags=82%, list=70%, signal=276%
REACTOME_FORMATION_OF_TUBULIN_FOLDING_INTERMEDIATES_BY_CCT_TRIC	19	-0.281405	-1.46289	0.0777096	0.432057	1	6699	tags=74%, list=46%, signal=135%
REACTOME_CILIUM_ASSEMBLY	193	-0.091148	-1.46276	0.0795699	0.431139	1	6750	tags=55%, list=46%, signal=100%
BIOCARTA_CCR5_PATHWAY	15	-0.310014	-1.46258	0.0659794	0.430327	1	4267	tags=60%, list=29%, signal=84%
MOREIRA_RESPONSE_TO_TSA_DN	15	-0.307084	-1.46192	0.0755814	0.430326	1	4310	tags=60%, list=29%, signal=85%
BIOCARTA_EIF4_PATHWAY	24	-0.251028	-1.46161	0.0903226	0.42968	1	8564	tags=83%, list=58%, signal=199%
REACTOME_RESOLUTION_OF_SISTER_CHROMATID_COHESION	111	-0.118151	-1.46034	0.0988372	0.431029	1	7545	tags=63%, list=51%, signal=129%
CHESLER_BRAIN_HIGHEST_EXPRESSION	37	-0.207368	-1.4599	0.083503	0.430707	1	3316	tags=43%, list=23%, signal=56%
DORN_ADENOVIRUS_INFECTION_48HR_DN	35	-0.202914	-1.45989	0.0721248	0.429574	1	3744	tags=46%, list=25%, signal=61%
LIN_NPAS4_TARGETS_UP	161	-0.0977062	-1.45926	0.0925197	0.429456	1	8621	tags=68%, list=59%, signal=163%
BOSCO_INTERFERON_INDUCED_ANTIVIRAL_MODULE	56	-0.163466	-1.45744	0.0789474	0.431539	1	2069	tags=30%, list=14%, signal=35%
ACEVEDO_LIVER_CANCER_WITH_H3K9ME3_DN	69	-0.149531	-1.45718	0.0808511	0.430865	1	4842	tags=48%, list=33%, signal=71%
KEGG_T_CELL_RECEPTOR_SIGNALING_PATHWAY	91	-0.13061	-1.45556	0.0848485	0.432935	1	8590	tags=71%, list=58%, signal=171%
REACTOME_PROCESSING_OF_INTRONLESS_PRE_MRNAS	19	-0.27566	-1.45553	0.0892857	0.431853	1	9877	tags=95%, list=67%, signal=289%
RICKMAN_TUMOR_DIFFERENTIATED_MODERATELY_VS_POORLY_UP	114	-0.113793	-1.45511	0.0736434	0.431457	1	6076	tags=53%, list=41%, signal=89%
REACTOME_TP53_REGULATES_TRANSCRIPTION_OF_DNA_REPAIR_GENES	60	-0.158957	-1.45407	0.08577	0.432197	1	8451	tags=73%, list=58%, signal=172%
CHIANG_LIVER_CANCER_SUBCLASS_POLYSOMY7_DN	23	-0.249861	-1.45382	0.0840164	0.431548	1	4002	tags=52%, list=27%, signal=72%
KEGG_TYPE_II_DIABETES_MELLITUS	41	-0.192031	-1.45304	0.0807087	0.431866	1	7581	tags=71%, list=52%, signal=146%
OSWALD_HEMATOPOIETIC_STEM_CELL_IN_COLLAGEN_GEL_DN	233	-0.0813088	-1.45274	0.0955285	0.431296	1	7907	tags=62%, list=54%, signal=132%
PID_ECADHERIN_NASCENT_AJ_PATHWAY	39	-0.194395	-1.45257	0.0991903	0.430506	1	8079	tags=74%, list=55%, signal=165%
WUNDER_INFLAMMATORY_RESPONSE_AND_CHOLESTEROL_UP	44	-0.182543	-1.45081	0.0848126	0.432838	1	5676	tags=57%, list=39%, signal=92%
PID_PI3KCI_PATHWAY	47	-0.182055	-1.45006	0.0959693	0.433073	1	8590	tags=77%, list=58%, signal=184%
XU_GH1_EXOGENOUS_TARGETS_UP	42	-0.18754	-1.44755	0.0884211	0.436663	1	6000	tags=60%, list=41%, signal=100%
SOTIRIOU_BREAST_CANCER_GRADE_1_VS_3_DN	49	-0.172001	-1.44649	0.0747126	0.437578	1	8878	tags=78%, list=60%, signal=195%
REACTOME_CELLULAR_RESPONSES_TO_EXTERNAL_STIMULI	435	-0.059646	-1.44612	0.0668058	0.437071	1	9893	tags=73%, list=67%, signal=217%
REACTOME_SIGNALING_BY_TGF_BETA_FAMILY_MEMBERS	97	-0.126195	-1.44424	0.0810277	0.43943	1	7097	tags=61%, list=48%, signal=117%
FLECHNER_PBL_KIDNEY_TRANSPLANT_OK_VS_DONOR_DN	38	-0.199411	-1.44384	0.0887097	0.439019	1	6746	tags=66%, list=46%, signal=121%
REACTOME_CELLULAR_RESPONSES_TO_STRESS	351	-0.0671347	-1.44298	0.078125	0.439477	1	10300	tags=77%, list=70%, signal=250%
REACTOME_COOPERATION_OF_PDCL_PHLP1_AND_TRIC_CCT_IN_G_PROTEIN_BETA_FOLDING	36	-0.198479	-1.44256	0.0873016	0.439242	1	4439	tags=50%, list=30%, signal=71%
REACTOME_RETROGRADE_TRANSPORT_AT_THE_TRANS_GOLGI_NETWORK	47	-0.173389	-1.44208	0.0914513	0.438968	1	5903	tags=57%, list=40%, signal=96%
BIOCARTA_NDKDYNAMIN_PATHWAY	16	-0.296427	-1.44191	0.0804124	0.43818	1	6671	tags=75%, list=45%, signal=137%
AZARE_NEOPLASTIC_TRANSFORMATION_BY_STAT3_UP	109	-0.118092	-1.44173	0.10101	0.437371	1	2323	tags=28%, list=16%, signal=32%
IWANAGA_CARCINOGENESIS_BY_KRAS_PTEN_UP	160	-0.097893	-1.4412	0.0981211	0.437304	1	6293	tags=52%, list=43%, signal=91%
BROWNE_HCMV_INFECTION_4HR_DN	214	-0.0851386	-1.43879	0.0803213	0.440565	1	8725	tags=68%, list=59%, signal=164%
REACTOME_HEDGEHOG_LIGAND_BIOGENESIS	63	-0.152247	-1.43831	0.0851927	0.440272	1	8503	tags=73%, list=58%, signal=173%
REACTOME_RMTS_METHYLATE_HISTONE_ARGININES	31	-0.218186	-1.43758	0.0883534	0.440483	1	3912	tags=48%, list=27%, signal=66%
REACTOME_RNA_POLYMERASE_II_TRANSCRIPTION_PRE_INITIATION_AND_PROMOTER_OPENING	44	-0.18417	-1.43717	0.103175	0.440157	1	7990	tags=73%, list=54%, signal=159%
CHIARADONNA_NEOPLASTIC_TRANSFORMATION_KRAS_UP	118	-0.115294	-1.43572	0.0956522	0.441738	1	6166	tags=53%, list=42%, signal=91%
CHOI_ATL_CHRONIC_VS_ACUTE_DN	18	-0.279299	-1.43549	0.0821355	0.441077	1	4882	tags=61%, list=33%, signal=91%
NIKOLSKY_BREAST_CANCER_8Q12_Q22_AMPLICON	113	-0.115886	-1.43457	0.0987654	0.441745	1	9625	tags=77%, list=65%, signal=221%
REACTOME_PERK_REGULATES_GENE_EXPRESSION	28	-0.21947	-1.43376	0.0797414	0.442181	1	5704	tags=61%, list=39%, signal=99%
OKAWA_NEUROBLASTOMA_1P36_31_DELETION	21	-0.256365	-1.43325	0.103306	0.44201	1	5336	tags=62%, list=36%, signal=97%
PID_HDAC_CLASSII_PATHWAY	32	-0.214147	-1.43202	0.0850202	0.443235	1	7423	tags=72%, list=51%, signal=145%
REACTOME_DISEASES_OF_SIGNAL_TRANSDUCTION	361	-0.0658406	-1.43157	0.0982659	0.443064	1	8379	tags=63%, list=57%, signal=144%
GRAHAM_CML_DIVIDING_VS_NORMAL_QUIESCENT_UP	164	-0.0944675	-1.42937	0.103306	0.445896	1	6155	tags=51%, list=42%, signal=87%
ALCALA_APOPTOSIS	81	-0.136698	-1.42903	0.0993915	0.445431	1	9977	tags=81%, list=68%, signal=252%
BACOLOD_RESISTANCE_TO_ALKYLATING_AGENTS_UP	19	-0.27435	-1.42867	0.0961145	0.445018	1	2162	tags=42%, list=15%, signal=49%
REACTOME_RRNA_PROCESSING	190	-0.0892487	-1.42721	0.0883534	0.446743	1	12396	tags=93%, list=84%, signal=588%
BIOCARTA_CARM_ER_PATHWAY	24	-0.242224	-1.42473	0.0849257	0.450183	1	6244	tags=67%, list=42%, signal=116%
BERNARD_PPAPDC1B_TARGETS_UP	34	-0.20712	-1.42303	0.093254	0.452209	1	10795	tags=94%, list=73%, signal=354%
REACTOME_RRNA_PROCESSING_IN_THE_NUCLEUS_AND_CYTOSOL	180	-0.0914954	-1.421	0.104046	0.455045	1	12225	tags=92%, list=83%, signal=542%
FIGUEROA_AML_METHYLATION_CLUSTER_3_UP	133	-0.104042	-1.42054	0.10119	0.454839	1	7767	tags=63%, list=53%, signal=133%
WOOD_EBV_EBNA1_TARGETS_DN	42	-0.186104	-1.41958	0.105578	0.455552	1	3222	tags=40%, list=22%, signal=52%
VANASSE_BCL2_TARGETS_DN	49	-0.171913	-1.4194	0.0866935	0.454809	1	6780	tags=63%, list=46%, signal=117%
LIANG_SILENCED_BY_METHYLATION_UP	21	-0.262736	-1.41913	0.104126	0.454334	1	3843	tags=52%, list=26%, signal=71%
REACTOME_CD28_CO_STIMULATION	33	-0.206055	-1.41908	0.0983936	0.453318	1	9003	tags=82%, list=61%, signal=211%
PID_CDC42_REG_PATHWAY	30	-0.218286	-1.41903	0.0857741	0.452333	1	5127	tags=57%, list=35%, signal=87%
REACTOME_ORC1_REMOVAL_FROM_CHROMATIN	69	-0.14504	-1.41733	0.104723	0.454462	1	10019	tags=83%, list=68%, signal=258%
PID_LIS1_PATHWAY	28	-0.22666	-1.41672	0.0784708	0.454581	1	7173	tags=71%, list=49%, signal=139%
KEGG_GLYCOSAMINOGLYCAN_BIOSYNTHESIS_CHONDROITIN_SULFATE	21	-0.2616	-1.41604	0.105042	0.454838	1	8758	tags=86%, list=60%, signal=212%
YAO_TEMPORAL_RESPONSE_TO_PROGESTERONE_CLUSTER_2	44	-0.180757	-1.41558	0.104247	0.454686	1	8040	tags=73%, list=55%, signal=160%
REACTOME_GLUCAGON_TYPE_LIGAND_RECEPTORS	27	-0.220846	-1.41432	0.0964567	0.455978	1	3837	tags=48%, list=26%, signal=65%
REACTOME_TOLL_LIKE_RECEPTOR_9_TLR9_CASCADE	92	-0.124416	-1.41374	0.0943026	0.455975	1	2976	tags=33%, list=20%, signal=41%
GRADE_COLON_AND_RECTAL_CANCER_UP	272	-0.07443	-1.41233	0.104962	0.457662	1	8382	tags=64%, list=57%, signal=147%
GINESTIER_BREAST_CANCER_ZNF217_AMPLIFIED_UP	66	-0.151754	-1.41092	0.109244	0.459213	1	7355	tags=65%, list=50%, signal=130%
REACTOME_PROCESSING_OF_CAPPED_INTRONLESS_PRE_MRNA	28	-0.223222	-1.41032	0.103239	0.45928	1	11422	tags=100%, list=78%, signal=448%
REACTOME_SIGNALING_BY_NTRKS	98	-0.123456	-1.41002	0.104208	0.458835	1	6746	tags=58%, list=46%, signal=107%
YAGI_AML_RELAPSE_PROGNOSIS	34	-0.202189	-1.4098	0.0943775	0.458291	1	3952	tags=47%, list=27%, signal=64%
RIZ_ERYTHROID_DIFFERENTIATION_CCNE1	40	-0.18689	-1.40935	0.114286	0.458144	1	2038	tags=33%, list=14%, signal=38%
SENGUPTA_NASOPHARYNGEAL_CARCINOMA_UP	267	-0.0739391	-1.40804	0.0988372	0.459613	1	5979	tags=48%, list=41%, signal=79%
SHETH_LIVER_CANCER_VS_TXNIP_LOSS_PAM6	48	-0.171188	-1.40795	0.0849421	0.458691	1	8821	tags=77%, list=60%, signal=192%
LU_EZH2_TARGETS_DN	350	-0.0660549	-1.40669	0.0932039	0.459938	1	3294	tags=29%, list=22%, signal=36%
KEGG_DORSO_VENTRAL_AXIS_FORMATION	21	-0.254133	-1.40599	0.117296	0.460178	1	4669	tags=57%, list=32%, signal=84%
BENPORATH_ES_CORE_NINE_CORRELATED	92	-0.121795	-1.40489	0.104	0.46125	1	3174	tags=34%, list=22%, signal=43%
REACTOME_PEPTIDE_LIGAND_BINDING_RECEPTORS	131	-0.104926	-1.40419	0.112016	0.461648	1	2399	tags=27%, list=16%, signal=32%
REACTOME_NOTCH1_INTRACELLULAR_DOMAIN_REGULATES_TRANSCRIPTION	47	-0.171521	-1.40006	0.0989899	0.4684	1	7181	tags=66%, list=49%, signal=129%
REACTOME_SHC_MEDIATED_CASCADE:FGFR3	15	-0.302816	-1.39961	0.111328	0.468242	1	3393	tags=53%, list=23%, signal=69%
FIGUEROA_AML_METHYLATION_CLUSTER_2_UP	41	-0.183955	-1.3996	0.123529	0.467212	1	9133	tags=80%, list=62%, signal=212%
VERRECCHIA_RESPONSE_TO_TGFB1_C1	19	-0.266475	-1.39916	0.121807	0.466966	1	3051	tags=47%, list=21%, signal=60%
TORCHIA_TARGETS_OF_EWSR1_FLI1_FUSION_TOP20_UP	19	-0.266758	-1.39752	0.119284	0.469171	1	1500	tags=37%, list=10%, signal=41%
REACTOME_EPH_EPHRIN_SIGNALING	91	-0.125501	-1.39747	0.101796	0.468188	1	9795	tags=79%, list=67%, signal=236%
ZHENG_BOUND_BY_FOXP3	428	-0.0593175	-1.39712	0.11501	0.467869	1	11618	tags=85%, list=79%, signal=393%
BORCZUK_MALIGNANT_MESOTHELIOMA_UP	292	-0.0697634	-1.3968	0.0907407	0.467444	1	6545	tags=51%, list=45%, signal=91%
MIKKELSEN_ES_HCP_WITH_H3K27ME3	31	-0.211178	-1.39666	0.117296	0.466705	1	7333	tags=71%, list=50%, signal=141%
BIOCARTA_DEATH_PATHWAY	28	-0.22257	-1.3962	0.113546	0.46655	1	7233	tags=71%, list=49%, signal=140%
REACTOME_GLUTAMATE_NEUROTRANSMITTER_RELEASE_CYCLE	22	-0.246259	-1.39539	0.121339	0.467133	1	5739	tags=64%, list=39%, signal=104%
WAMUNYOKOLI_OVARIAN_CANCER_LMP_DN	181	-0.0905439	-1.39496	0.103922	0.466973	1	5669	tags=48%, list=39%, signal=76%
KEGG_PRION_DISEASES	29	-0.216581	-1.39491	0.10099	0.466041	1	8986	tags=83%, list=61%, signal=213%
REACTOME_SYNTHESIS_OF_ACTIVE_UBIQUITIN:_ROLES_OF_E1_AND_E2_ENZYMES	30	-0.212786	-1.39401	0.108779	0.466754	1	10106	tags=90%, list=69%, signal=288%
REACTOME_SIGNALING_BY_RECEPTOR_TYROSINE_KINASES	440	-0.0574511	-1.39244	0.109312	0.468764	1	8500	tags=63%, list=58%, signal=146%
AMIT_DELAYED_EARLY_GENES	17	-0.278548	-1.39233	0.0965795	0.467913	1	5421	tags=65%, list=37%, signal=102%
BREDEMEYER_RAG_SIGNALING_NOT_VIA_ATM_UP	55	-0.162382	-1.39226	0.119141	0.467044	1	8311	tags=73%, list=57%, signal=167%
NOUZOVA_METHYLATED_IN_APL	51	-0.160549	-1.39126	0.100775	0.467846	1	8311	tags=73%, list=57%, signal=166%
PID_IL12_STAT4_PATHWAY	21	-0.252874	-1.39009	0.125	0.469046	1	6087	tags=67%, list=41%, signal=114%
REACTOME_DDX58_IFIH1_MEDIATED_INDUCTION_OF_INTERFERON_ALPHA_BETA	60	-0.15443	-1.39005	0.13125	0.468117	1	6313	tags=58%, list=43%, signal=102%
REACTOME_LONG_TERM_POTENTIATION	23	-0.242823	-1.38983	0.112381	0.467554	1	6022	tags=65%, list=41%, signal=110%
KEGG_REGULATION_OF_ACTIN_CYTOSKELETON	194	-0.0877977	-1.38972	0.106122	0.466778	1	8878	tags=69%, list=60%, signal=172%
REACTOME_TP53_REGULATES_TRANSCRIPTION_OF_ADDITIONAL_CELL_CYCLE_GENES_WHOSE_EXACT_ROLE_IN_THE_P53_PATHWAY_REMAIN_UNCERTAIN	20	-0.254157	-1.3893	0.117417	0.466604	1	2884	tags=45%, list=20%, signal=56%
GRASEMANN_RETINOBLASTOMA_WITH_6P_AMPLIFICATION	15	-0.30159	-1.38884	0.128906	0.46648	1	9289	tags=93%, list=63%, signal=253%
ZHAN_MULTIPLE_MYELOMA_CD1_AND_CD2_UP	81	-0.132261	-1.38846	0.116505	0.466195	1	9679	tags=79%, list=66%, signal=230%
MIYAGAWA_TARGETS_OF_EWSR1_ETS_FUSIONS_DN	202	-0.0834702	-1.38713	0.122363	0.467845	1	6648	tags=53%, list=45%, signal=96%
GRAESSMANN_APOPTOSIS_BY_SERUM_DEPRIVATION_UP	472	-0.054425	-1.38575	0.114719	0.469317	1	3679	tags=30%, list=25%, signal=39%
RICKMAN_TUMOR_DIFFERENTIATED_WELL_VS_MODERATELY_UP	98	-0.117882	-1.38548	0.120902	0.468823	1	2029	tags=26%, list=14%, signal=29%
PID_REELIN_PATHWAY	28	-0.227026	-1.38452	0.110895	0.469613	1	6118	tags=64%, list=42%, signal=110%
REACTOME_REGULATED_NECROSIS	17	-0.282528	-1.38424	0.132353	0.469178	1	6227	tags=71%, list=42%, signal=122%
SHAFFER_IRF4_TARGETS_IN_ACTIVATED_DENDRITIC_CELL	58	-0.15594	-1.38393	0.0969072	0.468809	1	5066	tags=50%, list=34%, signal=76%
REACTOME_EPIGENETIC_REGULATION_OF_GENE_EXPRESSION	90	-0.123401	-1.38391	0.109589	0.467852	1	4240	tags=41%, list=29%, signal=57%
REACTOME_SWITCHING_OF_ORIGINS_TO_A_POST_REPLICATIVE_STATE	88	-0.125843	-1.38349	0.124236	0.467696	1	10019	tags=81%, list=68%, signal=252%
GINESTIER_BREAST_CANCER_20Q13_AMPLIFICATION_DN	163	-0.0929807	-1.38298	0.105566	0.467683	1	5231	tags=45%, list=36%, signal=69%
HOFMANN_CELL_LYMPHOMA_DN	31	-0.212535	-1.38289	0.117172	0.466878	1	5891	tags=61%, list=40%, signal=102%
REACTOME_DNA_REPLICATION_PRE_INITIATION	82	-0.127829	-1.38133	0.112403	0.468911	1	11932	tags=94%, list=81%, signal=497%
REACTOME_DOWNSTREAM_TCR_SIGNALING	82	-0.129475	-1.38053	0.117417	0.469471	1	8503	tags=71%, list=58%, signal=167%
WEST_ADRENOCORTICAL_CARCINOMA_VS_ADENOMA_UP	17	-0.276356	-1.38039	0.114943	0.468714	1	7182	tags=76%, list=49%, signal=149%
WARTERS_RESPONSE_TO_IR_SKIN	65	-0.142663	-1.37937	0.11609	0.469652	1	4244	tags=43%, list=29%, signal=60%
GAZDA_DIAMOND_BLACKFAN_ANEMIA_ERYTHROID_UP	24	-0.239458	-1.37912	0.0983936	0.469149	1	5060	tags=58%, list=34%, signal=89%
BIOCARTA_PGC1A_PATHWAY	15	-0.295958	-1.37873	0.111801	0.468928	1	8392	tags=87%, list=57%, signal=202%
PID_RAC1_PATHWAY	52	-0.163003	-1.37748	0.108434	0.47026	1	8918	tags=77%, list=61%, signal=195%
CHOI_ATL_STAGE_PREDICTOR	39	-0.18599	-1.37628	0.114232	0.471603	1	6695	tags=64%, list=46%, signal=117%
DAUER_STAT3_TARGETS_DN	35	-0.197681	-1.37514	0.123482	0.472906	1	2981	tags=40%, list=20%, signal=50%
REACTOME_PROTEIN_FOLDING	89	-0.124088	-1.3726	0.132827	0.476792	1	10572	tags=84%, list=72%, signal=299%
SCHAEFFER_PROSTATE_DEVELOPMENT_AND_CANCER_BOX4_DN	32	-0.206327	-1.37193	0.126233	0.477081	1	6160	tags=63%, list=42%, signal=107%
AMIT_SERUM_RESPONSE_120_MCF10A	61	-0.150661	-1.37166	0.138614	0.476598	1	8155	tags=70%, list=55%, signal=158%
REACTOME_DOPAMINE_NEUROTRANSMITTER_RELEASE_CYCLE	22	-0.246259	-1.37136	0.152964	0.476174	1	5739	tags=64%, list=39%, signal=104%
PID_NOTCH_PATHWAY	58	-0.149047	-1.36955	0.125725	0.478589	1	3140	tags=36%, list=21%, signal=46%
SESTO_RESPONSE_TO_UV_C0	100	-0.113683	-1.36639	0.127701	0.483583	1	9510	tags=76%, list=65%, signal=214%
WHITFIELD_CELL_CYCLE_S	127	-0.104145	-1.36597	0.113772	0.483385	1	3575	tags=35%, list=24%, signal=45%
HOQUE_METHYLATED_IN_CANCER	46	-0.168348	-1.3639	0.124514	0.486311	1	3924	tags=43%, list=27%, signal=59%
REACTOME_ABC_TRANSPORTER_DISORDERS	72	-0.138394	-1.36364	0.129594	0.485876	1	10019	tags=82%, list=68%, signal=256%
SMIRNOV_RESPONSE_TO_IR_2HR_DN	51	-0.157572	-1.36256	0.10883	0.486967	1	9219	tags=78%, list=63%, signal=210%
SOTIRIOU_BREAST_CANCER_GRADE_1_VS_3_UP	146	-0.096911	-1.36198	0.126294	0.487103	1	7247	tags=59%, list=49%, signal=115%
BIOCARTA_LIS1_PATHWAY	19	-0.259991	-1.3614	0.123984	0.487289	1	4693	tags=58%, list=32%, signal=85%
REACTOME_INTRACELLULAR_SIGNALING_BY_SECOND_MESSENGERS	285	-0.0698248	-1.35996	0.118095	0.489123	1	8379	tags=64%, list=57%, signal=146%
KEGG_VASOPRESSIN_REGULATED_WATER_REABSORPTION	40	-0.180689	-1.3594	0.120482	0.489253	1	9109	tags=80%, list=62%, signal=210%
REACTOME_RNA_POLYMERASE_II_TRANSCRIBES_SNRNA_GENES	71	-0.136304	-1.35794	0.119231	0.491019	1	10426	tags=85%, list=71%, signal=289%
IZADPANAH_STEM_CELL_ADIPOSE_VS_BONE_DN	103	-0.113205	-1.35705	0.120623	0.491777	1	8336	tags=68%, list=57%, signal=156%
PID_HEDGEHOG_GLI_PATHWAY	48	-0.168678	-1.35695	0.126789	0.491026	1	3041	tags=38%, list=21%, signal=47%
REACTOME_CYCLIN_A_B1_B2_ASSOCIATED_EVENTS_DURING_G2_M_TRANSITION	24	-0.231133	-1.35579	0.138554	0.492334	1	7019	tags=71%, list=48%, signal=135%
ZHU_CMV_8_HR_UP	35	-0.195761	-1.35489	0.121514	0.493009	1	3429	tags=43%, list=23%, signal=56%
BRUINS_UVC_RESPONSE_VIA_TP53_GROUP_C	79	-0.129684	-1.35463	0.135081	0.492564	1	4988	tags=47%, list=34%, signal=71%
KEGG_PATHOGENIC_ESCHERICHIA_COLI_INFECTION	49	-0.165658	-1.35254	0.121154	0.495727	1	8671	tags=76%, list=59%, signal=184%
ZHANG_RESPONSE_TO_CANTHARIDIN_DN	61	-0.149008	-1.35185	0.133721	0.49609	1	11070	tags=90%, list=75%, signal=364%
KEGG_RNA_DEGRADATION	54	-0.154926	-1.35096	0.14561	0.496841	1	6713	tags=61%, list=46%, signal=112%
REACTOME_DEATH_RECEPTOR_SIGNALLING	136	-0.0994266	-1.34977	0.137577	0.498264	1	6009	tags=51%, list=41%, signal=85%
FLECHNER_PBL_KIDNEY_TRANSPLANT_REJECTED_VS_OK_UP	61	-0.146745	-1.34947	0.121277	0.497917	1	6526	tags=59%, list=44%, signal=106%
SCHLOSSER_MYC_TARGETS_AND_SERUM_RESPONSE_UP	45	-0.171437	-1.34822	0.135593	0.499427	1	6633	tags=62%, list=45%, signal=113%
HANSON_HRAS_SIGNALING_VIA_NFKB	17	-0.27509	-1.34786	0.125969	0.499118	1	8065	tags=82%, list=55%, signal=182%
FLECHNER_BIOPSY_KIDNEY_TRANSPLANT_OK_VS_DONOR_DN	20	-0.258075	-1.34778	0.122244	0.498287	1	10174	tags=95%, list=69%, signal=308%
REACTOME_PROTEIN_PROTEIN_INTERACTIONS_AT_SYNAPSES	85	-0.123252	-1.3465	0.149495	0.49987	1	5980	tags=53%, list=41%, signal=89%
REACTOME_ENDOSOMAL_SORTING_COMPLEX_REQUIRED_FOR_TRANSPORT_ESCRT	30	-0.208194	-1.34615	0.144309	0.499613	1	8214	tags=77%, list=56%, signal=173%
PID_FAS_PATHWAY	37	-0.182986	-1.34527	0.13442	0.500457	1	7645	tags=70%, list=52%, signal=146%
KEGG_RIG_I_LIKE_RECEPTOR_SIGNALING_PATHWAY	49	-0.162846	-1.34449	0.141414	0.500967	1	6313	tags=59%, list=43%, signal=103%
MITSIADES_RESPONSE_TO_APLIDIN_UP	388	-0.0589125	-1.34407	0.108787	0.500807	1	10596	tags=78%, list=72%, signal=272%
KIM_GERMINAL_CENTER_T_HELPER_UP	57	-0.148905	-1.34387	0.122622	0.500263	1	7618	tags=67%, list=52%, signal=138%
STAMBOLSKY_RESPONSE_TO_VITAMIN_D3_DN	19	-0.259672	-1.34378	0.130531	0.499464	1	1604	tags=37%, list=11%, signal=41%
MIDORIKAWA_AMPLIFIED_IN_LIVER_CANCER	47	-0.164237	-1.34259	0.130435	0.500833	1	8851	tags=77%, list=60%, signal=192%
ZHANG_INTERFERON_RESPONSE	18	-0.258329	-1.34063	0.139764	0.503897	1	3557	tags=50%, list=24%, signal=66%
HAN_SATB1_TARGETS_DN	331	-0.0643242	-1.33964	0.127237	0.504983	1	3783	tags=32%, list=26%, signal=42%
BENPORATH_ES_2	32	-0.200046	-1.33891	0.142857	0.505472	1	3956	tags=47%, list=27%, signal=64%
REACTOME_DEACTIVATION_OF_THE_BETA_CATENIN_TRANSACTIVATING_COMPLEX	41	-0.176143	-1.33849	0.144554	0.505357	1	7097	tags=66%, list=48%, signal=127%
REACTOME_RHO_GTPASES_ACTIVATE_FORMINS	124	-0.103532	-1.33806	0.141414	0.505262	1	6788	tags=56%, list=46%, signal=104%
MATZUK_SPERMATOCYTE	59	-0.146754	-1.33775	0.108949	0.504892	1	4827	tags=47%, list=33%, signal=70%
NIKOLSKY_OVERCONNECTED_IN_BREAST_CANCER	18	-0.260998	-1.33766	0.135755	0.504126	1	5967	tags=67%, list=41%, signal=112%
MEISSNER_BRAIN_ICP_WITH_H3K4ME3	30	-0.203648	-1.3371	0.133874	0.504405	1	7301	tags=70%, list=50%, signal=139%
FOURNIER_ACINAR_DEVELOPMENT_LATE_2	270	-0.0702959	-1.33671	0.131737	0.504258	1	10362	tags=77%, list=71%, signal=258%
JAIN_NFKB_SIGNALING	69	-0.137736	-1.33643	0.134146	0.503835	1	8848	tags=74%, list=60%, signal=185%
ROESSLER_LIVER_CANCER_METASTASIS_UP	95	-0.120602	-1.33585	0.142566	0.503996	1	5201	tags=47%, list=35%, signal=73%
CHIANG_LIVER_CANCER_SUBCLASS_UNANNOTATED_DN	186	-0.0840661	-1.33554	0.128	0.503703	1	9289	tags=72%, list=63%, signal=192%
MISHRA_CARCINOMA_ASSOCIATED_FIBROBLAST_UP	19	-0.256527	-1.33544	0.118126	0.50296	1	3197	tags=47%, list=22%, signal=60%
REACTOME_COPI_INDEPENDENT_GOLGI_TO_ER_RETROGRADE_TRAFFIC	44	-0.168952	-1.33444	0.144762	0.504053	1	7545	tags=68%, list=51%, signal=140%
DER_IFN_BETA_RESPONSE_UP	91	-0.119966	-1.33405	0.139535	0.503897	1	8261	tags=68%, list=56%, signal=155%
MUELLER_PLURINET	281	-0.0691459	-1.33386	0.124248	0.50331	1	7267	tags=56%, list=49%, signal=109%
LUND_SILENCED_BY_METHYLATION	15	-0.289714	-1.33382	0.135524	0.502447	1	4565	tags=60%, list=31%, signal=87%
WANG_SMARCE1_TARGETS_DN	328	-0.0634209	-1.33325	0.125498	0.502675	1	8095	tags=61%, list=55%, signal=133%
PID_PDGFRB_PATHWAY	128	-0.103202	-1.3329	0.133874	0.502424	1	11815	tags=91%, list=80%, signal=458%
REACTOME_CD28_DEPENDENT_PI3K_AKT_SIGNALING	22	-0.234048	-1.33255	0.135827	0.502236	1	8590	tags=82%, list=58%, signal=197%
PID_TOLL_ENDOGENOUS_PATHWAY	23	-0.233263	-1.33242	0.156942	0.501568	1	8079	tags=78%, list=55%, signal=174%
ZHENG_FOXP3_TARGETS_IN_THYMUS_UP	183	-0.0853743	-1.33185	0.129897	0.501854	1	6230	tags=51%, list=42%, signal=87%
KEGG_ADHERENS_JUNCTION	73	-0.132559	-1.33158	0.13745	0.501445	1	8933	tags=74%, list=61%, signal=188%
WELCSH_BRCA1_TARGETS_UP	183	-0.0862569	-1.33105	0.162617	0.501592	1	7502	tags=60%, list=51%, signal=120%
PID_ERBB1_INTERNALIZATION_PATHWAY	41	-0.172947	-1.33074	0.129363	0.501346	1	6427	tags=61%, list=44%, signal=108%
DAVICIONI_PAX_FOXO1_SIGNATURE_IN_ARMS_DN	18	-0.263738	-1.33067	0.171206	0.50053	1	4294	tags=56%, list=29%, signal=78%
REACTOME_INTERLEUKIN_1_SIGNALING	97	-0.116362	-1.33046	0.15	0.500044	1	8604	tags=70%, list=59%, signal=168%
REACTOME_MRNA_CAPPING	28	-0.20674	-1.33029	0.134694	0.499468	1	7990	tags=75%, list=54%, signal=164%
REACTOME_TRANSMISSION_ACROSS_CHEMICAL_SYNAPSES	245	-0.0706659	-1.32882	0.134387	0.501484	1	10376	tags=78%, list=71%, signal=259%
LEE_LIVER_CANCER_SURVIVAL_DN	166	-0.0892266	-1.32699	0.130261	0.504144	1	11098	tags=84%, list=76%, signal=341%
ROESSLER_LIVER_CANCER_METASTASIS_DN	46	-0.1648	-1.32686	0.133333	0.503496	1	7490	tags=67%, list=51%, signal=137%
FISCHER_G2_M_CELL_CYCLE	218	-0.0782656	-1.32653	0.147239	0.50325	1	5811	tags=47%, list=40%, signal=77%
MURAKAMI_UV_RESPONSE_24HR	15	-0.281312	-1.32623	0.15587	0.502907	1	2729	tags=47%, list=19%, signal=57%
REACTOME_SIGNALING_BY_RAS_MUTANTS	54	-0.149123	-1.32524	0.146	0.503903	1	8975	tags=76%, list=61%, signal=194%
DAIRKEE_CANCER_PRONE_RESPONSE_BPA_E2	113	-0.108792	-1.32471	0.136735	0.504004	1	8428	tags=68%, list=57%, signal=159%
BEGUM_TARGETS_OF_PAX3_FOXO1_FUSION_UP	55	-0.151695	-1.32441	0.144578	0.503688	1	3391	tags=38%, list=23%, signal=49%
REACTOME_DNA_REPLICATION	124	-0.100692	-1.32294	0.132325	0.505668	1	8607	tags=69%, list=59%, signal=164%
REACTOME_TOLL_LIKE_RECEPTOR_4_TLR4_CASCADE	120	-0.104731	-1.32269	0.151394	0.505303	1	10353	tags=81%, list=70%, signal=271%
IKEDA_MIR1_TARGETS_UP	53	-0.155187	-1.32091	0.146245	0.507923	1	7433	tags=66%, list=51%, signal=133%
YUAN_ZNF143_PARTNERS	21	-0.238702	-1.32091	0.150198	0.507034	1	9094	tags=86%, list=62%, signal=225%
REACTOME_FORMATION_OF_HIV_ELONGATION_COMPLEX_IN_THE_ABSENCE_OF_HIV_TAT	43	-0.17225	-1.31971	0.133733	0.508605	1	8413	tags=74%, list=57%, signal=174%
BIOCARTA_WNT_PATHWAY	23	-0.229259	-1.31869	0.158203	0.509687	1	6221	tags=65%, list=42%, signal=113%
SMID_BREAST_CANCER_RELAPSE_IN_LUNG_DN	28	-0.207158	-1.31735	0.135628	0.511423	1	1686	tags=32%, list=11%, signal=36%
REACTOME_RHO_GTPASES_ACTIVATE_PAKS	21	-0.239724	-1.31494	0.158537	0.515185	1	9079	tags=86%, list=62%, signal=224%
REACTOME_S_PHASE	158	-0.0895602	-1.31445	0.144309	0.515302	1	12464	tags=94%, list=85%, signal=610%
BIOCARTA_BAD_PATHWAY	23	-0.231032	-1.31234	0.160396	0.518459	1	6195	tags=65%, list=42%, signal=113%
SIG_REGULATION_OF_THE_ACTIN_CYTOSKELETON_BY_RHO_GTPASES	32	-0.195164	-1.31231	0.160243	0.517608	1	9079	tags=81%, list=62%, signal=212%
KEGG_SMALL_CELL_LUNG_CANCER	83	-0.123211	-1.3122	0.129817	0.516901	1	6876	tags=59%, list=47%, signal=110%
SA_PTEN_PATHWAY	17	-0.262714	-1.31164	0.154004	0.517166	1	4789	tags=59%, list=33%, signal=87%
RAMASWAMY_METASTASIS_UP	62	-0.141865	-1.31042	0.153348	0.518813	1	11198	tags=90%, list=76%, signal=378%
WAMUNYOKOLI_OVARIAN_CANCER_GRADES_1_2_UP	131	-0.0981124	-1.30941	0.148796	0.519946	1	10014	tags=78%, list=68%, signal=242%
REACTOME_TRIF_TICAM1_MEDIATED_TLR4_SIGNALING	94	-0.117442	-1.30676	0.150289	0.524398	1	8604	tags=70%, list=59%, signal=168%
BIOCARTA_BCELLSURVIVAL_PATHWAY	15	-0.277816	-1.3067	0.151923	0.523568	1	6699	tags=73%, list=46%, signal=135%
BILD_CTNNB1_ONCOGENIC_SIGNATURE	73	-0.129277	-1.30546	0.167653	0.525148	1	10994	tags=88%, list=75%, signal=346%
PID_AR_TF_PATHWAY	48	-0.158733	-1.30489	0.149057	0.525374	1	8085	tags=71%, list=55%, signal=157%
REACTOME_EPHB_MEDIATED_FORWARD_SIGNALING	42	-0.167326	-1.30478	0.147122	0.524699	1	9795	tags=83%, list=67%, signal=249%
REACTOME_MITOTIC_SPINDLE_CHECKPOINT	103	-0.110439	-1.30476	0.172619	0.523819	1	6807	tags=57%, list=46%, signal=106%
REACTOME_G1_PHASE	41	-0.169427	-1.30404	0.144603	0.524397	1	6837	tags=63%, list=47%, signal=118%
LY_AGING_OLD_DN	52	-0.15051	-1.3039	0.152918	0.523787	1	3449	tags=38%, list=23%, signal=50%
AGUIRRE_PANCREATIC_CANCER_COPY_NUMBER_DN	223	-0.0755738	-1.30219	0.163223	0.526317	1	9319	tags=71%, list=63%, signal=191%
REACTOME_TRANSCRIPTIONAL_REGULATION_BY_RUNX3	92	-0.114532	-1.3008	0.157447	0.528142	1	7433	tags=62%, list=51%, signal=125%
REACTOME_NEGATIVE_REGULATION_OF_FGFR2_SIGNALING	30	-0.201352	-1.3001	0.164659	0.52864	1	6355	tags=63%, list=43%, signal=111%
LE_EGR2_TARGETS_UP	99	-0.115036	-1.30007	0.142857	0.527783	1	7228	tags=61%, list=49%, signal=118%
REACTOME_REGULATION_OF_TP53_ACTIVITY_THROUGH_PHOSPHORYLATION	90	-0.115322	-1.29964	0.169851	0.5277	1	10236	tags=81%, list=70%, signal=266%
FISCHER_G1_S_CELL_CYCLE	173	-0.0831662	-1.29775	0.151852	0.53059	1	6523	tags=53%, list=44%, signal=93%
KIM_MYC_AMPLIFICATION_TARGETS_UP	188	-0.0803618	-1.2974	0.172764	0.530416	1	7277	tags=57%, list=50%, signal=112%
REACTOME_TOLL_LIKE_RECEPTOR_TLR1:TLR2_CASCADE	92	-0.113478	-1.29695	0.165306	0.530476	1	2976	tags=32%, list=20%, signal=39%
REACTOME_RAS_ACTIVATION_UPON_CA2PLUS_INFLUX_THROUGH_NMDA_RECEPTOR	20	-0.243458	-1.29663	0.155378	0.530224	1	5980	tags=65%, list=41%, signal=109%
LIU_TARGETS_OF_VMYB_VS_CMYB_DN	33	-0.190625	-1.29642	0.159223	0.529756	1	2995	tags=39%, list=20%, signal=49%
TIEN_INTESTINE_PROBIOTICS_6HR_UP	48	-0.159485	-1.29613	0.169102	0.529446	1	10217	tags=85%, list=70%, signal=279%
BROWNE_HCMV_INFECTION_4HR_UP	41	-0.168165	-1.29569	0.154176	0.529384	1	4705	tags=49%, list=32%, signal=72%
REACTOME_G2_M_DNA_DAMAGE_CHECKPOINT	60	-0.141106	-1.29544	0.156379	0.528983	1	3569	tags=38%, list=24%, signal=50%
WEST_ADRENOCORTICAL_TUMOR_MARKERS_UP	20	-0.243884	-1.29416	0.170213	0.530703	1	5239	tags=60%, list=36%, signal=93%
MISSIAGLIA_REGULATED_BY_METHYLATION_DN	113	-0.105551	-1.29354	0.176238	0.531043	1	7695	tags=63%, list=52%, signal=131%
REACTOME_ASSEMBLY_OF_THE_PRE_REPLICATIVE_COMPLEX	66	-0.137069	-1.29288	0.169734	0.531463	1	10019	tags=82%, list=68%, signal=256%
GROSS_HYPOXIA_VIA_HIF1A_UP	71	-0.129155	-1.29245	0.166344	0.531417	1	7219	tags=62%, list=49%, signal=121%
REACTOME_FC_EPSILON_RECEPTOR_FCERI_SIGNALING	126	-0.0989032	-1.29133	0.15625	0.532791	1	8590	tags=68%, list=58%, signal=163%
TANAKA_METHYLATED_IN_ESOPHAGEAL_CARCINOMA	79	-0.122866	-1.29087	0.151163	0.532831	1	10110	tags=81%, list=69%, signal=258%
RUTELLA_RESPONSE_TO_HGF_VS_CSF2RB_AND_IL4_DN	223	-0.0749506	-1.29075	0.157787	0.532163	1	5506	tags=45%, list=37%, signal=71%
LU_TUMOR_ANGIOGENESIS_UP	25	-0.215883	-1.29061	0.173489	0.531576	1	8590	tags=80%, list=58%, signal=192%
PID_HIV_NEF_PATHWAY	33	-0.189316	-1.29032	0.161885	0.53129	1	5686	tags=58%, list=39%, signal=94%
PASQUALUCCI_LYMPHOMA_BY_GC_STAGE_DN	155	-0.0880042	-1.28867	0.176471	0.533728	1	4315	tags=38%, list=29%, signal=53%
PID_SYNDECAN_1_PATHWAY	44	-0.162479	-1.28633	0.16537	0.537444	1	5302	tags=52%, list=36%, signal=82%
BIOCARTA_HIVNEF_PATHWAY	54	-0.151105	-1.28629	0.166998	0.536642	1	2687	tags=33%, list=18%, signal=41%
CHICAS_RB1_TARGETS_SENESCENT	479	-0.0506414	-1.2854	0.172962	0.537678	1	3392	tags=28%, list=23%, signal=35%
STANELLE_E2F1_TARGETS	28	-0.203859	-1.28533	0.165323	0.536925	1	11706	tags=100%, list=80%, signal=491%
REACTOME_RHO_GTPASES_ACTIVATE_PKNS	36	-0.18348	-1.28456	0.179283	0.537585	1	9149	tags=81%, list=62%, signal=213%
PELLICCIOTTA_HDAC_IN_ANTIGEN_PRESENTATION_DN	46	-0.158203	-1.28387	0.178988	0.538064	1	8545	tags=74%, list=58%, signal=176%
LINDSTEDT_DENDRITIC_CELL_MATURATION_A	41	-0.165196	-1.28301	0.173653	0.53889	1	6899	tags=63%, list=47%, signal=119%
HADDAD_T_LYMPHOCYTE_AND_NK_PROGENITOR_UP	75	-0.126662	-1.28292	0.165657	0.538218	1	4615	tags=44%, list=31%, signal=64%
YAO_TEMPORAL_RESPONSE_TO_PROGESTERONE_CLUSTER_10	62	-0.13944	-1.2822	0.177645	0.538754	1	4123	tags=42%, list=28%, signal=58%
ROSTY_CERVICAL_CANCER_PROLIFERATION_CLUSTER	133	-0.0963306	-1.28095	0.192623	0.540422	1	5780	tags=49%, list=39%, signal=80%
AKL_HTLV1_INFECTION_DN	59	-0.145813	-1.28094	0.15493	0.539556	1	9324	tags=78%, list=63%, signal=212%
KENNY_CTNNB1_TARGETS_DN	49	-0.1552	-1.28027	0.166016	0.539942	1	3426	tags=39%, list=23%, signal=50%
KEGG_HEMATOPOIETIC_CELL_LINEAGE	59	-0.140664	-1.27937	0.173116	0.540903	1	4418	tags=44%, list=30%, signal=63%
ZHAN_VARIABLE_EARLY_DIFFERENTIATION_GENES_DN	29	-0.197833	-1.27934	0.180747	0.540077	1	3687	tags=45%, list=25%, signal=60%
GHO_ATF5_TARGETS_DN	15	-0.27307	-1.27855	0.156	0.54086	1	5789	tags=67%, list=39%, signal=110%
MARCHINI_TRABECTEDIN_RESISTANCE_DN	43	-0.163946	-1.27835	0.187135	0.540419	1	4092	tags=44%, list=28%, signal=61%
REACTOME_SIGNALING_BY_TGF_BETA_RECEPTOR_COMPLEX	72	-0.129861	-1.27804	0.19596	0.540196	1	8511	tags=71%, list=58%, signal=167%
REACTOME_MAPK6_MAPK4_SIGNALING	84	-0.116557	-1.27792	0.178503	0.539596	1	10019	tags=80%, list=68%, signal=249%
REACTOME_RECRUITMENT_OF_NUMA_TO_MITOTIC_CENTROSOMES	86	-0.116863	-1.27664	0.17119	0.541428	1	5983	tags=52%, list=41%, signal=88%
LEE_AGING_MUSCLE_UP	34	-0.185931	-1.27605	0.180039	0.541823	1	7648	tags=71%, list=52%, signal=147%
SYED_ESTRADIOL_RESPONSE	18	-0.251285	-1.27475	0.16996	0.543682	1	2844	tags=44%, list=19%, signal=55%
CAIRO_LIVER_DEVELOPMENT_UP	152	-0.0910367	-1.27459	0.166667	0.543143	1	4091	tags=37%, list=28%, signal=51%
RICKMAN_HEAD_AND_NECK_CANCER_F	45	-0.162852	-1.27378	0.180894	0.543962	1	2187	tags=31%, list=15%, signal=36%
REACTOME_FORMATION_OF_ATP_BY_CHEMIOSMOTIC_COUPLING	16	-0.263203	-1.27296	0.160966	0.544697	1	9914	tags=94%, list=67%, signal=288%
CHICAS_RB1_TARGETS_GROWING	227	-0.0727905	-1.27289	0.169492	0.54394	1	6263	tags=50%, list=43%, signal=85%
REACTOME_SUMOYLATION_OF_DNA_DAMAGE_RESPONSE_AND_REPAIR_PROTEINS	71	-0.127548	-1.27244	0.190654	0.544064	1	3517	tags=37%, list=24%, signal=48%
MITSIADES_RESPONSE_TO_APLIDIN_DN	239	-0.073394	-1.27197	0.180723	0.54413	1	11606	tags=86%, list=79%, signal=403%
PID_HES_HEY_PATHWAY	42	-0.163999	-1.27075	0.183556	0.545785	1	9144	tags=79%, list=62%, signal=207%
REACTOME_SHC_MEDIATED_CASCADE:FGFR2	19	-0.244058	-1.27053	0.153693	0.54541	1	3380	tags=47%, list=23%, signal=61%
CHEN_LIVER_METABOLISM_QTL_CIS	80	-0.1203	-1.26894	0.192771	0.547699	1	11652	tags=91%, list=79%, signal=438%
BARRIER_COLON_CANCER_RECURRENCE_DN	18	-0.244086	-1.26882	0.200397	0.547078	1	7848	tags=78%, list=53%, signal=167%
PID_EPHRINB_REV_PATHWAY	26	-0.205431	-1.26692	0.191235	0.550117	1	7161	tags=69%, list=49%, signal=135%
REACTOME_INTERFERON_SIGNALING	155	-0.0875915	-1.26569	0.182952	0.551801	1	4321	tags=38%, list=29%, signal=53%
PID_MAPK_TRK_PATHWAY	34	-0.186136	-1.26538	0.191753	0.551572	1	7645	tags=71%, list=52%, signal=147%
CROMER_METASTASIS_UP	67	-0.133115	-1.26505	0.175299	0.551381	1	3537	tags=37%, list=24%, signal=49%
BIOCARTA_IL7_PATHWAY	16	-0.270131	-1.26505	0.178503	0.550515	1	7057	tags=75%, list=48%, signal=144%
REACTOME_HIV_LIFE_CYCLE	141	-0.0901022	-1.265	0.182195	0.54978	1	7861	tags=62%, list=53%, signal=133%
STAMBOLSKY_TARGETS_OF_MUTATED_TP53_UP	43	-0.161129	-1.26484	0.183633	0.549254	1	5842	tags=56%, list=40%, signal=92%
JI_RESPONSE_TO_FSH_DN	53	-0.149615	-1.26466	0.17551	0.54879	1	5851	tags=55%, list=40%, signal=91%
RIZ_ERYTHROID_DIFFERENTIATION_12HR	31	-0.18947	-1.26434	0.172414	0.548606	1	2911	tags=39%, list=20%, signal=48%
REACTOME_CA2PLUS_PATHWAY	57	-0.144047	-1.26385	0.174699	0.548679	1	3822	tags=40%, list=26%, signal=54%
TERAO_AOX4_TARGETS_SKIN_DN	20	-0.241295	-1.26262	0.198758	0.550361	1	2338	tags=40%, list=16%, signal=48%
AMIT_SERUM_RESPONSE_480_MCF10A	28	-0.196749	-1.26262	0.173828	0.549506	1	9711	tags=86%, list=66%, signal=252%
KEGG_PROGESTERONE_MEDIATED_OOCYTE_MATURATION	80	-0.120535	-1.26055	0.207294	0.552794	1	12567	tags=98%, list=86%, signal=670%
PID_HIF2PATHWAY	32	-0.189405	-1.26021	0.192157	0.55263	1	8245	tags=75%, list=56%, signal=171%
AUNG_GASTRIC_CANCER	41	-0.164745	-1.2597	0.16129	0.552795	1	11565	tags=95%, list=79%, signal=445%
BIOCARTA_CALCINEURIN_PATHWAY	18	-0.247239	-1.25967	0.188119	0.552028	1	2087	tags=39%, list=14%, signal=45%
SCHUHMACHER_MYC_TARGETS_UP	80	-0.121074	-1.25926	0.210744	0.55202	1	11457	tags=90%, list=78%, signal=406%
BRUINS_UVC_RESPONSE_EARLY_LATE	277	-0.0664094	-1.25834	0.181818	0.553095	1	7956	tags=61%, list=54%, signal=130%
PUJANA_BREAST_CANCER_LIT_INT_NETWORK	98	-0.10689	-1.25797	0.202312	0.553046	1	9387	tags=74%, list=64%, signal=205%
GUO_HEX_TARGETS_UP	76	-0.119843	-1.25736	0.192872	0.553454	1	6950	tags=59%, list=47%, signal=112%
REACTOME_RUNX1_REGULATES_TRANSCRIPTION_OF_GENES_INVOLVED_IN_DIFFERENTIATION_OF_HSCS	71	-0.129073	-1.25696	0.206061	0.553491	1	8669	tags=72%, list=59%, signal=174%
MCCLUNG_CREB1_TARGETS_UP	93	-0.112274	-1.25618	0.173333	0.554355	1	4682	tags=43%, list=32%, signal=63%
GRESHOCK_CANCER_COPY_NUMBER_UP	288	-0.0654114	-1.25586	0.179732	0.554209	1	4059	tags=34%, list=28%, signal=46%
REACTOME_INTERLEUKIN_12_FAMILY_SIGNALING	47	-0.153499	-1.25512	0.190945	0.554772	1	7445	tags=66%, list=51%, signal=133%
REACTOME_SIGNALING_BY_RHO_GTPASES	372	-0.0585908	-1.25441	0.206759	0.555376	1	9393	tags=70%, list=64%, signal=188%
RAO_BOUND_BY_SALL4_ISOFORM_A	139	-0.0887142	-1.25303	0.173653	0.557248	1	5370	tags=45%, list=37%, signal=71%
REACTOME_GPCR_LIGAND_BINDING	311	-0.0611657	-1.25244	0.176113	0.557673	1	2476	tags=23%, list=17%, signal=27%
ZHAN_MULTIPLE_MYELOMA_CD1_AND_CD2_DN	52	-0.149007	-1.25151	0.19057	0.55872	1	4884	tags=48%, list=33%, signal=72%
RODRIGUES_THYROID_CARCINOMA_DN	68	-0.129481	-1.25036	0.198842	0.560259	1	6319	tags=56%, list=43%, signal=98%
LI_DCP2_BOUND_MRNA	84	-0.116979	-1.25027	0.186139	0.559602	1	12462	tags=96%, list=85%, signal=631%
REACTOME_SYNAPTIC_ADHESION_LIKE_MOLECULES	21	-0.231839	-1.24872	0.187259	0.56201	1	11294	tags=100%, list=77%, signal=431%
DANG_REGULATED_BY_MYC_UP	65	-0.131768	-1.24837	0.195072	0.56196	1	12090	tags=95%, list=82%, signal=536%
MALONEY_RESPONSE_TO_17AAG_DN	73	-0.124591	-1.24734	0.184891	0.563084	1	8043	tags=67%, list=55%, signal=148%
REACTOME_HDACS_DEACETYLATE_HISTONES	34	-0.178657	-1.24718	0.180328	0.562537	1	4297	tags=47%, list=29%, signal=66%
REACTOME_BINDING_AND_UPTAKE_OF_LIGANDS_BY_SCAVENGER_RECEPTORS	33	-0.183226	-1.24662	0.203846	0.562867	1	5330	tags=55%, list=36%, signal=85%
MADAN_DPPA4_TARGETS	38	-0.165775	-1.24628	0.192233	0.562692	1	7239	tags=66%, list=49%, signal=129%
REACTOME_RAB_REGULATION_OF_TRAFFICKING	118	-0.0986561	-1.24549	0.204124	0.563538	1	8152	tags=65%, list=55%, signal=145%
FRASOR_RESPONSE_TO_SERM_OR_FULVESTRANT_UP	21	-0.220536	-1.24539	0.19877	0.562872	1	5162	tags=57%, list=35%, signal=88%
YIH_RESPONSE_TO_ARSENITE_C1	20	-0.232589	-1.24484	0.198444	0.563142	1	7609	tags=75%, list=52%, signal=155%
BROWNE_HCMV_INFECTION_6HR_DN	145	-0.0871833	-1.24464	0.176349	0.562739	1	9171	tags=71%, list=62%, signal=187%
BURTON_ADIPOGENESIS_12	30	-0.190249	-1.24428	0.205394	0.562663	1	6028	tags=60%, list=41%, signal=102%
GENTLES_LEUKEMIC_STEM_CELL_UP	24	-0.216078	-1.24384	0.188	0.562782	1	5403	tags=58%, list=37%, signal=92%
REACTOME_TP53_REGULATES_TRANSCRIPTION_OF_GENES_INVOLVED_IN_CYTOCHROME_C_RELEASE	18	-0.241099	-1.24269	0.189555	0.564262	1	10341	tags=94%, list=70%, signal=318%
REACTOME_REGULATION_OF_ACTIN_DYNAMICS_FOR_PHAGOCYTIC_CUP_FORMATION	58	-0.138983	-1.24256	0.193182	0.563702	1	9368	tags=78%, list=64%, signal=213%
KEGG_ALZHEIMERS_DISEASE	155	-0.0860363	-1.24221	0.189349	0.563585	1	10032	tags=77%, list=68%, signal=239%
BIOCARTA_RAC1_PATHWAY	21	-0.21989	-1.2417	0.200426	0.563823	1	6571	tags=67%, list=45%, signal=120%
NGUYEN_NOTCH1_TARGETS_UP	27	-0.199694	-1.24167	0.17451	0.56306	1	3603	tags=44%, list=25%, signal=59%
VART_KSHV_INFECTION_ANGIOGENIC_MARKERS_UP	143	-0.0870781	-1.24098	0.19246	0.563669	1	4283	tags=38%, list=29%, signal=53%
MARTORIATI_MDM4_TARGETS_NEUROEPITHELIUM_DN	149	-0.0858965	-1.23948	0.186508	0.565974	1	4669	tags=40%, list=32%, signal=58%
KARAKAS_TGFB1_SIGNALING	18	-0.242329	-1.23873	0.210101	0.566649	1	6241	tags=67%, list=42%, signal=116%
PID_BETA_CATENIN_NUC_PATHWAY	65	-0.13363	-1.23864	0.208163	0.565996	1	3924	tags=40%, list=27%, signal=54%
GAUSSMANN_MLL_AF4_FUSION_TARGETS_E_UP	94	-0.107496	-1.2376	0.200385	0.56725	1	3903	tags=37%, list=27%, signal=50%
REACTOME_MHC_CLASS_II_ANTIGEN_PRESENTATION	104	-0.104563	-1.23756	0.194882	0.566532	1	7801	tags=63%, list=53%, signal=134%
HORIUCHI_WTAP_TARGETS_DN	297	-0.0626275	-1.23746	0.199593	0.565886	1	8797	tags=66%, list=60%, signal=161%
PHESSE_TARGETS_OF_APC_AND_MBD2_UP	15	-0.262398	-1.23664	0.197605	0.566745	1	7905	tags=80%, list=54%, signal=173%
REACTOME_ACTIVATION_OF_SMO	18	-0.240683	-1.23599	0.182004	0.56734	1	3816	tags=50%, list=26%, signal=67%
KEGG_NEUROACTIVE_LIGAND_RECEPTOR_INTERACTION	219	-0.0723253	-1.23466	0.212851	0.569135	1	10965	tags=82%, list=75%, signal=317%
GAZDA_DIAMOND_BLACKFAN_ANEMIA_PROGENITOR_UP	35	-0.176213	-1.2338	0.21611	0.570119	1	5395	tags=54%, list=37%, signal=86%
ELVIDGE_HYPOXIA_UP	160	-0.0826152	-1.23258	0.216162	0.571857	1	8903	tags=69%, list=61%, signal=173%
LI_CISPLATIN_RESISTANCE_UP	23	-0.214309	-1.23207	0.188867	0.572105	1	8996	tags=83%, list=61%, signal=213%
CHAUHAN_RESPONSE_TO_METHOXYESTRADIOL_UP	46	-0.155281	-1.23179	0.217557	0.571842	1	10824	tags=89%, list=74%, signal=337%
REACTOME_REGULATION_OF_PTEN_GENE_TRANSCRIPTION	58	-0.136506	-1.23109	0.224138	0.572425	1	7124	tags=62%, list=48%, signal=120%
BROWNE_HCMV_INFECTION_18HR_UP	158	-0.0838954	-1.23056	0.21627	0.57277	1	7431	tags=59%, list=51%, signal=118%
BOYLAN_MULTIPLE_MYELOMA_PCA1_UP	89	-0.10957	-1.22911	0.205224	0.575002	1	4840	tags=44%, list=33%, signal=65%
KEGG_CARDIAC_MUSCLE_CONTRACTION	70	-0.123043	-1.22815	0.222222	0.576133	1	8488	tags=70%, list=58%, signal=165%
BERENJENO_ROCK_SIGNALING_NOT_VIA_RHOA_DN	47	-0.15255	-1.2273	0.207171	0.577197	1	2769	tags=34%, list=19%, signal=42%
PID_CASPASE_PATHWAY	47	-0.153048	-1.22654	0.217054	0.578009	1	4325	tags=45%, list=29%, signal=63%
PID_IL27_PATHWAY	18	-0.243805	-1.22486	0.192913	0.580716	1	1321	tags=33%, list=9%, signal=37%
REACTOME_TRNA_MODIFICATION_IN_THE_NUCLEUS_AND_CYTOSOL	40	-0.162189	-1.22351	0.226306	0.582767	1	8278	tags=73%, list=56%, signal=166%
WHITE_NEUROBLASTOMA_WITH_1P36.3_DELETION	18	-0.244457	-1.22283	0.20935	0.583391	1	4577	tags=56%, list=31%, signal=81%
CAIRO_HEPATOBLASTOMA_UP	199	-0.0738318	-1.22262	0.215686	0.582947	1	6389	tags=51%, list=43%, signal=89%
REACTOME_SURFACTANT_METABOLISM	17	-0.248692	-1.22121	0.231683	0.585066	1	3266	tags=47%, list=22%, signal=60%
GILDEA_METASTASIS	25	-0.202249	-1.22045	0.226306	0.585808	1	5851	tags=60%, list=40%, signal=100%
HOSHIDA_LIVER_CANCER_SUBCLASS_S2	111	-0.0986821	-1.22041	0.212524	0.585066	1	7167	tags=59%, list=49%, signal=113%
WEINMANN_ADAPTATION_TO_HYPOXIA_UP	25	-0.20514	-1.21862	0.221569	0.587851	1	4633	tags=52%, list=32%, signal=76%
KASLER_HDAC7_TARGETS_1_DN	17	-0.247549	-1.21743	0.194175	0.589537	1	5876	tags=65%, list=40%, signal=108%
MORI_LARGE_PRE_BII_LYMPHOCYTE_UP	79	-0.116202	-1.21564	0.201581	0.592445	1	4255	tags=41%, list=29%, signal=57%
ELVIDGE_HIF1A_TARGETS_DN	85	-0.110456	-1.21564	0.21308	0.591611	1	4611	tags=42%, list=31%, signal=61%
BIOCARTA_NO1_PATHWAY	26	-0.196812	-1.21553	0.206186	0.591041	1	8983	tags=81%, list=61%, signal=207%
BECKER_TAMOXIFEN_RESISTANCE_UP	42	-0.155421	-1.21429	0.216216	0.592888	1	5421	tags=52%, list=37%, signal=83%
REACTOME_ATF4_ACTIVATES_GENES_IN_RESPONSE_TO_ENDOPLASMIC_RETICULUM_STRESS	23	-0.21035	-1.21397	0.220532	0.592707	1	9693	tags=87%, list=66%, signal=255%
REACTOME_RNA_POLYMERASE_I_TRANSCRIPTION_TERMINATION	29	-0.184095	-1.21256	0.223124	0.594898	1	8449	tags=76%, list=57%, signal=178%
FLOTHO_PEDIATRIC_ALL_THERAPY_RESPONSE_UP	48	-0.147509	-1.21197	0.208247	0.595308	1	11617	tags=94%, list=79%, signal=446%
GALE_APL_WITH_FLT3_MUTATED_UP	55	-0.138071	-1.20966	0.23913	0.599279	1	4392	tags=44%, list=30%, signal=62%
REACTOME_NOTCH_HLH_TRANSCRIPTION_PATHWAY	28	-0.191918	-1.20863	0.197292	0.600696	1	3484	tags=43%, list=24%, signal=56%
BAKKER_FOXO3_TARGETS_UP	54	-0.139924	-1.20801	0.233202	0.601188	1	5572	tags=52%, list=38%, signal=83%
REACTOME_SIGNALING_BY_FGFR_IN_DISEASE	58	-0.131762	-1.20782	0.206166	0.600701	1	3393	tags=36%, list=23%, signal=47%
ODONNELL_TFRC_TARGETS_DN	116	-0.0950777	-1.20717	0.221545	0.601213	1	5709	tags=48%, list=39%, signal=78%
PID_FOXO_PATHWAY	47	-0.150365	-1.20653	0.244399	0.601757	1	2801	tags=34%, list=19%, signal=42%
SAKAI_TUMOR_INFILTRATING_MONOCYTES_DN	77	-0.116362	-1.2063	0.22314	0.601376	1	6888	tags=58%, list=47%, signal=109%
REACTOME_CELLULAR_SENESCENCE	125	-0.0905697	-1.20531	0.214859	0.602604	1	11613	tags=88%, list=79%, signal=416%
PID_P38_ALPHA_BETA_PATHWAY	29	-0.186667	-1.20426	0.239351	0.604035	1	8918	tags=79%, list=61%, signal=201%
REACTOME_TRANS_GOLGI_NETWORK_VESICLE_BUDDING	70	-0.121797	-1.2025	0.238776	0.606861	1	9136	tags=74%, list=62%, signal=195%
RODWELL_AGING_KIDNEY_NO_BLOOD_DN	132	-0.0915604	-1.20229	0.217119	0.606503	1	12472	tags=94%, list=85%, signal=615%
YU_MYC_TARGETS_UP	41	-0.157428	-1.20164	0.217391	0.607048	1	6296	tags=59%, list=43%, signal=102%
REACTOME_CREB1_PHOSPHORYLATION_THROUGH_NMDA_RECEPTOR_MEDIATED_ACTIVATION_OF_RAS_SIGNALING	28	-0.192373	-1.20078	0.222857	0.60805	1	10300	tags=89%, list=70%, signal=298%
REACTOME_FRS_MEDIATED_FGFR3_SIGNALING	17	-0.240039	-1.20063	0.226306	0.607514	1	3393	tags=47%, list=23%, signal=61%
REACTOME_HIV_ELONGATION_ARREST_AND_RECOVERY	32	-0.177948	-1.20045	0.232465	0.607052	1	8413	tags=75%, list=57%, signal=175%
KEGG_APOPTOSIS	80	-0.113753	-1.20041	0.229508	0.606311	1	5686	tags=50%, list=39%, signal=81%
REACTOME_PROTEIN_UBIQUITINATION	65	-0.128303	-1.19951	0.235174	0.607333	1	10106	tags=82%, list=69%, signal=260%
IVANOVA_HEMATOPOIESIS_INTERMEDIATE_PROGENITOR	120	-0.0950343	-1.19833	0.245614	0.609027	1	8535	tags=68%, list=58%, signal=160%
BIOCARTA_ARF_PATHWAY	16	-0.246687	-1.19766	0.236791	0.609762	1	9238	tags=88%, list=63%, signal=235%
TIEN_INTESTINE_PROBIOTICS_2HR_DN	83	-0.112066	-1.19643	0.239216	0.61167	1	7570	tags=63%, list=52%, signal=128%
PARK_HSC_VS_MULTIPOTENT_PROGENITORS_UP	15	-0.25856	-1.19623	0.2375	0.611253	1	6002	tags=67%, list=41%, signal=113%
GAUSSMANN_MLL_AF4_FUSION_TARGETS_F_DN	31	-0.175145	-1.19368	0.25144	0.615933	1	2173	tags=32%, list=15%, signal=38%
BIOCARTA_GH_PATHWAY	25	-0.192624	-1.19316	0.22379	0.61621	1	6580	tags=64%, list=45%, signal=116%
AMIT_EGF_RESPONSE_60_HELA	42	-0.156846	-1.19176	0.239604	0.618353	1	5750	tags=55%, list=39%, signal=90%
JAZAERI_BREAST_CANCER_BRCA1_VS_BRCA2_DN	36	-0.167942	-1.19171	0.238835	0.617618	1	7744	tags=69%, list=53%, signal=146%
REACTOME_RHO_GTPASES_ACTIVATE_WASPS_AND_WAVES	36	-0.168541	-1.19028	0.272527	0.61979	1	9368	tags=81%, list=64%, signal=222%
REACTOME_DNA_DAMAGE_BYPASS	47	-0.148333	-1.19026	0.235174	0.618991	1	7208	tags=64%, list=49%, signal=125%
PODAR_RESPONSE_TO_ADAPHOSTIN_UP	133	-0.0881649	-1.19014	0.231683	0.618426	1	5015	tags=43%, list=34%, signal=64%
WATANABE_COLON_CANCER_MSI_VS_MSS_UP	21	-0.220909	-1.18969	0.257253	0.618583	1	3757	tags=48%, list=26%, signal=64%
REACTOME_NUCLEOSOME_ASSEMBLY	29	-0.188938	-1.18942	0.228571	0.618309	1	2804	tags=38%, list=19%, signal=47%
ZHONG_RESPONSE_TO_AZACITIDINE_AND_TSA_DN	64	-0.124099	-1.18919	0.237805	0.617972	1	10125	tags=81%, list=69%, signal=260%
GENTILE_UV_RESPONSE_CLUSTER_D4	52	-0.137665	-1.18901	0.257692	0.617519	1	10702	tags=87%, list=73%, signal=317%
REACTOME_INTRA_GOLGI_AND_RETROGRADE_GOLGI_TO_ER_TRAFFIC	185	-0.0746531	-1.18856	0.240246	0.617604	1	6305	tags=50%, list=43%, signal=87%
BENPORATH_NOS_TARGETS	162	-0.0827763	-1.18736	0.241715	0.619433	1	7869	tags=62%, list=54%, signal=131%
BASAKI_YBX1_TARGETS_UP	260	-0.063666	-1.18708	0.238494	0.619213	1	6486	tags=50%, list=44%, signal=89%
VALK_AML_CLUSTER_12	24	-0.199839	-1.18698	0.242	0.618628	1	9315	tags=83%, list=63%, signal=227%
REACTOME_CHONDROITIN_SULFATE_DERMATAN_SULFATE_METABOLISM	49	-0.144273	-1.18694	0.237895	0.617893	1	9584	tags=80%, list=65%, signal=228%
BYSTRYKH_HEMATOPOIESIS_STEM_CELL_SCP2_QTL_TRANS	21	-0.211845	-1.18605	0.249501	0.619045	1	3890	tags=48%, list=26%, signal=65%
DACOSTA_UV_RESPONSE_VIA_ERCC3_TTD_UP	54	-0.134525	-1.1856	0.24031	0.619226	1	9733	tags=80%, list=66%, signal=235%
REACTOME_SIGNALING_BY_INSULIN_RECEPTOR	67	-0.121491	-1.18452	0.243295	0.62068	1	5681	tags=51%, list=39%, signal=82%
SCHWAB_TARGETS_OF_BMYB_POLYMORPHIC_VARIANTS_DN	15	-0.253928	-1.18305	0.256842	0.623001	1	6070	tags=67%, list=41%, signal=113%
HOOI_ST7_TARGETS_DN	98	-0.103571	-1.18219	0.253061	0.624002	1	1938	tags=23%, list=13%, signal=27%
HUANG_GATA2_TARGETS_DN	67	-0.122543	-1.18161	0.235052	0.624463	1	3253	tags=34%, list=22%, signal=44%
GAVIN_FOXP3_TARGETS_CLUSTER_P6	84	-0.109883	-1.18113	0.252546	0.624696	1	5743	tags=50%, list=39%, signal=82%
REACTOME_CONSTITUTIVE_SIGNALING_BY_AKT1_E17K_IN_CANCER	26	-0.194264	-1.18054	0.248936	0.625195	1	7890	tags=73%, list=54%, signal=158%
FERREIRA_EWINGS_SARCOMA_UNSTABLE_VS_STABLE_UP	151	-0.0829085	-1.18049	0.247036	0.624476	1	12517	tags=93%, list=85%, signal=624%
REACTOME_G_ALPHA_S_SIGNALLING_EVENTS	132	-0.0881811	-1.18034	0.258555	0.623955	1	10740	tags=82%, list=73%, signal=301%
CAFFAREL_RESPONSE_TO_THC_UP	30	-0.183498	-1.17918	0.266932	0.6256	1	6127	tags=60%, list=42%, signal=103%
GAZDA_DIAMOND_BLACKFAN_ANEMIA_MYELOID_UP	27	-0.189076	-1.17904	0.255319	0.625104	1	4303	tags=48%, list=29%, signal=68%
PID_P53_DOWNSTREAM_PATHWAY	123	-0.0915282	-1.17867	0.253493	0.625124	1	3924	tags=36%, list=27%, signal=48%
HALMOS_CEBPA_TARGETS_UP	41	-0.155576	-1.17752	0.242545	0.62681	1	2739	tags=34%, list=19%, signal=42%
PID_CMYB_PATHWAY	72	-0.118861	-1.17679	0.260274	0.62761	1	4794	tags=44%, list=33%, signal=66%
PID_WNT_SIGNALING_PATHWAY	26	-0.191555	-1.17676	0.245211	0.626856	1	2843	tags=38%, list=19%, signal=48%
ZWANG_CLASS_3_TRANSIENTLY_INDUCED_BY_EGF	196	-0.0715355	-1.17648	0.26195	0.626669	1	7211	tags=56%, list=49%, signal=109%
REACTOME_FORMATION_OF_TC_NER_PRE_INCISION_COMPLEX	51	-0.143717	-1.17628	0.252988	0.626275	1	11727	tags=94%, list=80%, signal=464%
SHIPP_DLBCL_VS_FOLLICULAR_LYMPHOMA_UP	44	-0.15054	-1.17485	0.242	0.628507	1	4141	tags=43%, list=28%, signal=60%
ZHAN_MULTIPLE_MYELOMA_SUBGROUPS	30	-0.181884	-1.17445	0.248031	0.628496	1	5171	tags=53%, list=35%, signal=82%
REACTOME_DISEASES_ASSOCIATED_WITH_O_GLYCOSYLATION_OF_PROTEINS	57	-0.138066	-1.17348	0.280876	0.629731	1	5972	tags=54%, list=41%, signal=91%
REACTOME_TRANSCRIPTION_OF_THE_HIV_GENOME	66	-0.125092	-1.17332	0.248988	0.629249	1	8413	tags=70%, list=57%, signal=162%
KEGG_GLYCOSAMINOGLYCAN_BIOSYNTHESIS_HEPARAN_SULFATE	26	-0.194875	-1.17324	0.248077	0.628625	1	10707	tags=92%, list=73%, signal=340%
LEE_METASTASIS_AND_ALTERNATIVE_SPLICING_DN	39	-0.152055	-1.17269	0.219802	0.629069	1	4178	tags=44%, list=28%, signal=61%
FAELT_B_CLL_WITH_VH_REARRANGEMENTS_DN	45	-0.146583	-1.1722	0.249505	0.629376	1	12222	tags=98%, list=83%, signal=579%
REACTOME_HS_GAG_BIOSYNTHESIS	31	-0.178521	-1.17203	0.250996	0.628944	1	9708	tags=84%, list=66%, signal=247%
GALLUZZI_PERMEABILIZE_MITOCHONDRIA	37	-0.160453	-1.17109	0.258586	0.630208	1	4798	tags=49%, list=33%, signal=72%
BIOCARTA_GPCR_PATHWAY	29	-0.18764	-1.17041	0.271222	0.63088	1	8397	tags=76%, list=57%, signal=177%
IWANAGA_CARCINOGENESIS_BY_KRAS_PTEN_DN	313	-0.0577341	-1.16835	0.278884	0.634533	1	6213	tags=48%, list=42%, signal=81%
SCHLOSSER_MYC_TARGETS_AND_SERUM_RESPONSE_DN	47	-0.143072	-1.16662	0.253968	0.637432	1	10099	tags=83%, list=69%, signal=264%
REACTOME_PROCESSING_OF_DNA_DOUBLE_STRAND_BREAK_ENDS	62	-0.126619	-1.16661	0.248016	0.636634	1	10236	tags=82%, list=70%, signal=270%
SANSOM_APC_TARGETS_REQUIRE_MYC	204	-0.0711087	-1.1659	0.244856	0.637404	1	4085	tags=35%, list=28%, signal=48%
MATTIOLI_MGUS_VS_PCL	92	-0.103054	-1.16472	0.24846	0.639203	1	10316	tags=80%, list=70%, signal=268%
FRASOR_TAMOXIFEN_RESPONSE_UP	47	-0.143601	-1.16407	0.263158	0.639886	1	6652	tags=60%, list=45%, signal=108%
KEGG_MISMATCH_REPAIR	22	-0.205176	-1.16211	0.289628	0.643218	1	3670	tags=45%, list=25%, signal=60%
BROWNE_HCMV_INFECTION_8HR_UP	88	-0.104995	-1.16208	0.274678	0.642478	1	3477	tags=34%, list=24%, signal=44%
NIKOLSKY_BREAST_CANCER_7Q21_Q22_AMPLICON	61	-0.12603	-1.16128	0.273622	0.643361	1	2252	tags=28%, list=15%, signal=33%
VANTVEER_BREAST_CANCER_BRCA1_UP	35	-0.163535	-1.16072	0.279503	0.643758	1	11039	tags=91%, list=75%, signal=367%
LEE_LIVER_CANCER_MYC_E2F1_UP	51	-0.138606	-1.16051	0.239216	0.643398	1	3734	tags=39%, list=25%, signal=52%
CEBALLOS_TARGETS_OF_TP53_AND_MYC_UP	21	-0.213208	-1.15982	0.25523	0.644047	1	3870	tags=48%, list=26%, signal=65%
TSENG_IRS1_TARGETS_DN	120	-0.0899228	-1.15912	0.277328	0.644814	1	4201	tags=38%, list=29%, signal=52%
RIZ_ERYTHROID_DIFFERENTIATION_HBZ	32	-0.170273	-1.15777	0.260618	0.646983	1	5311	tags=53%, list=36%, signal=83%
ZHANG_RESPONSE_TO_IKK_INHIBITOR_AND_TNF_DN	98	-0.100838	-1.15761	0.255717	0.646566	1	1678	tags=21%, list=11%, signal=24%
ABE_VEGFA_TARGETS_30MIN	23	-0.204412	-1.15756	0.261569	0.645859	1	3391	tags=43%, list=23%, signal=56%
HAHTOLA_MYCOSIS_FUNGOIDES_SKIN_UP	169	-0.0772587	-1.15699	0.288306	0.646297	1	5748	tags=47%, list=39%, signal=76%
BOYLAN_MULTIPLE_MYELOMA_C_UP	43	-0.146928	-1.15691	0.254473	0.64566	1	10151	tags=84%, list=69%, signal=270%
BOYLAN_MULTIPLE_MYELOMA_C_D_UP	126	-0.0888912	-1.15671	0.26499	0.645293	1	9319	tags=72%, list=63%, signal=196%
REACTOME_SIGNALING_BY_MODERATE_KINASE_ACTIVITY_BRAF_MUTANTS	42	-0.151654	-1.1562	0.246988	0.645689	1	8975	tags=76%, list=61%, signal=195%
LEE_LIVER_CANCER_E2F1_UP	54	-0.135354	-1.15579	0.268041	0.645735	1	3734	tags=39%, list=25%, signal=52%
KYNG_ENVIRONMENTAL_STRESS_RESPONSE_DN	17	-0.236104	-1.15528	0.281947	0.646046	1	6044	tags=65%, list=41%, signal=110%
PID_WNT_NONCANONICAL_PATHWAY	32	-0.176605	-1.15422	0.274074	0.647514	1	11188	tags=94%, list=76%, signal=392%
KIM_WT1_TARGETS_12HR_DN	197	-0.0712418	-1.15408	0.3	0.647003	1	7994	tags=61%, list=54%, signal=133%
REACTOME_PIWI_INTERACTING_RNA_PIRNA_BIOGENESIS	23	-0.195783	-1.15398	0.268245	0.646392	1	7990	tags=74%, list=54%, signal=162%
SHEDDEN_LUNG_CANCER_POOR_SURVIVAL_A6	420	-0.0491619	-1.15393	0.267578	0.645715	1	5807	tags=44%, list=40%, signal=71%
GROSS_ELK3_TARGETS_DN	27	-0.186233	-1.15298	0.282565	0.647006	1	7066	tags=67%, list=48%, signal=128%
BILD_HRAS_ONCOGENIC_SIGNATURE	209	-0.0681843	-1.15276	0.273859	0.646702	1	9349	tags=70%, list=64%, signal=191%
REACTOME_ESR_MEDIATED_SIGNALING	154	-0.0798361	-1.15164	0.267748	0.648328	1	8764	tags=68%, list=60%, signal=166%
PID_ARF6_DOWNSTREAM_PATHWAY	15	-0.250545	-1.1514	0.280488	0.648017	1	8079	tags=80%, list=55%, signal=178%
REACTOME_ABC_FAMILY_PROTEINS_MEDIATED_TRANSPORT	96	-0.099167	-1.15127	0.245509	0.647476	1	8503	tags=68%, list=58%, signal=160%
KEGG_PROSTATE_CANCER	86	-0.103292	-1.15085	0.286585	0.647577	1	6523	tags=55%, list=44%, signal=98%
BACOLOD_RESISTANCE_TO_ALKYLATING_AGENTS_DN	49	-0.138942	-1.15083	0.265469	0.646825	1	6963	tags=61%, list=47%, signal=116%
KONDO_PROSTATE_CANCER_WITH_H3K27ME3	84	-0.107443	-1.15043	0.285115	0.646928	1	7703	tags=63%, list=52%, signal=132%
REACTOME_TRANSFERRIN_ENDOCYTOSIS_AND_RECYCLING	27	-0.184907	-1.15037	0.245902	0.64624	1	10351	tags=89%, list=70%, signal=300%
PID_AURORA_B_PATHWAY	35	-0.162873	-1.15009	0.267717	0.646026	1	7270	tags=66%, list=49%, signal=130%
RIZKI_TUMOR_INVASIVENESS_3D_UP	180	-0.0739771	-1.14975	0.271863	0.645937	1	6438	tags=51%, list=44%, signal=90%
REACTOME_SUMOYLATION	162	-0.0787803	-1.1495	0.278226	0.645705	1	3573	tags=32%, list=24%, signal=42%
CASORELLI_ACUTE_PROMYELOCYTIC_LEUKEMIA_UP	134	-0.0852348	-1.14922	0.261134	0.645513	1	8849	tags=69%, list=60%, signal=171%
WINZEN_DEGRADED_VIA_KHSRP	75	-0.114163	-1.14862	0.25523	0.64608	1	1075	tags=19%, list=7%, signal=20%
REACTOME_ACETYLCHOLINE_NEUROTRANSMITTER_RELEASE_CYCLE	16	-0.234783	-1.14788	0.271084	0.646955	1	5739	tags=63%, list=39%, signal=102%
SCIBETTA_KDM5B_TARGETS_DN	75	-0.110529	-1.14756	0.267191	0.646886	1	4459	tags=41%, list=30%, signal=59%
PID_IL12_2PATHWAY	45	-0.141616	-1.14716	0.283133	0.646993	1	4784	tags=47%, list=33%, signal=69%
LANDEMAINE_LUNG_METASTASIS	19	-0.214536	-1.1467	0.266798	0.647225	1	1493	tags=32%, list=10%, signal=35%
BAE_BRCA1_TARGETS_UP	67	-0.117064	-1.14668	0.305051	0.646497	1	9255	tags=75%, list=63%, signal=201%
REACTOME_MEIOTIC_SYNAPSIS	30	-0.177145	-1.14665	0.272349	0.645773	1	3771	tags=43%, list=26%, signal=58%
PID_ALK1_PATHWAY	24	-0.196652	-1.14661	0.282474	0.645075	1	5688	tags=58%, list=39%, signal=95%
REACTOME_SIGNALING_BY_BMP	25	-0.189202	-1.1466	0.269388	0.644307	1	4279	tags=48%, list=29%, signal=68%
KYNG_DNA_DAMAGE_BY_GAMMA_AND_UV_RADIATION	72	-0.112301	-1.14655	0.264	0.643639	1	7135	tags=60%, list=49%, signal=116%
PID_FGF_PATHWAY	50	-0.139351	-1.14543	0.259332	0.645146	1	4426	tags=44%, list=30%, signal=63%
REACTOME_NEURONAL_SYSTEM	375	-0.0526546	-1.14516	0.283133	0.644964	1	10376	tags=76%, list=71%, signal=251%
BIOCARTA_BIOPEPTIDES_PATHWAY	27	-0.185809	-1.14405	0.262195	0.646479	1	8705	tags=78%, list=59%, signal=190%
PICCALUGA_ANGIOIMMUNOBLASTIC_LYMPHOMA_DN	126	-0.0909165	-1.14307	0.278557	0.647751	1	9756	tags=75%, list=66%, signal=222%
REACTOME_INTERLEUKIN_17_SIGNALING	68	-0.121642	-1.14285	0.293878	0.647456	1	2976	tags=32%, list=20%, signal=40%
ONDER_CDH1_SIGNALING_VIA_CTNNB1	77	-0.109998	-1.14284	0.280534	0.646701	1	3355	tags=34%, list=23%, signal=44%
REACTOME_ACTIVATION_OF_BAD_AND_TRANSLOCATION_TO_MITOCHONDRIA	15	-0.245413	-1.14232	0.297571	0.647019	1	6195	tags=67%, list=42%, signal=115%
KRASNOSELSKAYA_ILF3_TARGETS_UP	26	-0.190873	-1.14208	0.286004	0.646768	1	2853	tags=38%, list=19%, signal=48%
REACTOME_SUMOYLATION_OF_TRANSCRIPTION_COFACTORS	40	-0.152559	-1.13997	0.291902	0.650547	1	10256	tags=85%, list=70%, signal=281%
TOYOTA_TARGETS_OF_MIR34B_AND_MIR34C	400	-0.0500997	-1.13995	0.265432	0.64981	1	11996	tags=87%, list=82%, signal=458%
REACTOME_SIGNALING_BY_FGFR1	45	-0.145832	-1.13977	0.272201	0.649417	1	6355	tags=58%, list=43%, signal=101%
DACOSTA_ERCC3_ALLELE_XPCS_VS_TTD_DN	33	-0.163126	-1.13957	0.286275	0.649107	1	6070	tags=58%, list=41%, signal=98%
BONOME_OVARIAN_CANCER_POOR_SURVIVAL_UP	31	-0.17216	-1.13886	0.29087	0.64983	1	5535	tags=55%, list=38%, signal=88%
REACTOME_FORMATION_OF_THE_BETA_CATENIN:TCF_TRANSACTIVATING_COMPLEX	34	-0.165345	-1.13885	0.264188	0.649074	1	6221	tags=59%, list=42%, signal=102%
HASLINGER_B_CLL_WITH_11Q23_DELETION	22	-0.20455	-1.13879	0.290258	0.648452	1	6351	tags=64%, list=43%, signal=112%
PID_REG_GR_PATHWAY	63	-0.121606	-1.1382	0.285448	0.649007	1	3120	tags=33%, list=21%, signal=42%
JACKSON_DNMT1_TARGETS_UP	72	-0.113477	-1.13799	0.269874	0.648673	1	7526	tags=63%, list=51%, signal=127%
SAMOLS_TARGETS_OF_KHSV_MIRNAS_DN	53	-0.130243	-1.13776	0.311069	0.648405	1	3362	tags=36%, list=23%, signal=46%
REACTOME_POST_TRANSLATIONAL_MODIFICATION:_SYNTHESIS_OF_GPI_ANCHORED_PROTEINS	71	-0.11637	-1.13722	0.300207	0.64871	1	7199	tags=61%, list=49%, signal=118%
WESTON_VEGFA_TARGETS_12HR	20	-0.209267	-1.13681	0.302554	0.648834	1	2808	tags=40%, list=19%, signal=49%
REACTOME_ENERGY_DEPENDENT_REGULATION_OF_MTOR_BY_LKB1_AMPK	28	-0.18434	-1.13669	0.280412	0.648324	1	9893	tags=86%, list=67%, signal=262%
PID_RAC1_REG_PATHWAY	38	-0.155737	-1.13656	0.28252	0.647835	1	6226	tags=58%, list=42%, signal=100%
FIGUEROA_AML_METHYLATION_CLUSTER_1_UP	91	-0.0997416	-1.13511	0.274029	0.650222	1	7103	tags=58%, list=48%, signal=112%
MCLACHLAN_DENTAL_CARIES_DN	75	-0.113812	-1.135	0.291506	0.649716	1	4411	tags=41%, list=30%, signal=59%
IVANOVA_HEMATOPOIESIS_STEM_CELL_SHORT_TERM	20	-0.211635	-1.13388	0.284232	0.651316	1	6447	tags=65%, list=44%, signal=116%
BOYLAN_MULTIPLE_MYELOMA_C_CLUSTER_UP	35	-0.158302	-1.13152	0.302575	0.655663	1	10276	tags=86%, list=70%, signal=284%
MEISSNER_ES_ICP_WITH_H3K4ME3	31	-0.174692	-1.13123	0.294896	0.655492	1	7394	tags=68%, list=50%, signal=136%
REACTOME_ACTIVATION_OF_BH3_ONLY_PROTEINS	30	-0.174179	-1.12957	0.303571	0.658329	1	11162	tags=93%, list=76%, signal=387%
SESTO_RESPONSE_TO_UV_C3	17	-0.227559	-1.12944	0.301961	0.657852	1	5305	tags=59%, list=36%, signal=92%
SATO_SILENCED_EPIGENETICALLY_IN_PANCREATIC_CANCER	26	-0.187449	-1.12903	0.312245	0.657992	1	5164	tags=54%, list=35%, signal=83%
REACTOME_MAP2K_AND_MAPK_ACTIVATION	37	-0.157152	-1.12807	0.302457	0.65938	1	8818	tags=76%, list=60%, signal=189%
REACTOME_POST_CHAPERONIN_TUBULIN_FOLDING_PATHWAY	17	-0.221865	-1.12797	0.28655	0.658859	1	6253	tags=65%, list=43%, signal=113%
REACTOME_SIGNALING_BY_SCF_KIT	41	-0.148489	-1.12715	0.309055	0.659856	1	6427	tags=59%, list=44%, signal=104%
YANG_BCL3_TARGETS_UP	299	-0.0555596	-1.12677	0.315582	0.65991	1	5492	tags=43%, list=37%, signal=67%
KOKKINAKIS_METHIONINE_DEPRIVATION_48HR_DN	58	-0.124536	-1.12607	0.285417	0.660633	1	11353	tags=90%, list=77%, signal=393%
PHONG_TNF_RESPONSE_VIA_P38_COMPLETE	211	-0.0662607	-1.1257	0.307847	0.660665	1	5170	tags=42%, list=35%, signal=63%
PID_SYNDECAN_2_PATHWAY	30	-0.170338	-1.1255	0.3	0.660337	1	9259	tags=80%, list=63%, signal=216%
REACTOME_TRANSCRIPTIONAL_ACTIVITY_OF_SMAD2_SMAD3:SMAD4_HETEROTRIMER	43	-0.145447	-1.12541	0.290581	0.659767	1	7097	tags=63%, list=48%, signal=121%
REACTOME_COPI_MEDIATED_ANTEROGRADE_TRANSPORT	92	-0.0992619	-1.12456	0.315175	0.660757	1	9413	tags=74%, list=64%, signal=204%
REACTOME_TRAF6_MEDIATED_IRF7_ACTIVATION	15	-0.237375	-1.12438	0.325444	0.660414	1	6313	tags=67%, list=43%, signal=117%
CHEOK_RESPONSE_TO_MERCAPTOPURINE_AND_HD_MTX_DN	24	-0.195067	-1.12345	0.303571	0.66165	1	9385	tags=83%, list=64%, signal=230%
REACTOME_MAPK_FAMILY_SIGNALING_CASCADES	266	-0.0603312	-1.12279	0.289941	0.662267	1	8743	tags=65%, list=59%, signal=159%
REACTOME_MICROAUTOPHAGY	27	-0.181771	-1.12258	0.301205	0.661965	1	10397	tags=89%, list=71%, signal=303%
AMIT_EGF_RESPONSE_120_MCF10A	36	-0.156743	-1.12237	0.285437	0.661725	1	5459	tags=53%, list=37%, signal=84%
LINDGREN_BLADDER_CANCER_CLUSTER_3_UP	298	-0.0562811	-1.12223	0.292593	0.661275	1	3185	tags=27%, list=22%, signal=34%
VALK_AML_CLUSTER_5	23	-0.192324	-1.1219	0.290984	0.661258	1	6124	tags=61%, list=42%, signal=104%
QUINTENS_EMBRYONIC_BRAIN_RESPONSE_TO_IR	74	-0.11088	-1.12094	0.304175	0.662575	1	4933	tags=45%, list=34%, signal=67%
REACTOME_P75_NTR_RECEPTOR_MEDIATED_SIGNALLING	96	-0.0977907	-1.12037	0.291913	0.663032	1	6227	tags=52%, list=42%, signal=90%
BIOCARTA_VDR_PATHWAY	24	-0.191355	-1.12037	0.303571	0.662279	1	6378	tags=63%, list=43%, signal=110%
SERVITJA_ISLET_HNF1A_TARGETS_UP	147	-0.0809462	-1.12001	0.311538	0.662285	1	2922	tags=28%, list=20%, signal=34%
KYNG_RESPONSE_TO_H2O2_VIA_ERCC6_UP	36	-0.154147	-1.1186	0.301205	0.664543	1	9579	tags=81%, list=65%, signal=231%
BOSCO_TH1_CYTOTOXIC_MODULE	72	-0.113017	-1.11857	0.307071	0.663861	1	1818	tags=24%, list=12%, signal=27%
YAO_TEMPORAL_RESPONSE_TO_PROGESTERONE_CLUSTER_9	65	-0.116415	-1.11828	0.307551	0.663709	1	4628	tags=43%, list=31%, signal=63%
EPPERT_CE_HSC_LSC	35	-0.156792	-1.1181	0.304175	0.663326	1	4840	tags=49%, list=33%, signal=72%
REACTOME_REGULATION_OF_KIT_SIGNALING	16	-0.228264	-1.11808	0.329502	0.662619	1	8590	tags=81%, list=58%, signal=195%
BIOCARTA_ERAD_PATHWAY	19	-0.212936	-1.11744	0.301887	0.663282	1	6157	tags=63%, list=42%, signal=109%
PURBEY_TARGETS_OF_CTBP1_NOT_SATB1_UP	245	-0.0602232	-1.11739	0.298387	0.662621	1	10227	tags=76%, list=70%, signal=244%
KEGG_PATHWAYS_IN_CANCER	309	-0.0555824	-1.11677	0.29901	0.663279	1	6430	tags=49%, list=44%, signal=86%
JIANG_AGING_HYPOTHALAMUS_UP	41	-0.144376	-1.11634	0.30315	0.663429	1	9713	tags=80%, list=66%, signal=237%
REACTOME_L1CAM_INTERACTIONS	111	-0.0916134	-1.11614	0.300211	0.663098	1	10315	tags=79%, list=70%, signal=264%
WORSCHECH_TUMOR_EVASION_AND_TOLEROGENICITY_UP	19	-0.210074	-1.11598	0.320329	0.662684	1	6199	tags=63%, list=42%, signal=109%
KORKOLA_CORRELATED_WITH_POU5F1	19	-0.217717	-1.11591	0.310621	0.662081	1	4540	tags=53%, list=31%, signal=76%
ZHAN_MULTIPLE_MYELOMA_HP_UP	38	-0.152821	-1.11562	0.3	0.661987	1	8589	tags=74%, list=58%, signal=177%
MA_MYELOID_DIFFERENTIATION_UP	33	-0.16199	-1.1155	0.30814	0.661493	1	10985	tags=91%, list=75%, signal=359%
KEGG_MELANOMA	64	-0.119195	-1.11506	0.312245	0.661696	1	6523	tags=56%, list=44%, signal=101%
REACTOME_MEIOTIC_RECOMBINATION	29	-0.172654	-1.11362	0.306931	0.664112	1	4563	tags=48%, list=31%, signal=70%
GARGALOVIC_RESPONSE_TO_OXIDIZED_PHOSPHOLIPIDS_GREEN_DN	23	-0.196283	-1.11318	0.307847	0.664348	1	5427	tags=57%, list=37%, signal=89%
TURASHVILI_BREAST_DUCTAL_CARCINOMA_VS_DUCTAL_NORMAL_UP	42	-0.145428	-1.11268	0.317797	0.664738	1	9766	tags=81%, list=66%, signal=241%
MILI_PSEUDOPODIA_CHEMOTAXIS_UP	77	-0.106732	-1.1122	0.302041	0.664995	1	7983	tags=65%, list=54%, signal=141%
PID_S1P_S1P1_PATHWAY	21	-0.203437	-1.11124	0.290188	0.666362	1	11011	tags=95%, list=75%, signal=379%
RIGGINS_TAMOXIFEN_RESISTANCE_DN	193	-0.0682078	-1.1102	0.335317	0.667937	1	6169	tags=49%, list=42%, signal=83%
REACTOME_TOLL_LIKE_RECEPTOR_CASCADES	139	-0.0829305	-1.11003	0.315992	0.667587	1	10423	tags=79%, list=71%, signal=270%
PID_LKB1_PATHWAY	47	-0.133541	-1.10737	0.321357	0.672617	1	8050	tags=68%, list=55%, signal=150%
BIOCARTA_CTCF_PATHWAY	23	-0.192733	-1.10592	0.314852	0.675081	1	6118	tags=61%, list=42%, signal=104%
TONKS_TARGETS_OF_RUNX1_RUNX1T1_FUSION_ERYTHROCYTE_UP	131	-0.0835302	-1.10492	0.32882	0.676568	1	5515	tags=46%, list=38%, signal=73%
KIM_WT1_TARGETS_DN	435	-0.0456328	-1.10422	0.325052	0.677351	1	8674	tags=63%, list=59%, signal=150%
WEBER_METHYLATED_HCP_IN_SPERM_DN	15	-0.224183	-1.10395	0.299389	0.677214	1	2588	tags=40%, list=18%, signal=49%
PID_PS1_PATHWAY	43	-0.143522	-1.10379	0.316288	0.67684	1	4733	tags=47%, list=32%, signal=68%
HOEGERKORP_CD44_TARGETS_TEMPORAL_DN	21	-0.203262	-1.10375	0.339286	0.676175	1	6815	tags=67%, list=46%, signal=124%
BIOCARTA_EFP_PATHWAY	15	-0.238329	-1.10262	0.321499	0.677847	1	9238	tags=87%, list=63%, signal=233%
COLLER_MYC_TARGETS_UP	24	-0.19089	-1.1022	0.333981	0.678044	1	8834	tags=79%, list=60%, signal=198%
NAGASHIMA_NRG1_SIGNALING_UP	153	-0.0764201	-1.10132	0.305221	0.679182	1	7918	tags=61%, list=54%, signal=132%
KIM_MYCL1_AMPLIFICATION_TARGETS_DN	18	-0.216332	-1.10043	0.325	0.680356	1	3357	tags=44%, list=23%, signal=58%
BIOCARTA_G2_PATHWAY	24	-0.191219	-1.09978	0.331967	0.681035	1	6380	tags=63%, list=43%, signal=110%
SEKI_INFLAMMATORY_RESPONSE_LPS_UP	62	-0.117969	-1.09957	0.331384	0.680725	1	1830	tags=24%, list=12%, signal=28%
CHEN_NEUROBLASTOMA_COPY_NUMBER_GAINS	47	-0.135776	-1.09903	0.316103	0.681122	1	4578	tags=45%, list=31%, signal=65%
SLEBOS_HEAD_AND_NECK_CANCER_WITH_HPV_UP	68	-0.114119	-1.09609	0.319549	0.68686	1	7192	tags=60%, list=49%, signal=118%
MCCLUNG_CREB1_TARGETS_DN	52	-0.128406	-1.09565	0.335404	0.687052	1	9142	tags=75%, list=62%, signal=198%
REACTOME_CLASS_A_1_RHODOPSIN_LIKE_RECEPTORS	221	-0.0640224	-1.0941	0.334694	0.689676	1	2399	tags=23%, list=16%, signal=27%
ZHENG_IL22_SIGNALING_DN	29	-0.168066	-1.09349	0.321138	0.690257	1	5137	tags=52%, list=35%, signal=79%
FOSTER_TOLERANT_MACROPHAGE_DN	369	-0.0496949	-1.09305	0.354651	0.690501	1	5183	tags=40%, list=35%, signal=60%
PID_CXCR3_PATHWAY	37	-0.149558	-1.09251	0.325253	0.690902	1	8135	tags=70%, list=55%, signal=157%
PID_NETRIN_PATHWAY	32	-0.160421	-1.09195	0.310891	0.69141	1	8670	tags=75%, list=59%, signal=183%
DAZARD_RESPONSE_TO_UV_SCC_UP	93	-0.0940923	-1.09125	0.339394	0.692141	1	12374	tags=94%, list=84%, signal=589%
PID_PLK1_PATHWAY	45	-0.139477	-1.09115	0.333992	0.691588	1	8734	tags=73%, list=59%, signal=180%
REACTOME_INTRA_GOLGI_TRAFFIC	42	-0.141158	-1.09096	0.346856	0.691311	1	5630	tags=52%, list=38%, signal=85%
LOCKWOOD_AMPLIFIED_IN_LUNG_CANCER	203	-0.0683159	-1.08989	0.351085	0.692968	1	8132	tags=62%, list=55%, signal=137%
REACTOME_INTRAFLAGELLAR_TRANSPORT	51	-0.129109	-1.08987	0.321569	0.692275	1	7907	tags=67%, list=54%, signal=144%
JIANG_HYPOXIA_VIA_VHL	17	-0.224077	-1.08957	0.334623	0.692145	1	11407	tags=100%, list=78%, signal=446%
REACTOME_NEGATIVE_EPIGENETIC_REGULATION_OF_RRNA_EXPRESSION	52	-0.129378	-1.08848	0.353293	0.693772	1	6867	tags=60%, list=47%, signal=112%
REACTOME_RRNA_MODIFICATION_IN_THE_NUCLEUS_AND_CYTOSOL	55	-0.124957	-1.08727	0.335317	0.695673	1	10462	tags=84%, list=71%, signal=289%
XU_AKT1_TARGETS_6HR	18	-0.216007	-1.08689	0.343313	0.695757	1	1729	tags=33%, list=12%, signal=38%
GARGALOVIC_RESPONSE_TO_OXIDIZED_PHOSPHOLIPIDS_PINK_DN	30	-0.168462	-1.08511	0.330078	0.698769	1	4878	tags=50%, list=33%, signal=75%
SANSOM_WNT_PATHWAY_REQUIRE_MYC	60	-0.119975	-1.08508	0.339357	0.698078	1	1674	tags=23%, list=11%, signal=26%
FARMER_BREAST_CANCER_CLUSTER_4	19	-0.207284	-1.08476	0.341897	0.698036	1	826	tags=26%, list=6%, signal=28%
KANG_DOXORUBICIN_RESISTANCE_UP	52	-0.127986	-1.08436	0.359223	0.698125	1	5757	tags=52%, list=39%, signal=85%
FIRESTEIN_CTNNB1_PATHWAY	31	-0.160575	-1.08373	0.321932	0.69876	1	7601	tags=68%, list=52%, signal=140%
FIGUEROA_AML_METHYLATION_CLUSTER_6_UP	115	-0.0855311	-1.08343	0.328685	0.69871	1	8721	tags=68%, list=59%, signal=166%
REACTOME_DEPOLYMERISATION_OF_THE_NUCLEAR_LAMINA	15	-0.227112	-1.08283	0.337255	0.699283	1	2545	tags=40%, list=17%, signal=48%
KANG_AR_TARGETS_UP	16	-0.220251	-1.08142	0.34104	0.70161	1	3197	tags=44%, list=22%, signal=56%
TSENG_ADIPOGENIC_POTENTIAL_DN	44	-0.139488	-1.08132	0.337607	0.701087	1	3301	tags=36%, list=22%, signal=47%
BYSTRYKH_HEMATOPOIESIS_STEM_CELL_AND_BRAIN_QTL_TRANS	145	-0.0771679	-1.08079	0.356855	0.701471	1	11749	tags=88%, list=80%, signal=433%
TRAYNOR_RETT_SYNDROM_UP	34	-0.155589	-1.08074	0.328713	0.700851	1	4203	tags=44%, list=29%, signal=62%
LANG_MYB_FAMILY_TARGETS	27	-0.17933	-1.08068	0.347107	0.700243	1	6623	tags=63%, list=45%, signal=114%
BROWNE_HCMV_INFECTION_2HR_DN	44	-0.138317	-1.08066	0.333333	0.699537	1	5656	tags=52%, list=38%, signal=85%
REACTOME_SMAD2_SMAD3:SMAD4_HETEROTRIMER_REGULATES_TRANSCRIPTION	31	-0.162619	-1.08058	0.339662	0.698978	1	7097	tags=65%, list=48%, signal=125%
REACTOME_TRANSCRIPTIONAL_REGULATION_BY_MECP2	61	-0.115025	-1.07955	0.331992	0.700531	1	9881	tags=79%, list=67%, signal=239%
HATADA_METHYLATED_IN_LUNG_CANCER_DN	16	-0.221681	-1.07947	0.34236	0.69993	1	3176	tags=44%, list=22%, signal=56%
PID_PI3KCI_AKT_PATHWAY	35	-0.151744	-1.07939	0.340467	0.699386	1	7853	tags=69%, list=53%, signal=147%
PEDERSEN_TARGETS_OF_611CTF_ISOFORM_OF_ERBB2	66	-0.112589	-1.07925	0.345603	0.698986	1	7260	tags=61%, list=49%, signal=119%
ZHU_CMV_ALL_UP	97	-0.0927059	-1.07872	0.360721	0.699377	1	3950	tags=36%, list=27%, signal=49%
REACTOME_RNA_POLYMERASE_I_TRANSCRIPTION	53	-0.126951	-1.07834	0.337474	0.699455	1	4242	tags=42%, list=29%, signal=58%
GUILLAUMOND_KLF10_TARGETS_DN	25	-0.185453	-1.0779	0.363636	0.699658	1	4334	tags=48%, list=29%, signal=68%
KEGG_MAPK_SIGNALING_PATHWAY	247	-0.0605883	-1.07781	0.325349	0.699102	1	5194	tags=41%, list=35%, signal=63%
DASU_IL6_SIGNALING_SCAR_UP	30	-0.162132	-1.0777	0.35124	0.698643	1	10359	tags=87%, list=70%, signal=293%
HOFMANN_CELL_LYMPHOMA_UP	42	-0.140618	-1.07726	0.361925	0.698833	1	11236	tags=90%, list=76%, signal=383%
PID_RXR_VDR_PATHWAY	24	-0.183548	-1.0762	0.322245	0.700397	1	9554	tags=83%, list=65%, signal=238%
REACTOME_MECP2_REGULATES_NEURONAL_RECEPTORS_AND_CHANNELS	18	-0.216817	-1.0756	0.361868	0.701009	1	9881	tags=89%, list=67%, signal=271%
KEGG_GLIOMA	61	-0.117662	-1.07534	0.341797	0.700837	1	8397	tags=69%, list=57%, signal=160%
SPIRA_SMOKERS_LUNG_CANCER_UP	32	-0.15868	-1.07514	0.344609	0.700542	1	5481	tags=53%, list=37%, signal=85%
LUI_THYROID_CANCER_PAX8_PPARG_UP	39	-0.147616	-1.07382	0.345679	0.70265	1	8011	tags=69%, list=55%, signal=152%
REACTOME_REGULATION_OF_TP53_ACTIVITY	156	-0.0727729	-1.07361	0.362963	0.702354	1	10341	tags=78%, list=70%, signal=259%
HAHTOLA_MYCOSIS_FUNGOIDES_CD4_UP	49	-0.129043	-1.07246	0.34585	0.704043	1	4109	tags=41%, list=28%, signal=56%
LEE_NAIVE_T_LYMPHOCYTE	17	-0.218174	-1.07245	0.355865	0.703322	1	8036	tags=76%, list=55%, signal=169%
BIOCARTA_BCR_PATHWAY	33	-0.156273	-1.07217	0.364185	0.703178	1	8397	tags=73%, list=57%, signal=169%
BIOCARTA_NUCLEARRS_PATHWAY	21	-0.193332	-1.07207	0.347656	0.702685	1	9060	tags=81%, list=62%, signal=211%
LI_CISPLATIN_RESISTANCE_DN	26	-0.173393	-1.07188	0.357576	0.702345	1	4805	tags=50%, list=33%, signal=74%
LEE_METASTASIS_AND_ALTERNATIVE_SPLICING_UP	69	-0.109223	-1.07171	0.355641	0.70204	1	9478	tags=75%, list=64%, signal=211%
REACTOME_RECEPTOR_TYPE_TYROSINE_PROTEIN_PHOSPHATASES	20	-0.206934	-1.07033	0.377593	0.704348	1	6516	tags=65%, list=44%, signal=117%
YANG_BREAST_CANCER_ESR1_LASER_UP	28	-0.170202	-1.06901	0.349301	0.706504	1	11150	tags=93%, list=76%, signal=384%
DUAN_PRDM5_TARGETS	65	-0.113213	-1.06853	0.365805	0.706855	1	11005	tags=86%, list=75%, signal=342%
REACTOME_NCAM_SIGNALING_FOR_NEURITE_OUT_GROWTH	62	-0.115729	-1.06846	0.345041	0.706266	1	5181	tags=47%, list=35%, signal=72%
GRAHAM_CML_QUIESCENT_VS_NORMAL_QUIESCENT_UP	75	-0.105194	-1.06596	0.360587	0.711008	1	7476	tags=61%, list=51%, signal=124%
REACTOME_ACTIVATION_OF_KAINATE_RECEPTORS_UPON_GLUTAMATE_BINDING	28	-0.168873	-1.06585	0.368321	0.710521	1	3822	tags=43%, list=26%, signal=58%
RAO_BOUND_BY_SALL4	193	-0.0663296	-1.06571	0.37232	0.710138	1	4978	tags=40%, list=34%, signal=60%
REACTOME_O_LINKED_GLYCOSYLATION	94	-0.0941884	-1.06564	0.345098	0.709574	1	2534	tags=27%, list=17%, signal=32%
KEGG_TGF_BETA_SIGNALING_PATHWAY	80	-0.101373	-1.06498	0.368209	0.71025	1	6418	tags=54%, list=44%, signal=95%
BIOCARTA_MITOCHONDRIA_PATHWAY	18	-0.209069	-1.06449	0.370229	0.710614	1	4280	tags=50%, list=29%, signal=70%
BIOCARTA_TPO_PATHWAY	24	-0.178941	-1.0644	0.362105	0.710097	1	8397	tags=75%, list=57%, signal=175%
LEE_AGING_NEOCORTEX_DN	58	-0.117792	-1.06417	0.360489	0.709877	1	8158	tags=67%, list=56%, signal=151%
PID_ATM_PATHWAY	31	-0.161541	-1.06407	0.360248	0.709366	1	9957	tags=84%, list=68%, signal=260%
SIG_IL4RECEPTOR_IN_B_LYPHOCYTES	27	-0.169684	-1.06206	0.366053	0.713069	1	7853	tags=70%, list=53%, signal=151%
PID_DELTA_NP63_PATHWAY	43	-0.14024	-1.0615	0.359073	0.713618	1	10249	tags=84%, list=70%, signal=276%
KYNG_DNA_DAMAGE_UP	186	-0.0668984	-1.06122	0.364341	0.71356	1	8274	tags=63%, list=56%, signal=142%
KEGG_CHEMOKINE_SIGNALING_PATHWAY	141	-0.0772521	-1.06046	0.365759	0.714524	1	8986	tags=69%, list=61%, signal=175%
BIOCARTA_TCR_PATHWAY	40	-0.140899	-1.0604	0.366667	0.713919	1	8590	tags=73%, list=58%, signal=174%
REACTOME_MRNA_DECAY_BY_3_TO_5_EXORIBONUCLEASE	15	-0.224432	-1.0593	0.359551	0.715558	1	9442	tags=87%, list=64%, signal=242%
STARK_HYPPOCAMPUS_22Q11_DELETION_UP	49	-0.127729	-1.05926	0.362683	0.714917	1	10726	tags=86%, list=73%, signal=316%
REACTOME_SMOOTH_MUSCLE_CONTRACTION	32	-0.159345	-1.05924	0.390625	0.714235	1	9145	tags=78%, list=62%, signal=206%
PID_TNF_PATHWAY	45	-0.132871	-1.05825	0.374517	0.715637	1	10137	tags=82%, list=69%, signal=264%
MAGRANGEAS_MULTIPLE_MYELOMA_IGG_VS_IGA_DN	21	-0.195191	-1.0582	0.367265	0.715032	1	11132	tags=95%, list=76%, signal=392%
COULOUARN_TEMPORAL_TGFB1_SIGNATURE_UP	100	-0.0903563	-1.05778	0.394118	0.715237	1	5295	tags=45%, list=36%, signal=70%
BIOCARTA_CERAMIDE_PATHWAY	21	-0.19265	-1.0571	0.362887	0.715976	1	9070	tags=81%, list=62%, signal=211%
CHENG_RESPONSE_TO_NICKEL_ACETATE	39	-0.14329	-1.05688	0.356574	0.715723	1	8828	tags=74%, list=60%, signal=186%
UEDA_CENTRAL_CLOCK	83	-0.099062	-1.05637	0.362887	0.716126	1	4042	tags=37%, list=28%, signal=51%
REACTOME_RUNX2_REGULATES_OSTEOBLAST_DIFFERENTIATION	23	-0.178817	-1.05552	0.382353	0.717214	1	7600	tags=70%, list=52%, signal=144%
BIOCARTA_CHREBP_PATHWAY	17	-0.215505	-1.05509	0.366397	0.717464	1	9804	tags=88%, list=67%, signal=265%
RHODES_CANCER_META_SIGNATURE	65	-0.111652	-1.05428	0.378049	0.718462	1	8541	tags=69%, list=58%, signal=165%
SANA_TNF_SIGNALING_DN	78	-0.102928	-1.05329	0.376033	0.719961	1	5844	tags=50%, list=40%, signal=83%
REACTOME_INTERLEUKIN_1_FAMILY_SIGNALING	125	-0.0789815	-1.05309	0.366197	0.719641	1	10136	tags=77%, list=69%, signal=245%
MARKEY_RB1_CHRONIC_LOF_UP	108	-0.0849481	-1.05264	0.357724	0.71992	1	3252	tags=31%, list=22%, signal=39%
IWANAGA_CARCINOGENESIS_BY_KRAS_UP	144	-0.074709	-1.05146	0.401544	0.721833	1	3302	tags=30%, list=22%, signal=38%
REACTOME_C_TYPE_LECTIN_RECEPTORS_CLRS	120	-0.0812836	-1.04962	0.378723	0.725215	1	12899	tags=96%, list=88%, signal=778%
BIOCARTA_HDAC_PATHWAY	24	-0.182608	-1.04904	0.389105	0.725755	1	1608	tags=29%, list=11%, signal=33%
SHIPP_DLBCL_VS_FOLLICULAR_LYMPHOMA_DN	32	-0.156651	-1.04874	0.390873	0.725666	1	1837	tags=28%, list=13%, signal=32%
CHIANG_LIVER_CANCER_SUBCLASS_INTERFERON_UP	18	-0.206862	-1.04841	0.393346	0.725682	1	3496	tags=44%, list=24%, signal=58%
CHANDRAN_METASTASIS_TOP50_DN	40	-0.138127	-1.04794	0.382784	0.726021	1	11937	tags=95%, list=81%, signal=505%
YAGI_AML_SURVIVAL	113	-0.0825669	-1.0472	0.37782	0.726889	1	4649	tags=40%, list=32%, signal=58%
TONKS_TARGETS_OF_RUNX1_RUNX1T1_FUSION_SUSTAINED_IN_MONOCYTE_UP	19	-0.202271	-1.0465	0.40458	0.727654	1	1673	tags=32%, list=11%, signal=36%
MOREAUX_MULTIPLE_MYELOMA_BY_TACI_DN	163	-0.0695554	-1.04566	0.390397	0.728756	1	11792	tags=87%, list=80%, signal=436%
REACTOME_INSULIN_PROCESSING	24	-0.177695	-1.04514	0.409465	0.7292	1	7803	tags=71%, list=53%, signal=151%
REACTOME_NETRIN_1_SIGNALING	49	-0.123295	-1.04428	0.392	0.730458	1	1794	tags=24%, list=12%, signal=28%
PYEON_HPV_POSITIVE_TUMORS_UP	84	-0.100423	-1.04395	0.393305	0.730449	1	3607	tags=35%, list=25%, signal=45%
YAO_TEMPORAL_RESPONSE_TO_PROGESTERONE_CLUSTER_14	136	-0.0773243	-1.04329	0.397541	0.731184	1	10977	tags=82%, list=75%, signal=322%
WEBER_METHYLATED_HCP_IN_FIBROBLAST_DN	21	-0.184194	-1.04304	0.367793	0.731033	1	3596	tags=43%, list=24%, signal=57%
JAZAG_TGFB1_SIGNALING_DN	30	-0.160882	-1.04253	0.396552	0.731465	1	2540	tags=33%, list=17%, signal=40%
BIOCARTA_PAR1_PATHWAY	18	-0.20668	-1.04215	0.397516	0.731604	1	8397	tags=78%, list=57%, signal=181%
REACTOME_ELASTIC_FIBRE_FORMATION	42	-0.136156	-1.04203	0.367113	0.731139	1	3604	tags=38%, list=25%, signal=50%
DACOSTA_UV_RESPONSE_VIA_ERCC3_XPCS_UP	23	-0.17655	-1.04111	0.387755	0.732424	1	9550	tags=83%, list=65%, signal=236%
XU_HGF_SIGNALING_NOT_VIA_AKT1_48HR_DN	16	-0.214307	-1.04106	0.390873	0.731816	1	6958	tags=69%, list=47%, signal=130%
MULLIGHAN_NPM1_MUTATED_SIGNATURE_1_UP	226	-0.0594138	-1.04076	0.396761	0.731746	1	4018	tags=33%, list=27%, signal=45%
HUTTMANN_B_CLL_POOR_SURVIVAL_DN	52	-0.121948	-1.04069	0.392578	0.731189	1	6128	tags=54%, list=42%, signal=92%
PID_ERA_GENOMIC_PATHWAY	59	-0.115144	-1.04043	0.384134	0.731073	1	10271	tags=81%, list=70%, signal=269%
BROWNE_HCMV_INFECTION_20HR_DN	87	-0.0950117	-1.04001	0.380309	0.73124	1	9761	tags=76%, list=66%, signal=225%
LI_WILMS_TUMOR_VS_FETAL_KIDNEY_2_UP	23	-0.182403	-1.03992	0.379447	0.730736	1	3075	tags=39%, list=21%, signal=49%
REACTOME_HATS_ACETYLATE_HISTONES	80	-0.0980628	-1.0395	0.422091	0.730938	1	9038	tags=71%, list=62%, signal=184%
WALLACE_PROSTATE_CANCER_RACE_DN	71	-0.105754	-1.03932	0.389121	0.730661	1	1766	tags=23%, list=12%, signal=25%
REACTOME_ACTIVATION_OF_MATRIX_METALLOPROTEINASES	17	-0.207614	-1.03917	0.375	0.730287	1	8191	tags=76%, list=56%, signal=173%
VILIMAS_NOTCH1_TARGETS_UP	41	-0.137059	-1.03826	0.387755	0.731532	1	4444	tags=44%, list=30%, signal=63%
LUI_TARGETS_OF_PAX8_PPARG_FUSION	33	-0.152584	-1.03818	0.390397	0.730987	1	9787	tags=82%, list=67%, signal=244%
REACTOME_SIGNALING_BY_NOTCH1_IN_CANCER	58	-0.114849	-1.0375	0.382239	0.731737	1	4654	tags=43%, list=32%, signal=63%
LIN_MELANOMA_COPY_NUMBER_DN	38	-0.145515	-1.03715	0.386503	0.731789	1	2122	tags=29%, list=14%, signal=34%
REACTOME_MISMATCH_REPAIR	15	-0.217212	-1.03638	0.37931	0.732734	1	3670	tags=47%, list=25%, signal=62%
LIU_COMMON_CANCER_GENES	55	-0.119641	-1.03631	0.390625	0.732172	1	10807	tags=85%, list=74%, signal=322%
UDAYAKUMAR_MED1_TARGETS_UP	127	-0.0790742	-1.03581	0.39375	0.732538	1	11577	tags=87%, list=79%, signal=405%
PILON_KLF1_TARGETS_UP	423	-0.0440381	-1.03571	0.403727	0.732051	1	6251	tags=47%, list=43%, signal=79%
REACTOME_ACTIVATION_OF_AMPK_DOWNSTREAM_OF_NMDARS	21	-0.189499	-1.03527	0.396996	0.732341	1	9816	tags=86%, list=67%, signal=258%
GROSS_HYPOXIA_VIA_ELK3_ONLY_DN	40	-0.141778	-1.035	0.427992	0.732224	1	4536	tags=45%, list=31%, signal=65%
TIAN_TNF_SIGNALING_NOT_VIA_NFKB	21	-0.186527	-1.03482	0.389558	0.731929	1	2862	tags=38%, list=19%, signal=47%
PID_S1P_S1P3_PATHWAY	29	-0.15999	-1.03452	0.406953	0.731886	1	4242	tags=45%, list=29%, signal=63%
HOLLEMAN_VINCRISTINE_RESISTANCE_B_ALL_UP	37	-0.143626	-1.03368	0.39798	0.733025	1	3456	tags=38%, list=24%, signal=49%
ELVIDGE_HIF1A_TARGETS_UP	65	-0.106141	-1.03315	0.411273	0.733451	1	9752	tags=77%, list=66%, signal=228%
CHENG_IMPRINTED_BY_ESTRADIOL	96	-0.090567	-1.03308	0.40797	0.73287	1	3271	tags=31%, list=22%, signal=40%
KEGG_GLYCINE_SERINE_AND_THREONINE_METABOLISM	28	-0.167224	-1.03198	0.378543	0.734585	1	4371	tags=46%, list=30%, signal=66%
KEGG_WNT_SIGNALING_PATHWAY	139	-0.0755737	-1.03096	0.402778	0.736174	1	11693	tags=87%, list=80%, signal=422%
BENNETT_SYSTEMIC_LUPUS_ERYTHEMATOSUS	21	-0.18714	-1.03076	0.394628	0.735901	1	2853	tags=38%, list=19%, signal=47%
ADDYA_ERYTHROID_DIFFERENTIATION_BY_HEMIN	61	-0.11463	-1.03062	0.416507	0.73551	1	11814	tags=92%, list=80%, signal=466%
BILANGES_SERUM_SENSITIVE_VIA_TSC2	28	-0.163638	-1.03058	0.400802	0.734887	1	9147	tags=79%, list=62%, signal=208%
SESTO_RESPONSE_TO_UV_C5	45	-0.126735	-1.02976	0.416196	0.735961	1	10880	tags=87%, list=74%, signal=333%
TONKS_TARGETS_OF_RUNX1_RUNX1T1_FUSION_MONOCYTE_DN	43	-0.13268	-1.02971	0.383234	0.735365	1	11385	tags=91%, list=77%, signal=401%
YAMAZAKI_TCEB3_TARGETS_DN	181	-0.0648747	-1.02957	0.383721	0.734948	1	5798	tags=46%, list=39%, signal=75%
HASLINGER_B_CLL_WITH_CHROMOSOME_12_TRISOMY	21	-0.186673	-1.02951	0.401163	0.73437	1	11257	tags=95%, list=77%, signal=406%
GENTILE_UV_RESPONSE_CLUSTER_D5	34	-0.151352	-1.02897	0.401222	0.734825	1	10316	tags=85%, list=70%, signal=286%
SHIN_B_CELL_LYMPHOMA_CLUSTER_2	26	-0.167758	-1.02697	0.422619	0.738552	1	8844	tags=77%, list=60%, signal=193%
GARGALOVIC_RESPONSE_TO_OXIDIZED_PHOSPHOLIPIDS_GREEN_UP	21	-0.190041	-1.02683	0.406375	0.738192	1	7009	tags=67%, list=48%, signal=127%
PID_EPHB_FWD_PATHWAY	40	-0.135935	-1.02648	0.416162	0.73827	1	4989	tags=48%, list=34%, signal=72%
BIOCARTA_STRESS_PATHWAY	23	-0.176079	-1.02624	0.432049	0.738057	1	8918	tags=78%, list=61%, signal=199%
DUNNE_TARGETS_OF_AML1_MTG8_FUSION_DN	18	-0.202376	-1.02547	0.405882	0.739048	1	6011	tags=61%, list=41%, signal=103%
CROONQUIST_NRAS_SIGNALING_UP	34	-0.148579	-1.02477	0.382524	0.739906	1	6899	tags=62%, list=47%, signal=116%
KEGG_HYPERTROPHIC_CARDIOMYOPATHY_HCM	77	-0.098633	-1.0246	0.385081	0.739562	1	1231	tags=18%, list=8%, signal=20%
BIOCARTA_PDGF_PATHWAY	28	-0.159155	-1.0241	0.429448	0.739964	1	5539	tags=54%, list=38%, signal=86%
BIOCARTA_IGF1MTOR_PATHWAY	19	-0.193244	-1.02402	0.410042	0.739433	1	6446	tags=63%, list=44%, signal=112%
ANDERSEN_CHOLANGIOCARCINOMA_CLASS1	49	-0.123589	-1.02357	0.403651	0.739725	1	890	tags=18%, list=6%, signal=19%
DAZARD_UV_RESPONSE_CLUSTER_G6	133	-0.074446	-1.02255	0.427146	0.74127	1	3005	tags=28%, list=20%, signal=35%
REACTOME_HOMOLOGOUS_DNA_PAIRING_AND_STRAND_EXCHANGE	42	-0.135279	-1.02241	0.389691	0.740875	1	12014	tags=95%, list=82%, signal=521%
REACTOME_COOPERATION_OF_PREFOLDIN_AND_TRIC_CCT_IN_ACTIN_AND_TUBULIN_FOLDING	26	-0.169638	-1.02113	0.40625	0.74294	1	10512	tags=88%, list=72%, signal=310%
KEGG_DILATED_CARDIOMYOPATHY	84	-0.0954149	-1.02061	0.418455	0.743453	1	1231	tags=18%, list=8%, signal=19%
WHITFIELD_CELL_CYCLE_G2	151	-0.0725563	-1.01999	0.408367	0.744102	1	3617	tags=32%, list=25%, signal=42%
REACTOME_METALLOPROTEASE_DUBS	17	-0.205001	-1.01955	0.420523	0.744363	1	11687	tags=100%, list=80%, signal=488%
PID_NFAT_3PATHWAY	53	-0.119515	-1.01876	0.425243	0.745407	1	11837	tags=92%, list=81%, signal=474%
ASTIER_INTEGRIN_SIGNALING	49	-0.126401	-1.0186	0.430556	0.745021	1	3248	tags=35%, list=22%, signal=44%
REACTOME_GAP_JUNCTION_TRAFFICKING_AND_REGULATION	34	-0.147556	-1.01855	0.403689	0.744421	1	6914	tags=62%, list=47%, signal=116%
ONO_AML1_TARGETS_DN	27	-0.164601	-1.0185	0.404612	0.743827	1	4662	tags=48%, list=32%, signal=70%
SESTO_RESPONSE_TO_UV_C4	19	-0.191932	-1.01817	0.389662	0.743864	1	4145	tags=47%, list=28%, signal=66%
WANG_NEOPLASTIC_TRANSFORMATION_BY_CCND1_MYC	17	-0.202668	-1.01809	0.41498	0.743337	1	9128	tags=82%, list=62%, signal=217%
FERRANDO_T_ALL_WITH_MLL_ENL_FUSION_UP	75	-0.10218	-1.018	0.411765	0.742858	1	4777	tags=43%, list=33%, signal=63%
KEGG_P53_SIGNALING_PATHWAY	61	-0.109453	-1.01644	0.426471	0.745595	1	3940	tags=38%, list=27%, signal=51%
REACTOME_RHO_GTPASES_ACTIVATE_NADPH_OXIDASES	21	-0.190827	-1.01534	0.441296	0.747245	1	8397	tags=76%, list=57%, signal=178%
REACTOME_CARBOXYTERMINAL_POST_TRANSLATIONAL_MODIFICATIONS_OF_TUBULIN	33	-0.150645	-1.01475	0.406953	0.747839	1	6253	tags=58%, list=43%, signal=100%
REACTOME_CENTROSOME_MATURATION	79	-0.0997883	-1.01353	0.409836	0.749733	1	5983	tags=51%, list=41%, signal=85%
EHLERS_ANEUPLOIDY_UP	38	-0.136524	-1.01341	0.416988	0.749294	1	9988	tags=82%, list=68%, signal=254%
HIRSCH_CELLULAR_TRANSFORMATION_SIGNATURE_DN	97	-0.0884552	-1.01315	0.408247	0.749143	1	5527	tags=46%, list=38%, signal=74%
KEGG_JAK_STAT_SIGNALING_PATHWAY	103	-0.0852449	-1.0123	0.389635	0.75034	1	8744	tags=68%, list=60%, signal=167%
DORN_ADENOVIRUS_INFECTION_32HR_DN	35	-0.145634	-1.01186	0.423762	0.750604	1	3744	tags=40%, list=25%, signal=54%
REACTOME_SIGNALING_BY_PDGF	57	-0.11048	-1.0118	0.413655	0.750039	1	6118	tags=53%, list=42%, signal=90%
YAO_TEMPORAL_RESPONSE_TO_PROGESTERONE_CLUSTER_7	68	-0.102888	-1.01022	0.418972	0.752818	1	8869	tags=71%, list=60%, signal=177%
CHIARADONNA_NEOPLASTIC_TRANSFORMATION_KRAS_CDC25_DN	49	-0.122822	-1.00975	0.435743	0.753148	1	4500	tags=43%, list=31%, signal=62%
STAMBOLSKY_RESPONSE_TO_VITAMIN_D3_UP	71	-0.0987293	-1.00941	0.436214	0.753217	1	7250	tags=59%, list=49%, signal=116%
REACTOME_CALNEXIN_CALRETICULIN_CYCLE	25	-0.165344	-1.00718	0.425263	0.757401	1	7568	tags=68%, list=52%, signal=140%
KEGG_NATURAL_KILLER_CELL_MEDIATED_CYTOTOXICITY	81	-0.0958442	-1.00706	0.417749	0.75698	1	8397	tags=67%, list=57%, signal=155%
JIANG_HYPOXIA_CANCER	55	-0.117232	-1.00683	0.454721	0.756783	1	6033	tags=53%, list=41%, signal=89%
MIKKELSEN_ES_ICP_WITH_H3K27ME3	33	-0.150366	-1.00674	0.434077	0.756273	1	7593	tags=67%, list=52%, signal=138%
DAIRKEE_CANCER_PRONE_RESPONSE_E2	27	-0.163372	-1.00512	0.438017	0.759121	1	2503	tags=33%, list=17%, signal=40%
WALLACE_PROSTATE_CANCER_RACE_UP	213	-0.0582631	-1.00481	0.437632	0.759119	1	882	tags=12%, list=6%, signal=12%
PID_P53_REGULATION_PATHWAY	56	-0.111705	-1.0048	0.451064	0.758458	1	9387	tags=75%, list=64%, signal=207%
KEGG_TOLL_LIKE_RECEPTOR_SIGNALING_PATHWAY	79	-0.0965129	-1.00461	0.421687	0.758158	1	7891	tags=63%, list=54%, signal=136%
HAHTOLA_MYCOSIS_FUNGOIDES_DN	15	-0.215781	-1.00407	0.398039	0.75858	1	9569	tags=87%, list=65%, signal=248%
REACTOME_SIGNALING_BY_FGFR2_IIIA_TM	19	-0.193438	-1.00402	0.42155	0.758008	1	7990	tags=74%, list=54%, signal=161%
KIM_WT1_TARGETS_8HR_DN	98	-0.0868448	-1.00343	0.43787	0.758566	1	2632	tags=27%, list=18%, signal=32%
RAMALHO_STEMNESS_UP	189	-0.0634684	-1.00326	0.41785	0.758254	1	9188	tags=69%, list=63%, signal=181%
REACTOME_NUCLEAR_SIGNALING_BY_ERBB4	30	-0.151608	-1.00273	0.452479	0.758693	1	2676	tags=33%, list=18%, signal=41%
REACTOME_FRS_MEDIATED_FGFR4_SIGNALING	16	-0.202568	-1.00202	0.441532	0.759624	1	4375	tags=50%, list=30%, signal=71%
AIYAR_COBRA1_TARGETS_DN	27	-0.160751	-1.00177	0.445545	0.759483	1	5807	tags=56%, list=40%, signal=92%
PID_P75_NTR_PATHWAY	63	-0.108008	-1.00173	0.431866	0.758873	1	6118	tags=52%, list=42%, signal=89%
BIOCARTA_AKT_PATHWAY	21	-0.180721	-1.00064	0.421162	0.760476	1	6446	tags=62%, list=44%, signal=110%
BAUS_TFF2_TARGETS_UP	19	-0.193649	-1.00054	0.439673	0.76	1	11854	tags=100%, list=81%, signal=517%
KORKOLA_TERATOMA_UP	16	-0.209381	-0.999915	0.459514	0.76067	1	4275	tags=50%, list=29%, signal=70%
REACTOME_GASTRIN_CREB_SIGNALLING_PATHWAY_VIA_PKC_AND_MAPK	16	-0.202568	-0.999624	0.460446	0.760613	1	4375	tags=50%, list=30%, signal=71%
NIKOLSKY_BREAST_CANCER_15Q26_AMPLICON	20	-0.18385	-0.999181	0.464363	0.760865	1	6120	tags=60%, list=42%, signal=103%
REACTOME_SUMOYLATION_OF_DNA_METHYLATION_PROTEINS	15	-0.213034	-0.998931	0.436326	0.76074	1	4711	tags=53%, list=32%, signal=78%
MATZUK_SPERMATID_DIFFERENTIATION	32	-0.150163	-0.998648	0.416667	0.760672	1	3769	tags=41%, list=26%, signal=55%
COLDREN_GEFITINIB_RESISTANCE_UP	82	-0.0954462	-0.998223	0.439689	0.760919	1	12226	tags=93%, list=83%, signal=549%
PLASARI_TGFB1_TARGETS_1HR_UP	32	-0.149255	-0.997228	0.463675	0.762379	1	1027	tags=22%, list=7%, signal=23%
BROWNE_HCMV_INFECTION_14HR_DN	249	-0.0552408	-0.997124	0.438247	0.761897	1	6580	tags=50%, list=45%, signal=89%
BIOCARTA_RACCYCD_PATHWAY	26	-0.160944	-0.995842	0.449612	0.763971	1	6118	tags=58%, list=42%, signal=99%
AMIT_EGF_RESPONSE_480_MCF10A	39	-0.134853	-0.995131	0.440748	0.764878	1	11966	tags=95%, list=81%, signal=510%
SWEET_KRAS_TARGETS_DN	51	-0.11763	-0.994799	0.42998	0.764869	1	5770	tags=51%, list=39%, signal=84%
REACTOME_DUAL_INCISION_IN_TC_NER	63	-0.105556	-0.994771	0.459016	0.764242	1	12685	tags=97%, list=86%, signal=705%
REACTOME_DOWNSTREAM_SIGNALING_OF_ACTIVATED_FGFR3	22	-0.178531	-0.994683	0.44227	0.763768	1	3393	tags=41%, list=23%, signal=53%
KEGG_ENDOMETRIAL_CANCER	52	-0.119531	-0.993078	0.433198	0.766616	1	6446	tags=56%, list=44%, signal=99%
REACTOME_SIGNALING_BY_NTRK2_TRKB	24	-0.167343	-0.993008	0.459245	0.766081	1	6118	tags=58%, list=42%, signal=100%
PID_GMCSF_PATHWAY	32	-0.146555	-0.992915	0.435685	0.765596	1	6118	tags=56%, list=42%, signal=96%
GRYDER_PAX3FOXO1_ENHANCERS_KO_DOWN	412	-0.043276	-0.99281	0.418367	0.76515	1	4305	tags=33%, list=29%, signal=46%
REACTOME_SENESCENCE_ASSOCIATED_SECRETORY_PHENOTYPE_SASP	51	-0.117162	-0.990851	0.455969	0.768783	1	12404	tags=96%, list=84%, signal=614%
TING_SILENCED_BY_DICER	22	-0.174439	-0.990434	0.454361	0.769041	1	4121	tags=45%, list=28%, signal=63%
REACTOME_MITOPHAGY	28	-0.161181	-0.990285	0.440162	0.768674	1	3410	tags=39%, list=23%, signal=51%
REACTOME_TP53_REGULATES_TRANSCRIPTION_OF_CELL_CYCLE_GENES	48	-0.121228	-0.990253	0.457317	0.768076	1	3736	tags=38%, list=25%, signal=50%
BROWN_MYELOID_CELL_DEVELOPMENT_DN	106	-0.0816246	-0.990192	0.451056	0.767528	1	7544	tags=59%, list=51%, signal=121%
MARCHINI_TRABECTEDIN_RESISTANCE_UP	16	-0.207141	-0.989425	0.44489	0.768497	1	2471	tags=38%, list=17%, signal=45%
SENESE_HDAC1_TARGETS_UP	392	-0.0436891	-0.988924	0.419492	0.768894	1	7061	tags=52%, list=48%, signal=98%
DING_LUNG_CANCER_EXPRESSION_BY_COPY_NUMBER	97	-0.0873097	-0.98865	0.455621	0.768817	1	12058	tags=91%, list=82%, signal=502%
PID_BETA_CATENIN_DEG_PATHWAY	17	-0.198092	-0.988455	0.477707	0.768571	1	10924	tags=94%, list=74%, signal=366%
MORI_PRE_BI_LYMPHOCYTE_UP	72	-0.0992767	-0.988144	0.461702	0.768559	1	4264	tags=39%, list=29%, signal=55%
MEISSNER_NPC_ICP_WITH_H3_UNMETHYLATED	17	-0.203021	-0.987955	0.459725	0.76826	1	7394	tags=71%, list=50%, signal=142%
REACTOME_GABA_RECEPTOR_ACTIVATION	51	-0.116636	-0.986652	0.465409	0.770358	1	4632	tags=43%, list=32%, signal=63%
MANALO_HYPOXIA_DN	279	-0.0505628	-0.986567	0.462963	0.769871	1	12703	tags=91%, list=86%, signal=661%
VERNELL_RETINOBLASTOMA_PATHWAY_UP	70	-0.101788	-0.986473	0.458167	0.76941	1	5440	tags=47%, list=37%, signal=74%
REACTOME_ANTIVIRAL_MECHANISM_BY_IFN_STIMULATED_GENES	71	-0.102804	-0.985385	0.464213	0.771086	1	2844	tags=30%, list=19%, signal=36%
REACTOME_VASOPRESSIN_REGULATES_RENAL_WATER_HOMEOSTASIS_VIA_AQUAPORINS	38	-0.135066	-0.98403	0.44898	0.77327	1	3822	tags=39%, list=26%, signal=53%
RIZ_ERYTHROID_DIFFERENTIATION	74	-0.0969856	-0.983895	0.451546	0.772915	1	10895	tags=84%, list=74%, signal=322%
KEGG_CELL_CYCLE	120	-0.077104	-0.98166	0.457831	0.777075	1	6837	tags=54%, list=47%, signal=100%
WIERENGA_PML_INTERACTOME	40	-0.129	-0.980876	0.439364	0.778032	1	8397	tags=70%, list=57%, signal=163%
FONTAINE_PAPILLARY_THYROID_CARCINOMA_DN	63	-0.104042	-0.980622	0.477407	0.777856	1	4310	tags=40%, list=29%, signal=56%
KIM_TIAL1_TARGETS	29	-0.150865	-0.980343	0.454023	0.777745	1	5896	tags=55%, list=40%, signal=92%
LIU_VMYB_TARGETS_UP	115	-0.079078	-0.979965	0.490272	0.777911	1	9454	tags=72%, list=64%, signal=201%
REACTOME_FGFR2_MUTANT_RECEPTOR_ACTIVATION	29	-0.150618	-0.979784	0.448413	0.77761	1	3366	tags=38%, list=23%, signal=49%
REACTOME_OXIDATIVE_STRESS_INDUCED_SENESCENCE	65	-0.103865	-0.979477	0.430353	0.777594	1	11820	tags=91%, list=80%, signal=462%
REACTOME_INTEGRATION_OF_ENERGY_METABOLISM	99	-0.0850814	-0.979441	0.45749	0.777006	1	5884	tags=48%, list=40%, signal=80%
SANA_RESPONSE_TO_IFNG_DN	78	-0.093002	-0.97887	0.449219	0.777582	1	12583	tags=95%, list=86%, signal=657%
KONG_E2F3_TARGETS	89	-0.0854705	-0.978731	0.462715	0.777214	1	5192	tags=44%, list=35%, signal=67%
HASLINGER_B_CLL_WITH_MUTATED_VH_GENES	17	-0.194348	-0.978503	0.466934	0.77703	1	606	tags=24%, list=4%, signal=25%
REACTOME_VXPX_CARGO_TARGETING_TO_CILIUM	21	-0.175558	-0.975955	0.47817	0.781934	1	5822	tags=57%, list=40%, signal=95%
DALESSIO_TSA_RESPONSE	16	-0.200529	-0.975857	0.455253	0.781482	1	10834	tags=94%, list=74%, signal=356%
NAKAMURA_ADIPOGENESIS_EARLY_UP	49	-0.120703	-0.97563	0.463035	0.78126	1	10529	tags=84%, list=72%, signal=294%
CHIARETTI_ACUTE_LYMPHOBLASTIC_LEUKEMIA_ZAP70	56	-0.111684	-0.975595	0.476834	0.780666	1	11749	tags=91%, list=80%, signal=453%
REACTOME_ADRENALINE_NORADRENALINE_INHIBITS_INSULIN_SECRETION	26	-0.163345	-0.975168	0.486166	0.78094	1	3822	tags=42%, list=26%, signal=57%
REACTOME_PRC2_METHYLATES_HISTONES_AND_DNA	17	-0.196068	-0.974362	0.471845	0.782002	1	3174	tags=41%, list=22%, signal=52%
ROSS_AML_OF_FAB_M7_TYPE	65	-0.104248	-0.974329	0.460446	0.78141	1	7745	tags=63%, list=53%, signal=133%
REACTOME_SIGNALING_BY_NOTCH1	73	-0.0962773	-0.974315	0.45509	0.780761	1	8457	tags=67%, list=58%, signal=157%
MIKKELSEN_IPS_WITH_HCP_H3K27ME3	78	-0.0971147	-0.974291	0.452083	0.780144	1	4045	tags=37%, list=28%, signal=51%
BIOCARTA_AT1R_PATHWAY	26	-0.159701	-0.973272	0.479675	0.781624	1	8397	tags=73%, list=57%, signal=170%
DACOSTA_UV_RESPONSE_VIA_ERCC3_XPCS_DN	80	-0.0926232	-0.973256	0.475149	0.780986	1	10587	tags=81%, list=72%, signal=289%
REACTOME_RHO_GTPASES_ACTIVATE_IQGAPS	24	-0.16569	-0.973113	0.472279	0.780652	1	9816	tags=83%, list=67%, signal=251%
REACTOME_GLYCOSAMINOGLYCAN_METABOLISM	121	-0.0755948	-0.972322	0.475472	0.781757	1	9708	tags=74%, list=66%, signal=215%
REACTOME_SEROTONIN_NEUROTRANSMITTER_RELEASE_CYCLE	17	-0.197991	-0.972187	0.454352	0.781386	1	5739	tags=59%, list=39%, signal=96%
HANN_RESISTANCE_TO_BCL2_INHIBITOR_UP	27	-0.161836	-0.972137	0.450704	0.780822	1	1437	tags=26%, list=10%, signal=29%
RATTENBACHER_BOUND_BY_CELF1	337	-0.0459029	-0.971989	0.480315	0.78047	1	11377	tags=82%, list=77%, signal=354%
LEE_METASTASIS_AND_RNA_PROCESSING_UP	16	-0.203428	-0.971907	0.458586	0.779974	1	9873	tags=88%, list=67%, signal=266%
TORCHIA_TARGETS_OF_EWSR1_FLI1_FUSION_DN	286	-0.0504014	-0.97123	0.485537	0.780816	1	12788	tags=92%, list=87%, signal=695%
STONER_ESOPHAGEAL_CARCINOGENESIS_UP	33	-0.139284	-0.971206	0.474104	0.780191	1	9982	tags=82%, list=68%, signal=255%
DORN_ADENOVIRUS_INFECTION_24HR_DN	39	-0.132325	-0.970712	0.480469	0.780588	1	1076	tags=21%, list=7%, signal=22%
YANG_BREAST_CANCER_ESR1_LASER_DN	46	-0.120943	-0.970483	0.46627	0.780428	1	7813	tags=65%, list=53%, signal=139%
PID_CDC42_PATHWAY	69	-0.100872	-0.97046	0.47205	0.77982	1	10665	tags=83%, list=73%, signal=300%
REACTOME_ANCHORING_OF_THE_BASAL_BODY_TO_THE_PLASMA_MEMBRANE	96	-0.0846234	-0.970406	0.467871	0.779284	1	12236	tags=92%, list=83%, signal=544%
REACTOME_SIGNALING_BY_FGFR2_IN_DISEASE	39	-0.129376	-0.969692	0.496078	0.780098	1	3380	tags=36%, list=23%, signal=46%
JOHNSTONE_PARVB_TARGETS_1_DN	54	-0.115014	-0.96791	0.455285	0.78332	1	8658	tags=70%, list=59%, signal=171%
REACTOME_REGULATION_OF_PLK1_ACTIVITY_AT_G2_M_TRANSITION	87	-0.0874619	-0.967522	0.461538	0.783494	1	12236	tags=92%, list=83%, signal=546%
MCGOWAN_RSP6_TARGETS_UP	19	-0.184282	-0.966673	0.458078	0.784683	1	1937	tags=32%, list=13%, signal=36%
REACTOME_FORMATION_OF_THE_EARLY_ELONGATION_COMPLEX	32	-0.14663	-0.966619	0.490722	0.784127	1	8413	tags=72%, list=57%, signal=168%
REACTOME_NEUREXINS_AND_NEUROLIGINS	54	-0.112057	-0.96642	0.47551	0.7839	1	5980	tags=52%, list=41%, signal=87%
REACTOME_NOTCH3_INTRACELLULAR_DOMAIN_REGULATES_TRANSCRIPTION	24	-0.163364	-0.96621	0.474333	0.783691	1	11687	tags=96%, list=80%, signal=467%
PAL_PRMT5_TARGETS_DN	20	-0.180511	-0.965968	0.488189	0.783543	1	6169	tags=60%, list=42%, signal=103%
BANDRES_RESPONSE_TO_CARMUSTIN_MGMT_24HR_DN	29	-0.153294	-0.965471	0.501035	0.783948	1	8394	tags=72%, list=57%, signal=169%
REACTOME_REGULATION_OF_LIPID_METABOLISM_BY_PEROXISOME_PROLIFERATOR_ACTIVATED_RECEPTOR_ALPHA_PPARALPHA	110	-0.0780752	-0.965282	0.45679	0.783659	1	11687	tags=87%, list=80%, signal=423%
ICHIBA_GRAFT_VERSUS_HOST_DISEASE_D7_UP	89	-0.0862467	-0.965215	0.477046	0.783144	1	5676	tags=47%, list=39%, signal=76%
FARMER_BREAST_CANCER_CLUSTER_1	23	-0.163876	-0.964818	0.486641	0.783339	1	2069	tags=30%, list=14%, signal=35%
REACTOME_SIGNALING_BY_FGFR1_IN_DISEASE	34	-0.137935	-0.963739	0.49497	0.784996	1	2733	tags=32%, list=19%, signal=40%
GAUSSMANN_MLL_AF4_FUSION_TARGETS_A_UP	175	-0.061342	-0.962651	0.475149	0.786704	1	5912	tags=46%, list=40%, signal=77%
DAIRKEE_CANCER_PRONE_RESPONSE_BPA	47	-0.116723	-0.962342	0.494094	0.786749	1	8609	tags=70%, list=59%, signal=169%
REACTOME_NOD1_2_SIGNALING_PATHWAY	35	-0.137293	-0.961408	0.47012	0.788123	1	7645	tags=66%, list=52%, signal=137%
REACTOME_NICOTINAMIDE_SALVAGING	15	-0.204473	-0.961325	0.5	0.787654	1	918	tags=27%, list=6%, signal=28%
CROONQUIST_NRAS_VS_STROMAL_STIMULATION_UP	38	-0.128914	-0.961102	0.466805	0.787422	1	5459	tags=50%, list=37%, signal=79%
GRAHAM_CML_DIVIDING_VS_NORMAL_QUIESCENT_DN	71	-0.0963918	-0.96093	0.51626	0.78714	1	1282	tags=18%, list=9%, signal=20%
BIOCARTA_ETS_PATHWAY	17	-0.193487	-0.960643	0.477318	0.787063	1	11856	tags=100%, list=81%, signal=517%
KEGG_NON_SMALL_CELL_LUNG_CANCER	53	-0.112563	-0.96044	0.484472	0.786827	1	11107	tags=87%, list=76%, signal=354%
HUNSBERGER_EXERCISE_REGULATED_GENES	28	-0.153997	-0.960214	0.502083	0.786639	1	4565	tags=46%, list=31%, signal=67%
XU_HGF_TARGETS_INDUCED_BY_AKT1_48HR_DN	19	-0.181847	-0.960101	0.513513	0.786228	1	4293	tags=47%, list=29%, signal=67%
SCHAEFFER_PROSTATE_DEVELOPMENT_48HR_DN	380	-0.0419361	-0.959251	0.478	0.787417	1	5124	tags=39%, list=35%, signal=58%
PID_TGFBR_PATHWAY	53	-0.114255	-0.957206	0.484909	0.791116	1	6646	tags=57%, list=45%, signal=103%
WONG_ENDMETRIUM_CANCER_DN	67	-0.0981618	-0.955334	0.49501	0.794448	1	2513	tags=27%, list=17%, signal=32%
HOFFMANN_PRE_BI_TO_LARGE_PRE_BII_LYMPHOCYTE_UP	25	-0.160041	-0.954828	0.497099	0.794849	1	4119	tags=44%, list=28%, signal=61%
REACTOME_SEMAPHORIN_INTERACTIONS	64	-0.101909	-0.953955	0.492843	0.796103	1	9072	tags=72%, list=62%, signal=187%
LE_NEURONAL_DIFFERENTIATION_UP	18	-0.183163	-0.953796	0.49503	0.79578	1	6293	tags=61%, list=43%, signal=107%
REACTOME_JNK_C_JUN_KINASES_PHOSPHORYLATION_AND_ACTIVATION_MEDIATED_BY_ACTIVATED_HUMAN_TAK1	22	-0.165251	-0.953298	0.491667	0.796176	1	1584	tags=27%, list=11%, signal=31%
LEE_AGING_CEREBELLUM_DN	61	-0.105162	-0.952481	0.522593	0.797261	1	3521	tags=34%, list=24%, signal=45%
KONDO_PROSTATE_CANCER_HCP_WITH_H3K27ME3	77	-0.0947062	-0.952088	0.504098	0.797423	1	3006	tags=30%, list=20%, signal=37%
REACTOME_PHOSPHORYLATION_SITE_MUTANTS_OF_CTNNB1_ARE_NOT_TARGETED_TO_THE_PROTEASOME_BY_THE_DESTRUCTION_COMPLEX	15	-0.206108	-0.951536	0.517857	0.797923	1	6772	tags=67%, list=46%, signal=124%
MCDOWELL_ACUTE_LUNG_INJURY_UP	42	-0.125783	-0.951036	0.480392	0.79831	1	3756	tags=38%, list=26%, signal=51%
OKUMURA_INFLAMMATORY_RESPONSE_LPS	153	-0.0668521	-0.951033	0.517172	0.797657	1	7769	tags=59%, list=53%, signal=125%
REACTOME_SIGNALING_BY_NTRK1_TRKA	78	-0.0927748	-0.950398	0.493902	0.798432	1	6746	tags=55%, list=46%, signal=101%
YAUCH_HEDGEHOG_SIGNALING_PARACRINE_UP	121	-0.0734474	-0.950248	0.525692	0.798108	1	4760	tags=40%, list=32%, signal=58%
REACTOME_G_BETA:GAMMA_SIGNALLING_THROUGH_CDC42	18	-0.18465	-0.949891	0.496907	0.798267	1	3822	tags=44%, list=26%, signal=60%
DOANE_RESPONSE_TO_ANDROGEN_DN	227	-0.0534913	-0.947891	0.487179	0.801875	1	4147	tags=33%, list=28%, signal=46%
REACTOME_DNA_REPAIR	277	-0.0491248	-0.94782	0.51046	0.80139	1	12184	tags=88%, list=83%, signal=504%
ZHENG_FOXP3_TARGETS_UP	23	-0.162963	-0.947491	0.504799	0.801462	1	12305	tags=100%, list=84%, signal=614%
DASU_IL6_SIGNALING_UP	51	-0.113701	-0.94636	0.517103	0.803179	1	11014	tags=86%, list=75%, signal=343%
GARCIA_TARGETS_OF_FLI1_AND_DAX1_UP	46	-0.11917	-0.945895	0.525591	0.8035	1	11353	tags=89%, list=77%, signal=391%
BIOCARTA_CCR3_PATHWAY	16	-0.194534	-0.944889	0.504912	0.804932	1	10922	tags=94%, list=74%, signal=365%
REACTOME_TRP_CHANNELS	24	-0.160756	-0.944612	0.501961	0.80484	1	704	tags=21%, list=5%, signal=22%
REACTOME_PREFOLDIN_MEDIATED_TRANSFER_OF_SUBSTRATE_TO_CCT_TRIC	24	-0.159984	-0.94414	0.492337	0.805222	1	10512	tags=88%, list=72%, signal=307%
BIOCARTA_FCER1_PATHWAY	37	-0.131683	-0.943932	0.488417	0.805029	1	8397	tags=70%, list=57%, signal=164%
MCCABE_HOXC6_TARGETS_CANCER_UP	26	-0.15419	-0.94297	0.494024	0.806334	1	11869	tags=96%, list=81%, signal=499%
HOFMANN_MYELODYSPLASTIC_SYNDROM_RISK_UP	19	-0.183156	-0.942948	0.521127	0.805725	1	12008	tags=100%, list=82%, signal=546%
BOHN_PRIMARY_IMMUNODEFICIENCY_SYNDROM_DN	35	-0.137644	-0.942245	0.504149	0.806558	1	7220	tags=63%, list=49%, signal=123%
REACTOME_G_PROTEIN_GATED_POTASSIUM_CHANNELS	22	-0.164222	-0.941527	0.528226	0.807413	1	2935	tags=36%, list=20%, signal=45%
KEGG_EPITHELIAL_CELL_SIGNALING_IN_HELICOBACTER_PYLORI_INFECTION	60	-0.101714	-0.94152	0.531513	0.80677	1	2676	tags=28%, list=18%, signal=35%
SCHAEFFER_PROSTATE_DEVELOPMENT_6HR_UP	141	-0.0679933	-0.941324	0.502959	0.806523	1	3076	tags=28%, list=21%, signal=35%
AMUNDSON_DNA_DAMAGE_RESPONSE_TP53	15	-0.202225	-0.940588	0.51626	0.807352	1	3890	tags=47%, list=26%, signal=63%
HEDENFALK_BREAST_CANCER_BRACX_DN	18	-0.184499	-0.938924	0.507187	0.810248	1	5457	tags=56%, list=37%, signal=88%
REACTOME_CHEMOKINE_RECEPTORS_BIND_CHEMOKINES	21	-0.169036	-0.93841	0.530364	0.810739	1	8017	tags=71%, list=55%, signal=157%
LI_PROSTATE_CANCER_EPIGENETIC	29	-0.147122	-0.938407	0.519685	0.810086	1	3924	tags=41%, list=27%, signal=56%
BHATI_G2M_ARREST_BY_2METHOXYESTRADIOL_UP	95	-0.0819647	-0.938224	0.512974	0.809834	1	7776	tags=61%, list=53%, signal=129%
REACTOME_POSITIVE_EPIGENETIC_REGULATION_OF_RRNA_EXPRESSION	50	-0.113513	-0.93615	0.533195	0.813607	1	3041	tags=32%, list=21%, signal=40%
REACTOME_HDR_THROUGH_SINGLE_STRAND_ANNEALING_SSA	37	-0.129327	-0.935809	0.547094	0.813677	1	12006	tags=95%, list=82%, signal=516%
AMIT_EGF_RESPONSE_60_MCF10A	33	-0.138569	-0.934513	0.531568	0.81576	1	12219	tags=97%, list=83%, signal=574%
THUM_SYSTOLIC_HEART_FAILURE_DN	174	-0.0607531	-0.934411	0.546139	0.815321	1	11618	tags=85%, list=79%, signal=401%
ZWANG_DOWN_BY_2ND_EGF_PULSE	171	-0.0613584	-0.934079	0.508806	0.81539	1	2891	tags=26%, list=20%, signal=32%
WANG_NFKB_TARGETS	15	-0.203951	-0.933533	0.526839	0.815871	1	2885	tags=40%, list=20%, signal=50%
REACTOME_TRISTETRAPROLIN_TTP_ZFP36_BINDS_AND_DESTABILIZES_MRNA	16	-0.191272	-0.932572	0.515748	0.817277	1	9133	tags=81%, list=62%, signal=214%
RODWELL_AGING_KIDNEY_DN	128	-0.0699902	-0.931927	0.521825	0.817979	1	7477	tags=58%, list=51%, signal=117%
LUI_THYROID_CANCER_CLUSTER_3	27	-0.149148	-0.930492	0.514124	0.820403	1	9787	tags=81%, list=67%, signal=244%
REACTOME_TGF_BETA_RECEPTOR_SIGNALING_ACTIVATES_SMADS	32	-0.139	-0.930429	0.54375	0.819837	1	6688	tags=59%, list=46%, signal=109%
BHATTACHARYA_EMBRYONIC_STEM_CELL	75	-0.0901504	-0.930385	0.523992	0.819272	1	4561	tags=40%, list=31%, signal=58%
WHITEFORD_PEDIATRIC_CANCER_MARKERS	110	-0.0757721	-0.929914	0.516878	0.81968	1	5709	tags=46%, list=39%, signal=75%
REACTOME_GAP_JUNCTION_ASSEMBLY	22	-0.16618	-0.929604	0.521459	0.819689	1	6914	tags=64%, list=47%, signal=120%
WANG_RESPONSE_TO_BEXAROTENE_DN	25	-0.156237	-0.928883	0.534447	0.820613	1	3587	tags=40%, list=24%, signal=53%
PID_FAK_PATHWAY	58	-0.105134	-0.926459	0.508584	0.825179	1	8850	tags=71%, list=60%, signal=177%
REACTOME_AURKA_ACTIVATION_BY_TPX2	72	-0.0933803	-0.926151	0.542798	0.825166	1	5983	tags=50%, list=41%, signal=84%
REACTOME_TRAF6_MEDIATED_INDUCTION_OF_TAK1_COMPLEX_WITHIN_TLR4_COMPLEX	16	-0.188305	-0.925995	0.560784	0.824826	1	10095	tags=88%, list=69%, signal=279%
PID_SYNDECAN_3_PATHWAY	16	-0.193176	-0.923559	0.53629	0.829211	1	2676	tags=38%, list=18%, signal=46%
REACTOME_HOST_INTERACTIONS_WITH_INFLUENZA_FACTORS	37	-0.131187	-0.922653	0.545098	0.83049	1	2844	tags=32%, list=19%, signal=40%
DUTTA_APOPTOSIS_VIA_NFKB	27	-0.147287	-0.92203	0.526839	0.831164	1	7093	tags=63%, list=48%, signal=121%
NIKOLSKY_BREAST_CANCER_12Q13_Q21_AMPLICON	39	-0.124692	-0.922023	0.518987	0.830513	1	6463	tags=56%, list=44%, signal=100%
HOEBEKE_LYMPHOID_STEM_CELL_UP	82	-0.087675	-0.921645	0.557769	0.830674	1	8397	tags=66%, list=57%, signal=153%
SA_CASPASE_CASCADE	16	-0.192426	-0.921566	0.537988	0.830193	1	2687	tags=38%, list=18%, signal=46%
REACTOME_BETA_CATENIN_PHOSPHORYLATION_CASCADE	17	-0.186506	-0.920525	0.554493	0.831698	1	6772	tags=65%, list=46%, signal=120%
REACTOME_TP53_REGULATES_TRANSCRIPTION_OF_CELL_DEATH_GENES	36	-0.130011	-0.919751	0.534483	0.832675	1	10341	tags=83%, list=70%, signal=281%
REACTOME_RHO_GTPASES_ACTIVATE_ROCKS	19	-0.175847	-0.919686	0.553971	0.832136	1	9795	tags=84%, list=67%, signal=252%
BIOCARTA_GLEEVEC_PATHWAY	23	-0.161665	-0.919653	0.55814	0.831541	1	5296	tags=52%, list=36%, signal=81%
SHEPARD_CRUSH_AND_BURN_MUTANT_DN	179	-0.0584491	-0.919563	0.550898	0.831055	1	8183	tags=61%, list=56%, signal=137%
KAYO_AGING_MUSCLE_UP	191	-0.058215	-0.919394	0.540594	0.830766	1	4850	tags=39%, list=33%, signal=57%
PID_DNA_PK_PATHWAY	15	-0.198842	-0.918335	0.558468	0.832358	1	2960	tags=40%, list=20%, signal=50%
MANALO_HYPOXIA_UP	192	-0.0569024	-0.918167	0.530398	0.832068	1	7059	tags=54%, list=48%, signal=102%
LEIN_LOCALIZED_TO_PROXIMAL_DENDRITES	36	-0.132619	-0.918152	0.562624	0.831442	1	8670	tags=72%, list=59%, signal=176%
SCHLESINGER_METHYLATED_DE_NOVO_IN_CANCER	75	-0.0901915	-0.917143	0.534	0.832864	1	2797	tags=28%, list=19%, signal=34%
LAIHO_COLORECTAL_CANCER_SERRATED_UP	105	-0.0781096	-0.916924	0.573964	0.832653	1	8798	tags=68%, list=60%, signal=167%
IKEDA_MIR133_TARGETS_UP	44	-0.117974	-0.916143	0.526523	0.833616	1	6622	tags=57%, list=45%, signal=103%
GU_PDEF_TARGETS_UP	67	-0.0948753	-0.915761	0.557915	0.833713	1	5851	tags=49%, list=40%, signal=81%
REACTOME_PRE_NOTCH_PROCESSING_IN_GOLGI	18	-0.1789	-0.91535	0.54251	0.833946	1	3090	tags=39%, list=21%, signal=49%
MIKKELSEN_ES_ICP_WITH_H3K4ME3_AND_H3K27ME3	106	-0.0744953	-0.915009	0.541667	0.83404	1	5014	tags=42%, list=34%, signal=63%
GENTILE_UV_HIGH_DOSE_DN	267	-0.0489293	-0.914538	0.570833	0.834326	1	12449	tags=90%, list=85%, signal=575%
REACTOME_LISTERIA_MONOCYTOGENES_ENTRY_INTO_HOST_CELLS	20	-0.172368	-0.91439	0.561866	0.834013	1	7758	tags=70%, list=53%, signal=148%
SHETH_LIVER_CANCER_VS_TXNIP_LOSS_PAM5	85	-0.0822201	-0.913054	0.539419	0.836118	1	1393	tags=18%, list=9%, signal=19%
LE_SKI_TARGETS_UP	15	-0.19228	-0.912215	0.557652	0.837215	1	1097	tags=27%, list=7%, signal=29%
SMITH_TERT_TARGETS_UP	136	-0.0668502	-0.911914	0.572314	0.837144	1	7996	tags=61%, list=54%, signal=133%
REACTOME_METABOLISM_OF_COFACTORS	19	-0.177687	-0.911858	0.559099	0.836614	1	9768	tags=84%, list=66%, signal=251%
REACTOME_KSRP_KHSRP_BINDS_AND_DESTABILIZES_MRNA	16	-0.191272	-0.909836	0.561753	0.84031	1	9133	tags=81%, list=62%, signal=214%
GUENTHER_GROWTH_SPHERICAL_VS_ADHERENT_UP	21	-0.167361	-0.909325	0.525773	0.840715	1	3843	tags=43%, list=26%, signal=58%
VERHAAK_GLIOBLASTOMA_NEURAL	120	-0.0703373	-0.909172	0.555773	0.840385	1	4364	tags=37%, list=30%, signal=52%
SMID_BREAST_CANCER_RELAPSE_IN_BONE_DN	240	-0.0503156	-0.909019	0.558282	0.840024	1	2029	tags=19%, list=14%, signal=21%
KEGG_ERBB_SIGNALING_PATHWAY	84	-0.0842174	-0.908839	0.554924	0.839756	1	6118	tags=50%, list=42%, signal=85%
MATZUK_EMBRYONIC_GERM_CELL	17	-0.185107	-0.908618	0.587983	0.839569	1	11979	tags=100%, list=82%, signal=540%
FERRARI_RESPONSE_TO_FENRETINIDE_UP	17	-0.183131	-0.908553	0.567108	0.839067	1	12008	tags=100%, list=82%, signal=546%
PID_SYNDECAN_4_PATHWAY	29	-0.143024	-0.907755	0.558943	0.840074	1	6011	tags=55%, list=41%, signal=93%
REACTOME_GOLGI_TO_ER_RETROGRADE_TRANSPORT	120	-0.0701172	-0.907021	0.548583	0.841008	1	9388	tags=71%, list=64%, signal=195%
CREIGHTON_AKT1_SIGNALING_VIA_MTOR_DN	23	-0.156296	-0.906551	0.567452	0.841302	1	11125	tags=91%, list=76%, signal=375%
LANDIS_ERBB2_BREAST_PRENEOPLASTIC_UP	17	-0.18257	-0.906547	0.578748	0.840654	1	9423	tags=82%, list=64%, signal=229%
ELVIDGE_HYPOXIA_BY_DMOG_UP	126	-0.0695807	-0.906499	0.572505	0.840084	1	4702	tags=39%, list=32%, signal=57%
OUILLETTE_CLL_13Q14_DELETION_UP	64	-0.0935097	-0.905707	0.567729	0.841099	1	2077	tags=23%, list=14%, signal=27%
KEGG_VEGF_SIGNALING_PATHWAY	68	-0.0927244	-0.90556	0.569138	0.840752	1	11827	tags=90%, list=80%, signal=458%
RICKMAN_TUMOR_DIFFERENTIATED_WELL_VS_POORLY_UP	224	-0.0528631	-0.903499	0.545817	0.844357	1	3697	tags=30%, list=25%, signal=40%
BIOCARTA_KERATINOCYTE_PATHWAY	44	-0.113304	-0.903053	0.582834	0.844619	1	12702	tags=98%, list=86%, signal=718%
PASINI_SUZ12_TARGETS_DN	297	-0.0453344	-0.901549	0.590264	0.847187	1	4494	tags=35%, list=31%, signal=49%
POS_HISTAMINE_RESPONSE_NETWORK	29	-0.139172	-0.901369	0.564356	0.846912	1	10628	tags=86%, list=72%, signal=311%
PID_RHOA_REG_PATHWAY	45	-0.116784	-0.901272	0.524313	0.846441	1	9393	tags=76%, list=64%, signal=209%
REACTOME_HEPARAN_SULFATE_HEPARIN_HS_GAG_METABOLISM	55	-0.100553	-0.900966	0.586912	0.846424	1	3071	tags=31%, list=21%, signal=39%
KEGG_ARRHYTHMOGENIC_RIGHT_VENTRICULAR_CARDIOMYOPATHY_ARVC	72	-0.0899516	-0.900116	0.56701	0.847561	1	1543	tags=19%, list=11%, signal=22%
SESTO_RESPONSE_TO_UV_C1	62	-0.0961956	-0.899876	0.578838	0.847403	1	7837	tags=63%, list=53%, signal=134%
WEI_MIR34A_TARGETS	139	-0.0655504	-0.899434	0.564948	0.847687	1	8033	tags=61%, list=55%, signal=134%
HUANG_DASATINIB_RESISTANCE_UP	73	-0.0893699	-0.898408	0.618	0.849178	1	8558	tags=67%, list=58%, signal=160%
KAUFFMANN_DNA_REPAIR_GENES	215	-0.0534578	-0.897875	0.581673	0.849657	1	3943	tags=32%, list=27%, signal=43%
REN_BOUND_BY_E2F	55	-0.101968	-0.897762	0.57489	0.849248	1	9997	tags=78%, list=68%, signal=244%
REACTOME_GENE_AND_PROTEIN_EXPRESSION_BY_JAK_STAT_SIGNALING_AFTER_INTERLEUKIN_12_STIMULATION	33	-0.130089	-0.897695	0.574468	0.848733	1	7445	tags=64%, list=51%, signal=129%
REACTOME_ONCOGENE_INDUCED_SENESCENCE	32	-0.133504	-0.897222	0.568273	0.849092	1	11820	tags=94%, list=80%, signal=478%
ACOSTA_PROLIFERATION_INDEPENDENT_MYC_TARGETS_UP	79	-0.0870816	-0.896724	0.568789	0.849449	1	10261	tags=78%, list=70%, signal=259%
REACTOME_HDR_THROUGH_HOMOLOGOUS_RECOMBINATION_HRR	66	-0.0918071	-0.896681	0.576046	0.848872	1	12685	tags=95%, list=86%, signal=695%
HOLLEMAN_VINCRISTINE_RESISTANCE_ALL_DN	20	-0.163543	-0.896457	0.59761	0.848717	1	9357	tags=80%, list=64%, signal=220%
MEINHOLD_OVARIAN_CANCER_LOW_GRADE_DN	18	-0.173787	-0.895599	0.602362	0.849859	1	7247	tags=67%, list=49%, signal=131%
PEDERSEN_METASTASIS_BY_ERBB2_ISOFORM_7	346	-0.041452	-0.895006	0.578842	0.850407	1	1912	tags=17%, list=13%, signal=19%
REACTOME_RNA_POLYMERASE_I_PROMOTER_ESCAPE	34	-0.131297	-0.894211	0.569201	0.851446	1	8449	tags=71%, list=57%, signal=166%
MULLIGHAN_NPM1_MUTATED_SIGNATURE_2_UP	115	-0.0718972	-0.894198	0.589041	0.850817	1	2914	tags=27%, list=20%, signal=33%
REACTOME_SIGNALING_BY_NUCLEAR_RECEPTORS	190	-0.0567481	-0.894	0.570076	0.850587	1	9155	tags=68%, list=62%, signal=178%
REACTOME_MITOCHONDRIAL_PROTEIN_IMPORT	62	-0.0949688	-0.893717	0.603272	0.850502	1	8566	tags=68%, list=58%, signal=162%
BOYAULT_LIVER_CANCER_SUBCLASS_G1_UP	105	-0.0750579	-0.893421	0.560082	0.850491	1	10382	tags=78%, list=71%, signal=264%
KEGG_NOTCH_SIGNALING_PATHWAY	46	-0.109144	-0.893317	0.568	0.850075	1	3194	tags=33%, list=22%, signal=42%
THUM_MIR21_TARGETS_HEART_DISEASE_UP	16	-0.184183	-0.893232	0.57515	0.849618	1	2808	tags=38%, list=19%, signal=46%
WHITEHURST_PACLITAXEL_SENSITIVITY	32	-0.131285	-0.893064	0.615094	0.849321	1	8638	tags=72%, list=59%, signal=174%
REACTOME_HSP90_CHAPERONE_CYCLE_FOR_STEROID_HORMONE_RECEPTORS_SHR	48	-0.11062	-0.892922	0.592369	0.848948	1	9402	tags=75%, list=64%, signal=208%
BERENJENO_TRANSFORMED_BY_RHOA_REVERSIBLY_DN	28	-0.14211	-0.892595	0.557613	0.848919	1	5789	tags=54%, list=39%, signal=88%
LOPES_METHYLATED_IN_COLON_CANCER_UP	21	-0.162289	-0.89185	0.596	0.849848	1	8116	tags=71%, list=55%, signal=159%
GREGORY_SYNTHETIC_LETHAL_WITH_IMATINIB	122	-0.0690886	-0.891729	0.608434	0.849433	1	10437	tags=78%, list=71%, signal=267%
HERNANDEZ_MITOTIC_ARREST_BY_DOCETAXEL_1_DN	34	-0.128869	-0.891564	0.589354	0.849133	1	9349	tags=76%, list=64%, signal=210%
MARZEC_IL2_SIGNALING_UP	99	-0.0764455	-0.891461	0.598394	0.848709	1	8385	tags=65%, list=57%, signal=150%
HELLER_SILENCED_BY_METHYLATION_UP	213	-0.0513333	-0.891006	0.576613	0.849005	1	3604	tags=30%, list=25%, signal=39%
PID_HIF1A_PATHWAY	18	-0.175104	-0.890247	0.593939	0.849917	1	12126	tags=100%, list=83%, signal=571%
NAKAYAMA_SOFT_TISSUE_TUMORS_PCA1_DN	70	-0.0902271	-0.890206	0.618677	0.849367	1	8758	tags=69%, list=60%, signal=169%
NUNODA_RESPONSE_TO_DASATINIB_IMATINIB_UP	29	-0.139805	-0.889754	0.576172	0.849638	1	10112	tags=83%, list=69%, signal=265%
REACTOME_PKMTS_METHYLATE_HISTONE_LYSINES	43	-0.113628	-0.889152	0.583826	0.850216	1	5171	tags=47%, list=35%, signal=72%
MORI_MATURE_B_LYMPHOCYTE_UP	76	-0.0867085	-0.88914	0.585859	0.849605	1	3954	tags=36%, list=27%, signal=48%
KEGG_B_CELL_RECEPTOR_SIGNALING_PATHWAY	73	-0.0913532	-0.888706	0.571429	0.849818	1	8529	tags=67%, list=58%, signal=159%
EGUCHI_CELL_CYCLE_RB1_TARGETS	23	-0.154876	-0.887718	0.575937	0.851136	1	9868	tags=83%, list=67%, signal=251%
EPPERT_LSC_R	36	-0.122962	-0.886887	0.612841	0.85214	1	5546	tags=50%, list=38%, signal=80%
HOSHIDA_LIVER_CANCER_SURVIVAL_UP	68	-0.0915661	-0.886292	0.605263	0.852709	1	1471	tags=19%, list=10%, signal=21%
REACTOME_UNFOLDED_PROTEIN_RESPONSE_UPR	87	-0.0795148	-0.886285	0.563851	0.852083	1	12521	tags=93%, list=85%, signal=626%
LIU_SOX4_TARGETS_UP	126	-0.0674943	-0.885682	0.60241	0.852691	1	10797	tags=80%, list=73%, signal=300%
CROONQUIST_IL6_DEPRIVATION_UP	15	-0.185104	-0.883775	0.619145	0.855943	1	2182	tags=33%, list=15%, signal=39%
STREICHER_LSM1_TARGETS_UP	44	-0.109329	-0.88376	0.605634	0.855329	1	1739	tags=23%, list=12%, signal=26%
REACTOME_N_GLYCAN_TRIMMING_IN_THE_ER_AND_CALNEXIN_CALRETICULIN_CYCLE	34	-0.127874	-0.883658	0.594961	0.854885	1	10228	tags=82%, list=70%, signal=270%
REACTOME_INTERLEUKIN_10_SIGNALING	30	-0.135413	-0.882594	0.609901	0.856395	1	1444	tags=23%, list=10%, signal=26%
KYNG_DNA_DAMAGE_BY_4NQO_OR_UV	53	-0.101984	-0.881153	0.625247	0.85868	1	8212	tags=66%, list=56%, signal=149%
LIANG_HEMATOPOIESIS_STEM_CELL_NUMBER_LARGE_VS_TINY_DN	36	-0.12452	-0.880791	0.590437	0.858714	1	3074	tags=33%, list=21%, signal=42%
VANHARANTA_UTERINE_FIBROID_WITH_7Q_DELETION_DN	36	-0.123453	-0.880756	0.591919	0.858156	1	5947	tags=53%, list=40%, signal=88%
BROWNE_HCMV_INFECTION_30MIN_UP	40	-0.118091	-0.88042	0.604839	0.858217	1	3781	tags=38%, list=26%, signal=50%
WANG_PROSTATE_CANCER_ANDROGEN_INDEPENDENT	58	-0.0998356	-0.880394	0.595661	0.857631	1	9941	tags=78%, list=68%, signal=239%
KOYAMA_SEMA3B_TARGETS_UP	221	-0.050152	-0.87797	0.610039	0.861941	1	10047	tags=73%, list=68%, signal=228%
PHONG_TNF_TARGETS_UP	53	-0.0988704	-0.876063	0.613445	0.865157	1	6594	tags=55%, list=45%, signal=99%
REACTOME_AQUAPORIN_MEDIATED_TRANSPORT	43	-0.112402	-0.875782	0.585938	0.865056	1	3822	tags=37%, list=26%, signal=50%
PID_VEGFR1_2_PATHWAY	68	-0.0890165	-0.875408	0.618217	0.865165	1	9288	tags=72%, list=63%, signal=195%
GUTIERREZ_MULTIPLE_MYELOMA_UP	30	-0.134277	-0.874694	0.634819	0.866023	1	6359	tags=57%, list=43%, signal=100%
SAKAI_CHRONIC_HEPATITIS_VS_LIVER_CANCER_DN	29	-0.13665	-0.874033	0.619919	0.866708	1	10665	tags=86%, list=73%, signal=314%
REACTOME_SYNTHESIS_OF_GLYCOSYLPHOSPHATIDYLINOSITOL_GPI	18	-0.172193	-0.873976	0.596386	0.866177	1	6454	tags=61%, list=44%, signal=109%
HAHTOLA_CTCL_CUTANEOUS	21	-0.158654	-0.873139	0.603659	0.86729	1	3271	tags=38%, list=22%, signal=49%
TURASHVILI_BREAST_CARCINOMA_DUCTAL_VS_LOBULAR_UP	17	-0.179368	-0.871401	0.609195	0.870151	1	9470	tags=82%, list=64%, signal=231%
RORIE_TARGETS_OF_EWSR1_FLI1_FUSION_DN	28	-0.135625	-0.87023	0.614737	0.871893	1	3260	tags=36%, list=22%, signal=46%
SPIELMAN_LYMPHOBLAST_EUROPEAN_VS_ASIAN_2FC_DN	15	-0.187761	-0.869919	0.594488	0.871879	1	2143	tags=33%, list=15%, signal=39%
GRAHAM_NORMAL_QUIESCENT_VS_NORMAL_DIVIDING_UP	49	-0.104272	-0.868965	0.641921	0.873213	1	3872	tags=37%, list=26%, signal=50%
BIOCARTA_MPR_PATHWAY	20	-0.161618	-0.868621	0.621302	0.873279	1	4242	tags=45%, list=29%, signal=63%
YAGI_AML_WITH_T_9_11_TRANSLOCATION	114	-0.0698145	-0.868555	0.60119	0.872769	1	12389	tags=91%, list=84%, signal=577%
BIOCARTA_P53HYPOXIA_PATHWAY	21	-0.159738	-0.86848	0.595529	0.872289	1	12352	tags=100%, list=84%, signal=626%
REICHERT_MITOSIS_LIN9_TARGETS	27	-0.143275	-0.86803	0.59375	0.872578	1	1165	tags=22%, list=8%, signal=24%
GHANDHI_BYSTANDER_IRRADIATION_UP	59	-0.0967095	-0.867803	0.597585	0.872372	1	7552	tags=61%, list=51%, signal=125%
BIOCARTA_CELLCYCLE_PATHWAY	22	-0.151531	-0.867717	0.614407	0.871899	1	6461	tags=59%, list=44%, signal=105%
REACTOME_INSULIN_RECEPTOR_SIGNALLING_CASCADE	47	-0.106945	-0.86766	0.624758	0.871378	1	4375	tags=40%, list=30%, signal=57%
SIG_INSULIN_RECEPTOR_PATHWAY_IN_CARDIAC_MYOCYTES	49	-0.106228	-0.867301	0.634146	0.871513	1	10741	tags=84%, list=73%, signal=310%
LIAO_HAVE_SOX4_BINDING_SITES	38	-0.11807	-0.866721	0.633663	0.871986	1	204	tags=13%, list=1%, signal=13%
SARTIPY_BLUNTED_BY_INSULIN_RESISTANCE_UP	16	-0.181267	-0.865218	0.647773	0.874365	1	7443	tags=69%, list=51%, signal=139%
FINETTI_BREAST_CANCER_KINOME_GREEN	16	-0.178844	-0.86513	0.598826	0.873907	1	8397	tags=75%, list=57%, signal=175%
CAMPS_COLON_CANCER_COPY_NUMBER_UP	63	-0.0929686	-0.865064	0.608607	0.873378	1	2606	tags=27%, list=18%, signal=33%
LEE_AGING_CEREBELLUM_UP	72	-0.0876293	-0.864899	0.639279	0.873076	1	5863	tags=49%, list=40%, signal=80%
REACTOME_INSERTION_OF_TAIL_ANCHORED_PROTEINS_INTO_THE_ENDOPLASMIC_RETICULUM_MEMBRANE	21	-0.1565	-0.864428	0.617587	0.873413	1	11000	tags=90%, list=75%, signal=359%
BIOCARTA_NFKB_PATHWAY	20	-0.163356	-0.8635	0.646365	0.874677	1	5686	tags=55%, list=39%, signal=90%
KORKOLA_YOLK_SAC_TUMOR	53	-0.100064	-0.861519	0.632841	0.878039	1	6022	tags=51%, list=41%, signal=86%
ELVIDGE_HIF1A_AND_HIF2A_TARGETS_UP	39	-0.113803	-0.860454	0.630612	0.879549	1	5869	tags=51%, list=40%, signal=85%
ZHAN_EARLY_DIFFERENTIATION_GENES_DN	35	-0.122042	-0.860249	0.634429	0.87928	1	3670	tags=37%, list=25%, signal=49%
KIM_ALL_DISORDERS_OLIGODENDROCYTE_NUMBER_CORR_DN	23	-0.149436	-0.860068	0.613924	0.87899	1	8670	tags=74%, list=59%, signal=180%
REACTOME_MAP3K8_TPL2_DEPENDENT_MAPK1_3_ACTIVATION	16	-0.177247	-0.860022	0.605469	0.878439	1	7502	tags=69%, list=51%, signal=140%
REACTOME_RAF_ACTIVATION	30	-0.132708	-0.859831	0.644033	0.878213	1	9321	tags=77%, list=63%, signal=209%
BIOCARTA_CXCR4_PATHWAY	19	-0.162894	-0.859769	0.59751	0.877693	1	6118	tags=58%, list=42%, signal=99%
BROWNE_HCMV_INFECTION_16HR_UP	207	-0.0517069	-0.859457	0.635081	0.8777	1	5641	tags=43%, list=38%, signal=70%
LEE_LIVER_CANCER_CIPROFIBRATE_UP	51	-0.100713	-0.85851	0.637081	0.878954	1	6594	tags=55%, list=45%, signal=99%
YAMASHITA_LIVER_CANCER_STEM_CELL_UP	41	-0.113504	-0.858433	0.614625	0.878486	1	5506	tags=49%, list=37%, signal=78%
ELVIDGE_HIF1A_AND_HIF2A_TARGETS_DN	98	-0.0745401	-0.858092	0.631579	0.878538	1	4611	tags=39%, list=31%, signal=56%
OZEN_MIR125B1_TARGETS	22	-0.153557	-0.858054	0.608031	0.877982	1	10439	tags=86%, list=71%, signal=298%
STAMBOLSKY_TARGETS_OF_MUTATED_TP53_DN	39	-0.116301	-0.857752	0.628692	0.87793	1	4702	tags=44%, list=32%, signal=64%
REACTOME_RESOLUTION_OF_D_LOOP_STRUCTURES_THROUGH_SYNTHESIS_DEPENDENT_STRAND_ANNEALING_SDSA	26	-0.144305	-0.857592	0.63619	0.877613	1	12014	tags=96%, list=82%, signal=526%
HAHTOLA_SEZARY_SYNDROM_UP	85	-0.0787253	-0.857479	0.633911	0.877199	1	5939	tags=48%, list=40%, signal=80%
ABBUD_LIF_SIGNALING_1_DN	23	-0.148988	-0.857433	0.628159	0.876647	1	5482	tags=52%, list=37%, signal=83%
LIU_SOX4_TARGETS_DN	296	-0.0429931	-0.856487	0.66302	0.877965	1	10850	tags=78%, list=74%, signal=292%
GRAHAM_CML_QUIESCENT_VS_NORMAL_QUIESCENT_DN	36	-0.119375	-0.856053	0.641221	0.878183	1	4374	tags=42%, list=30%, signal=59%
REACTOME_TRNA_PROCESSING	101	-0.0741319	-0.855645	0.639604	0.878335	1	2411	tags=24%, list=16%, signal=28%
BYSTROEM_CORRELATED_WITH_IL5_DN	55	-0.0961066	-0.855369	0.6417	0.878272	1	4472	tags=40%, list=30%, signal=57%
SATO_SILENCED_BY_DEACETYLATION_IN_PANCREATIC_CANCER	27	-0.134314	-0.855176	0.647887	0.877996	1	4562	tags=44%, list=31%, signal=64%
SIG_PIP3_SIGNALING_IN_CARDIAC_MYOCTES	65	-0.0911615	-0.854414	0.653361	0.878882	1	6580	tags=54%, list=45%, signal=97%
SHAFFER_IRF4_TARGETS_IN_MYELOMA_VS_MATURE_B_LYMPHOCYTE	94	-0.0743712	-0.853932	0.650391	0.879189	1	3605	tags=32%, list=25%, signal=42%
REACTOME_BUDDING_AND_MATURATION_OF_HIV_VIRION	27	-0.14131	-0.852219	0.623742	0.881898	1	12079	tags=96%, list=82%, signal=540%
LOPEZ_TRANSLATION_VIA_FN1_SIGNALING	35	-0.121935	-0.852117	0.640777	0.881468	1	11229	tags=89%, list=76%, signal=375%
REACTOME_SYNTHESIS_OF_PIPS_AT_THE_GOLGI_MEMBRANE	16	-0.176681	-0.850614	0.632114	0.883778	1	4755	tags=50%, list=32%, signal=74%
REACTOME_ACTIVATED_TAK1_MEDIATES_P38_MAPK_ACTIVATION	23	-0.146712	-0.850439	0.622222	0.883513	1	1043	tags=22%, list=7%, signal=23%
BEIER_GLIOMA_STEM_CELL_DN	60	-0.0923471	-0.849875	0.646694	0.883967	1	11875	tags=90%, list=81%, signal=467%
REACTOME_SIGNALING_BY_NOTCH2	32	-0.126741	-0.849365	0.636364	0.884322	1	3194	tags=34%, list=22%, signal=44%
REACTOME_CONDENSATION_OF_PROPHASE_CHROMOSOMES	17	-0.172359	-0.849255	0.656863	0.883908	1	3522	tags=41%, list=24%, signal=54%
KAUFFMANN_MELANOMA_RELAPSE_UP	58	-0.0955279	-0.849204	0.653772	0.88337	1	3670	tags=34%, list=25%, signal=46%
REACTOME_MITOCHONDRIAL_TRNA_AMINOACYLATION	21	-0.158187	-0.849087	0.634615	0.882988	1	11675	tags=95%, list=79%, signal=463%
RAGHAVACHARI_PLATELET_SPECIFIC_GENES	62	-0.0930641	-0.848885	0.64959	0.882744	1	10490	tags=81%, list=71%, signal=281%
REACTOME_ZBP1_DAI_MEDIATED_INDUCTION_OF_TYPE_I_IFNS	18	-0.165626	-0.848882	0.65121	0.882124	1	5734	tags=56%, list=39%, signal=91%
DOANE_BREAST_CANCER_CLASSES_UP	55	-0.096119	-0.848268	0.638672	0.882705	1	1800	tags=22%, list=12%, signal=25%
GOTZMANN_EPITHELIAL_TO_MESENCHYMAL_TRANSITION_DN	180	-0.055014	-0.847985	0.639922	0.882609	1	10387	tags=76%, list=71%, signal=256%
GARGALOVIC_RESPONSE_TO_OXIDIZED_PHOSPHOLIPIDS_GREY_DN	69	-0.0879187	-0.847961	0.637236	0.882024	1	6808	tags=55%, list=46%, signal=102%
BIOCARTA_G1_PATHWAY	27	-0.135642	-0.847635	0.632207	0.882066	1	3454	tags=37%, list=24%, signal=48%
REACTOME_NCAM1_INTERACTIONS	41	-0.110756	-0.847362	0.637218	0.881972	1	8772	tags=71%, list=60%, signal=175%
BIOCARTA_NGF_PATHWAY	19	-0.162894	-0.846922	0.667954	0.882196	1	6118	tags=58%, list=42%, signal=99%
REACTOME_COLLAGEN_FORMATION	84	-0.0773251	-0.846582	0.656627	0.88226	1	5344	tags=44%, list=36%, signal=69%
REACTOME_CLEC7A_DECTIN_1_SIGNALING	98	-0.0749973	-0.84636	0.653307	0.882079	1	8503	tags=65%, list=58%, signal=154%
REACTOME_THE_PHOTOTRANSDUCTION_CASCADE	26	-0.142197	-0.846336	0.626834	0.881501	1	6393	tags=58%, list=44%, signal=102%
NEWMAN_ERCC6_TARGETS_DN	32	-0.124595	-0.846282	0.646365	0.880981	1	6440	tags=56%, list=44%, signal=100%
PID_HDAC_CLASSI_PATHWAY	61	-0.0912282	-0.845862	0.669422	0.881162	1	3484	tags=33%, list=24%, signal=43%
REACTOME_DNA_DOUBLE_STRAND_BREAK_RESPONSE	42	-0.111204	-0.845706	0.639676	0.880842	1	11667	tags=90%, list=79%, signal=438%
HILLION_HMGA1B_TARGETS	75	-0.0833835	-0.845489	0.653992	0.880682	1	10342	tags=79%, list=70%, signal=264%
BUCKANOVICH_T_LYMPHOCYTE_HOMING_ON_TUMOR_UP	17	-0.170467	-0.844936	0.634694	0.881145	1	6143	tags=59%, list=42%, signal=101%
ZHAN_MULTIPLE_MYELOMA_CD1_VS_CD2_DN	48	-0.103911	-0.844795	0.676113	0.880796	1	11031	tags=85%, list=75%, signal=341%
SCIAN_INVERSED_TARGETS_OF_TP53_AND_TP73_DN	29	-0.131468	-0.84474	0.645963	0.880297	1	10741	tags=86%, list=73%, signal=320%
LASTOWSKA_NEUROBLASTOMA_COPY_NUMBER_UP	172	-0.0563717	-0.844579	0.651885	0.879987	1	10289	tags=76%, list=70%, signal=249%
REACTOME_E3_UBIQUITIN_LIGASES_UBIQUITINATE_TARGET_PROTEINS	45	-0.104096	-0.844117	0.660494	0.880292	1	7293	tags=60%, list=50%, signal=119%
MEISSNER_NPC_ICP_WITH_H3K4ME3	18	-0.170107	-0.843314	0.654661	0.881193	1	7301	tags=67%, list=50%, signal=132%
BRUINS_UVC_RESPONSE_VIA_TP53_GROUP_D	225	-0.0484466	-0.843137	0.67579	0.880904	1	10011	tags=73%, list=68%, signal=225%
WANG_TUMOR_INVASIVENESS_UP	345	-0.0394304	-0.842979	0.650888	0.880579	1	12469	tags=89%, list=85%, signal=572%
BOYLAN_MULTIPLE_MYELOMA_C_CLUSTER_DN	24	-0.141881	-0.842684	0.664717	0.880558	1	9553	tags=79%, list=65%, signal=226%
SESTO_RESPONSE_TO_UV_C7	63	-0.0906677	-0.842639	0.645098	0.880037	1	7538	tags=60%, list=51%, signal=123%
MARIADASON_REGULATED_BY_HISTONE_ACETYLATION_DN	36	-0.11748	-0.842517	0.653697	0.879652	1	2769	tags=31%, list=19%, signal=38%
ZHANG_ANTIVIRAL_RESPONSE_TO_RIBAVIRIN_DN	41	-0.112143	-0.84215	0.632411	0.879707	1	11619	tags=90%, list=79%, signal=430%
CROONQUIST_IL6_DEPRIVATION_DN	94	-0.0735435	-0.841881	0.673152	0.879592	1	7369	tags=57%, list=50%, signal=114%
RICKMAN_HEAD_AND_NECK_CANCER_C	59	-0.0938931	-0.841784	0.648703	0.879162	1	3110	tags=31%, list=21%, signal=39%
PEDERSEN_METASTASIS_BY_ERBB2_ISOFORM_1	39	-0.11247	-0.841152	0.651805	0.879787	1	1367	tags=21%, list=9%, signal=23%
REACTOME_GROWTH_HORMONE_RECEPTOR_SIGNALING	20	-0.159642	-0.840862	0.666667	0.879723	1	7210	tags=65%, list=49%, signal=127%
KAN_RESPONSE_TO_ARSENIC_TRIOXIDE	102	-0.070874	-0.840474	0.698842	0.879887	1	3721	tags=32%, list=25%, signal=43%
TSAI_RESPONSE_TO_RADIATION_THERAPY	25	-0.142754	-0.840325	0.645161	0.87957	1	3197	tags=36%, list=22%, signal=46%
REACTOME_PINK_PARKIN_MEDIATED_MITOPHAGY	21	-0.151677	-0.839739	0.642718	0.880077	1	10371	tags=86%, list=71%, signal=291%
REACTOME_TRANSCRIPTION_OF_E2F_TARGETS_UNDER_NEGATIVE_CONTROL_BY_P107_RBL1_AND_P130_RBL2_IN_COMPLEX_WITH_HDAC1	16	-0.178184	-0.839357	0.630612	0.880216	1	11162	tags=94%, list=76%, signal=390%
REACTOME_EPH_EPHRIN_MEDIATED_REPULSION_OF_CELLS	50	-0.101482	-0.839275	0.671906	0.879758	1	9683	tags=76%, list=66%, signal=222%
REACTOME_GLUCAGON_LIKE_PEPTIDE_1_GLP1_REGULATES_INSULIN_SECRETION	38	-0.112542	-0.838673	0.680162	0.880287	1	2992	tags=32%, list=20%, signal=40%
GENTILE_UV_RESPONSE_CLUSTER_D8	36	-0.118103	-0.838569	0.666016	0.879872	1	7250	tags=61%, list=49%, signal=120%
REACTOME_DUAL_INCISION_IN_GG_NER	40	-0.112155	-0.838362	0.659319	0.879644	1	12685	tags=98%, list=86%, signal=711%
REACTOME_TRANSLESION_SYNTHESIS_BY_Y_FAMILY_DNA_POLYMERASES_BYPASSES_LESIONS_ON_DNA_TEMPLATE	38	-0.115122	-0.837748	0.663244	0.88021	1	7208	tags=61%, list=49%, signal=118%
MATZUK_OVULATION	15	-0.181835	-0.836852	0.651394	0.881263	1	5169	tags=53%, list=35%, signal=82%
RAY_TUMORIGENESIS_BY_ERBB2_CDC25A_UP	157	-0.0580517	-0.83659	0.65261	0.881146	1	2433	tags=22%, list=17%, signal=26%
REACTOME_EXTRA_NUCLEAR_ESTROGEN_SIGNALING	67	-0.0845465	-0.836483	0.648438	0.880745	1	9950	tags=76%, list=68%, signal=235%
FARMER_BREAST_CANCER_APOCRINE_VS_BASAL	294	-0.0415776	-0.836473	0.653697	0.880161	1	3051	tags=25%, list=21%, signal=31%
TOMIDA_METASTASIS_DN	17	-0.168339	-0.83583	0.646943	0.880776	1	3581	tags=41%, list=24%, signal=54%
GAUSSMANN_MLL_AF4_FUSION_TARGETS_G_UP	203	-0.0513282	-0.835812	0.668605	0.880212	1	2949	tags=25%, list=20%, signal=31%
BIOCARTA_41BB_PATHWAY	16	-0.169153	-0.835799	0.663307	0.87963	1	12213	tags=100%, list=83%, signal=591%
PID_AVB3_INTEGRIN_PATHWAY	74	-0.084023	-0.835744	0.650602	0.879127	1	6120	tags=50%, list=42%, signal=85%
BIOCARTA_PYK2_PATHWAY	27	-0.134182	-0.834686	0.671343	0.880581	1	8918	tags=74%, list=61%, signal=188%
REACTOME_GLUCAGON_SIGNALING_IN_METABOLIC_REGULATION	30	-0.127844	-0.834295	0.674797	0.880711	1	10372	tags=83%, list=71%, signal=283%
PID_P38_ALPHA_BETA_DOWNSTREAM_PATHWAY	38	-0.115095	-0.834262	0.642715	0.880168	1	3728	tags=37%, list=25%, signal=49%
HUMMEL_BURKITTS_LYMPHOMA_DN	15	-0.183901	-0.834046	0.637931	0.879952	1	7098	tags=67%, list=48%, signal=129%
PID_EPHA2_FWD_PATHWAY	19	-0.155757	-0.833464	0.676707	0.880479	1	8543	tags=74%, list=58%, signal=176%
GEORGES_CELL_CYCLE_MIR192_TARGETS	56	-0.095408	-0.833242	0.685935	0.880303	1	5427	tags=46%, list=37%, signal=73%
XU_RESPONSE_TO_TRETINOIN_AND_NSC682994_DN	15	-0.176953	-0.833134	0.664683	0.879902	1	7200	tags=67%, list=49%, signal=131%
EPPERT_HSC_R	110	-0.0683485	-0.832994	0.686475	0.879537	1	1008	tags=14%, list=7%, signal=15%
REACTOME_CHOLESTEROL_BIOSYNTHESIS	24	-0.141799	-0.831618	0.671968	0.881585	1	2819	tags=33%, list=19%, signal=41%
[truncated: 463 more rows]

## Sheet: P70_Up_C2All
NAME	SIZE	ES	NES	NOM p-val	FDR q-val	FWER p-val	RANK AT MAX	LEADING EDGE
[truncated: 1,939 more rows]

[truncated: 45 more sheets: P70_Down_C2All, P21_Up_KEGG, P21_Down_KEGG, P70_Up_KEGG, P70_Down_KEGG, P21_Up_C3TFT, P21_Down_C3TFT, P70_Up_C3TFT, P70_Down_C3TFT, P21_Up_C5BP, P21_Down_C5BP, P70_Up_C5BP, P70_Down_C5BP, P21_Up_C5CC, P21_Down_C5CC, P70_Up_C5CC, P70_Down_C5CC, P21_Up_C5MF, P21_Down_C5MF, P70_Up_C5MF …]
