# Supplementary material for: Loss of Katnal2 leads to ependymal ciliary hyperfunction and autism-related phenotypes in mice
Source: PLoS Biol. 2024 May 8;22(5):e3002596. doi: 10.1371/journal.pbio.3002596 (PMC11104772; doi:10.1371/journal.pbio.3002596)
Supplement: S5 Data — (XLSX) [file pbio.3002596.s013.xlsx]

## Sheet: readme
	S5_Data contains the statistical details of the genesets highlighted in the present study. Please refer to S4_Data for the raw data used in S5_Data.

## Sheet: Sheet1
		P21 GSEA									P70 GSEA
		NAME	SIZE	ES	NES	NOM p-val	FDR q-val	FWER p-val	RANK AT MAX	LEADING EDGE	NAME	SIZE	ES	NES	NOM p-val	FDR q-val	FWER p-val	RANK AT MAX	LEADING EDGE
Autism-related		DEG_UP_VOINEAGU	82	0.218822	2.27231	0	0.00540131	0.01	7733	tags=74%, list=53%, signal=156%	DEG_UP_VOINEAGU	82	-0.0568641	-0.593586	0.949318	0.949172	1	12385	tags=91%, list=86%, signal=641%
		COEX_UP_M16_VOINEAGU	350	0.198119	4.17049	0	0	0	5932	tags=60%, list=40%, signal=98%	COEX_UP_M16_VOINEAGU	347	0.0892525	1.88515	0.00811359	0.0444697	0.108	3608	tags=34%, list=25%, signal=44%
		DEG_DOWN_VOINEAGU	120	0.0690395	0.880085	0.592803	0.940398	1	7075	tags=55%, list=48%, signal=105%	DEG_DOWN_VOINEAGU	120	0.0784843	1.0174	0.40592	0.415383	0.992	11624	tags=88%, list=81%, signal=450%
		COEX_DOWN_M12_VOINEAGU	394	0.0360703	0.819848	0.686654	0.839621	1	13656	tags=96%, list=93%, signal=1328%	COEX_DOWN_M12_VOINEAGU	394	-0.120802	-2.73245	0	0	0	11272	tags=90%, list=78%, signal=399%
		SFARIGENE	930	-0.0692621	-2.36362	0	0.00727273	0.008	7754	tags=59%, list=53%, signal=117%	SFARIGENE	924	-0.13354	-4.50184	0	0	0	7428	tags=64%, list=51%, signal=123%
		SFARIGENE(HIGH CONFIDENCE)	433	-0.0716923	-1.72187	0.0218254	0.0536622	0.213	7972	tags=61%, list=54%, signal=130%	SFARIGENE(HIGH CONFIDENCE)	430	-0.157332	-3.74178	0	0	0	7397	tags=67%, list=51%, signal=132%
		FMRPTARGETS	713	0.0644587	1.94208	0.00618557	0.0275628	0.07	11876	tags=87%, list=81%, signal=431%	FMRPTARGETS	713	-0.209703	-6.42739	0	0	0	8277	tags=77%, list=57%, signal=172%
		DENOVOMISS	1498	-0.022877	-0.948958	0.48954	0.646745	0.998	8263	tags=58%, list=56%, signal=120%	DENOVOMISS	1477	-0.109557	-4.60938	0	0	0	7962	tags=65%, list=55%, signal=130%
		DENOVOVARIANTS	303	-0.0580321	-1.17472	0.272727	0.379737	0.932	8041	tags=60%, list=55%, signal=131%	DENOVOVARIANTS	300	-0.160121	-3.24652	0	0	0	8033	tags=71%, list=56%, signal=158%
		ASD_AUTISMKB	160	-0.136803	-2.04407	0.00392927	0.0182796	0.039	4809	tags=46%, list=33%, signal=68%	ASD_AUTISMKB	161	-0.078496	-1.1865	0.246	0.380762	0.912	7038	tags=57%, list=49%, signal=109%
Glia cells		OLIGODENDROCYTES_PROGE	97	0.301972	3.45174	0	0	0	4832	tags=63%, list=33%, signal=93%	OLIGODENDROCYTES_PROGE	97	0.192378	2.27136	0	0.00573556	0.01	4978	tags=54%, list=34%, signal=81%
		OPC	156	-0.144981	-2.06703	0.0101215	0.00626154	0.035	7313	tags=64%, list=50%, signal=126%	OPC	156	-0.296621	-4.29743	0	0	0	7053	tags=78%, list=49%, signal=151%
		OLIGODENDROCYTES_CAHOY	1551	0.0917546	4.03324	0	0	0	4923	tags=42%, list=34%, signal=56%	OLIGODENDROCYTES_CAHOY	1550	-0.0915651	-3.93839	0	0	0	6922	tags=56%, list=48%, signal=96%
		OLIGODENDROCYTES_ZEISEL	378	0.340585	7.59244	0	0	0	4142	tags=61%, list=28%, signal=83%	OLIGODENDROCYTES_ZEISEL	376	-0.0890329	-1.96864	0.00404858	0.0127454	0.045	4507	tags=40%, list=31%, signal=56%
		OLIGODENDROCYTES_MATURE	96	0.437977	4.9595	0	0	0	4167	tags=72%, list=28%, signal=100%	OLIGODENDROCYTES_MATURE	96	0.118536	1.36161	0.122568	0.191413	0.703	6117	tags=54%, list=42%, signal=93%
		OLIGODENDROCYTES	236	0.220815	3.86069	0	0	0	4216	tags=50%, list=29%, signal=70%	OLIGODENDROCYTES	236	-0.171893	-3.04664	0	0	0	6856	tags=64%, list=48%, signal=121%
		ASTROCYTES_CAHOY	1886	0.102519	4.86185	0	0	0	6532	tags=53%, list=44%, signal=84%	ASTROCYTES_CAHOY	1882	0.0431888	2.0535	0.00391389	0.0145255	0.034	8199	tags=61%, list=57%, signal=122%
		ASTROCYTES_ZEISEL	204	0.153761	2.54115	0	0	0	4398	tags=45%, list=30%, signal=63%	ASTROCYTES_ZEISEL	204	0.0923421	1.53815	0.0662651	0.118975	0.447	8165	tags=66%, list=57%, signal=149%
		ASTROCYTES	96	0.370457	4.16333	0	0	0	3622	tags=61%, list=25%, signal=81%	ASTROCYTES	96	0.0826358	0.939937	0.509165	0.614847	0.996	4978	tags=43%, list=34%, signal=65%
		AST-PP	185	0.0971911	1.52997	0.0574257	0.144022	0.384	6532	tags=54%, list=44%, signal=96%	AST-PP	184	-0.0775273	-1.23096	0.196116	0.222507	0.837	8387	tags=66%, list=58%, signal=155%
		AST-FB	84	0.123655	1.34182	0.147705	0.224878	0.692	7814	tags=65%, list=53%, signal=139%	AST-FB	83	-0.129125	-1.41983	0.104208	0.113168	0.567	5625	tags=52%, list=39%, signal=84%
		MICROGLIA_ZEISEL	337	0.107768	2.23995	0.00204918	0.00209377	0.013	7696	tags=63%, list=52%, signal=129%	MICROGLIA_ZEISEL	331	0.0942171	1.98031	0.00591716	0.0150002	0.053	4295	tags=39%, list=30%, signal=54%
		MICROGLIA_ALBRIGHT	612	0.0198769	0.557447	0.961014	0.973309	1	1664	tags=13%, list=11%, signal=14%	MICROGLIA_ALBRIGHT	601	-0.0283499	-0.787796	0.720648	1	0.999	12432	tags=89%, list=86%, signal=614%
		MICROGLIA	96	0.283214	3.24307	0	0	0	3518	tags=52%, list=24%, signal=68%	MICROGLIA	95	0.067033	0.769686	0.752049	0.757602	1	4355	tags=37%, list=30%, signal=52%
		MICROGLIA	184	0.0655575	1.02657	0.391481	0.512451	0.986	4159	tags=35%, list=28%, signal=48%	MICROGLIA	184	-0.138314	-2.18057	0.00192308	0.00436888	0.018	8619	tags=73%, list=60%, signal=180%
		EPENDYMAL_ZEISEL	371	0.142441	3.10397	0	0	0	3702	tags=39%, list=25%, signal=51%	EPENDYMAL_ZEISEL	368	0.154663	3.47294	0	0	0	2726	tags=34%, list=19%, signal=41%
Brain regions		LEIN_CHOROID_PLEXUS_MARKERS	99	0.353377	4.15403	0	0	0	3005	tags=56%, list=20%, signal=69%	LEIN_CHOROID_PLEXUS_MARKERS	99	0.24675	2.9503	0	0.000232573	0.009	3897	tags=52%, list=27%, signal=70%
		LEIN_PONS_MARKERS	89	0.339743	3.74833	0	0	0	2797	tags=53%, list=19%, signal=65%	LEIN_PONS_MARKERS	89	-0.0625173	-0.695219	0.847737	0.924321	1	13212	tags=98%, list=92%, signal=1149%
		LEIN_MEDULLA_MARKERS	79	0.288223	3.10211	0	0	0	5645	tags=67%, list=38%, signal=108%	LEIN_MEDULLA_MARKERS	79	0.0609708	0.64089	0.907445	0.970691	1	11181	tags=84%, list=77%, signal=369%
		LEIN_MIDBRAIN_MARKERS	81	0.272906	2.92979	0	0.000144494	0.002	5626	tags=65%, list=38%, signal=105%	LEIN_MIDBRAIN_MARKERS	81	-0.111238	-1.15337	0.284274	0.64103	1	9095	tags=74%, list=63%, signal=199%
		LEIN_CEREBELLUM_MARKERS	80	0.243628	2.54955	0	0.00728254	0.205	4888	tags=58%, list=33%, signal=86%	LEIN_CEREBELLUM_MARKERS	80	-0.191165	-1.99959	0	0.125191	1
Excitatory neurons		NEURONS_CAHOY	1440	-0.170346	-7.13176	0	0	0	7254	tags=65%, list=49%, signal=115%	NEURONS_CAHOY	1439	-0.104265	-4.25497	0	0	0	8515	tags=68%, list=59%, signal=150%
		S1_PYRNEURONS_ZEISEL	224	-0.215065	-3.72255	0	0	0	6926	tags=68%, list=47%, signal=127%	S1_PYRNEURONS_ZEISEL	223	-0.0890748	-1.54844	0.0714286	0.105707	0.423	6372	tags=53%, list=44%, signal=93%
		CA1_PYRNEURONS_ZEISEL	327	-0.154424	-3.22369	0	0	0	6770	tags=61%, list=46%, signal=111%	CA1_PYRNEURONS_ZEISEL	326	-0.142854	-2.94312	0	0	0	9319	tags=79%, list=65%, signal=217%
		CTX_GLU_LAYER1	99	-0.11357	-1.31758	0.161034	0.212247	0.795	8140	tags=67%, list=55%, signal=148%	CTX_GLU_LAYER1	99	-0.274487	-3.23246	0	0	0	7729	tags=81%, list=54%, signal=173%
		L2-3	37	-0.25903	-1.89026	0.013834	0.0121301	0.086	8119	tags=81%, list=55%, signal=181%	L2-3	37	-0.243044	-1.77408	0.00823045	0.022932	0.137	8204	tags=81%, list=57%, signal=187%
		CTX_GLU_LAYER2-4	97	-0.324779	-3.71324	0	0	0	6319	tags=75%, list=43%, signal=131%	CTX_GLU_LAYER2-4	97	-0.156311	-1.78863	0.0209524	0.0509416	0.166	7580	tags=68%, list=53%, signal=142%
		CTX_GLU_LAYER4	96	-0.33441	-3.80289	0	0	0	7824	tags=86%, list=53%, signal=184%	CTX_GLU_LAYER4	96	-0.163435	-1.86991	0.0134875	0.0617882	0.126	7580	tags=69%, list=53%, signal=144%
		L4	56	-0.307146	-2.68376	0	0	0	7838	tags=84%, list=53%, signal=179%	L4	56	-0.318557	-2.84832	0	0.00028	0.001	5730	tags=71%, list=40%, signal=118%
		CTX_GLU_LAYER5	95	-0.230422	-2.60622	0	0.000416667	0.001	6846	tags=69%, list=47%, signal=129%	CTX_GLU_LAYER5	95	-0.157392	-1.79279	0.0292887	0.0614716	0.162	7619	tags=68%, list=53%, signal=144%
		L5-6	41	-0.325805	-2.44952	0	0.0002	0.001	8488	tags=90%, list=58%, signal=213%	L5-6	41	-0.237857	-1.83919	0.01222	0.0208293	0.105	7138	tags=73%, list=49%, signal=144%
		L5-6-CC	23	-0.339191	-1.94033	0.0139442	0.010765	0.07	5247	tags=70%, list=36%, signal=108%	L5-6-CC	23	-0.172652	-1.00161	0.411067	0.43821	0.982	5043	tags=52%, list=35%, signal=80%
		CTX_GLU_LAYER6	97	-0.25721	-3.00378	0	0	0	3518	tags=49%, list=24%, signal=65%	CTX_GLU_LAYER6	97	-0.0863707	-1.00802	0.416996	0.4591	0.991	4863	tags=42%, list=34%, signal=63%
		SUBCTX_GLU	97	0.0782927	0.918376	0.539419	0.608816	0.998	1280	tags=16%, list=9%, signal=18%	SUBCTX_GLU	97	-0.125811	-1.42961	0.109127	0.167859	0.639	8166	tags=69%, list=57%, signal=158%
		NEU-NRGN-I	331	-0.125898	-2.61668	0	0	0	8670	tags=71%, list=59%, signal=170%	NEU-NRGN-I	331	0.192957	3.96301	0	0	0	7786	tags=73%, list=54%, signal=154%
		NEU-NRGN-II	299	-0.170043	-3.46785	0	0	0	8218	tags=73%, list=56%, signal=161%	NEU-NRGN-II	299	0.142313	2.81998	0	0	0	7786	tags=68%, list=54%, signal=144%
		NEU-MAT	122	-0.276164	-3.60605	0	0	0	8142	tags=83%, list=55%, signal=184%	NEU-MAT	122	-0.317206	-3.97523	0	0	0	7173	tags=81%, list=50%, signal=160%
Inhibitory neurons		INTERNEURONS_ZEISEL	303	-0.107233	-2.13164	0	0.00528024	0.021	4326	tags=40%, list=29%, signal=55%	INTERNEURONS_ZEISEL	303	-0.0832443	-1.67179	0.01417	0.0709429	0.271	9113	tags=71%, list=63%, signal=189%
		GABAPAN_GAD1-2	99	0.13227	1.53112	0.0684932	0.0850889	0.455	10240	tags=83%, list=70%, signal=271%	GABAPAN_GAD1-2	99	-0.149376	-1.74104	0.014553	0.0537386	0.208	8356	tags=73%, list=58%, signal=172%
		GABAPRO_ASCL1	86	-0.061235	-0.662613	0.894958	0.893584	1	9017	tags=67%, list=61%, signal=174%	GABAPRO_ASCL1	85	0.140533	1.50922	0.0708333	0.135533	0.485	3416	tags=38%, list=24%, signal=49%
		GABAPRO_DLX1-2	91	-0.217193	-2.41219	0.0019685	0.0009	0.004	7810	tags=75%, list=53%, signal=159%	GABAPRO_DLX1-2	90	-0.115715	-1.28524	0.17451	0.26307	0.833	4916	tags=46%, list=34%, signal=69%
		GABAPRO_NKX2-1	89	-0.062077	-0.667089	0.87976	0.987865	1	3057	tags=27%, list=21%, signal=34%	GABAPRO_NKX2-1	86	0.138565	1.51167	0.0759754	0.200417	0.481	3549	tags=38%, list=25%, signal=51%
		GABA_PVALB	94	0.232775	2.67724	0	0	0	7856	tags=77%, list=53%, signal=164%	GABA_PVALB	94	-0.114913	-1.27094	0.165644	0.250665	0.854	10943	tags=87%, list=76%, signal=358%
		IN-PV	80	-0.189326	-2.00461	0.0105932	0.00758491	0.047	8990	tags=80%, list=61%, signal=205%	IN-PV	80	-0.213698	-2.20903	0	0.00465967	0.017	8660	tags=81%, list=60%, signal=202%
		IN-SST	81	-0.22968	-2.38807	0	0.000327273	0.002	8981	tags=84%, list=61%, signal=215%	IN-SST	81	-0.209907	-2.21478	0.00595238	0.00543628	0.017	7679	tags=74%, list=53%, signal=157%
		GABA_VIP	91	-0.181909	-2.06671	0	0.00347226	0.022	6226	tags=60%, list=42%, signal=104%	GABA_VIP	91	-0.0676712	-0.764492	0.740586	0.759664	1	11718	tags=88%, list=81%, signal=465%
		IN-VIP	70	-0.261534	-2.46488	0	0.00024	0.001	8142	tags=81%, list=55%, signal=182%	IN-VIP	70	-0.182509	-1.79122	0.0219124	0.0238785	0.13	6039	tags=60%, list=42%, signal=103%
		GABA_CALB1	97	0.118343	1.41418	0.0944882	0.125183	0.64	10997	tags=87%, list=75%, signal=342%	GABA_CALB1	97	-0.109715	-1.24227	0.205534	0.23258	0.882	9587	tags=77%, list=66%, signal=229%
		GABA_CALB2	97	0.0645167	0.733031	0.784861	0.809238	1	4511	tags=37%, list=31%, signal=53%	GABA_CALB2	97	-0.135588	-1.5497	0.0475285	0.116331	0.462	12043	tags=97%, list=83%, signal=581%
		GABA_CCK	91	-0.0968597	-1.082	0.341847	0.425814	0.976	3108	tags=31%, list=21%, signal=39%	GABA_CCK	91	-0.115098	-1.27023	0.189293	0.228325	0.854	12148	tags=96%, list=84%, signal=600%
		GABA_NOS1	99	0.141833	1.70433	0.0229885	0.0425862	0.229	6538	tags=59%, list=44%, signal=105%	GABA_NOS1	99	-0.183028	-2.12739	0.00200401	0.0230174	0.032	8311	tags=76%, list=58%, signal=177%
		IN-SV2C	107	-0.0968521	-1.1715	0.239171	0.250888	0.889	7927	tags=64%, list=54%, signal=137%	IN-SV2C	107	-0.263272	-3.15758	0	0	0	5806	tags=66%, list=40%, signal=110%
